# Supplementary material for: PTPN1/PTPN2 inhibition improves NK cancer therapy by enhancing IL-2 and mitigating TGFβ1 responses
Source: EMBO Rep. 2026 Apr 15;27(10):2581–613. doi: 10.1038/s44319-026-00745-0 (PMC13219468; doi:10.1038/s44319-026-00745-0)
Supplement: Supplementary file 3 — Source data Fig. 1 [file 44319_2026_745_MOESM3_ESM.zip]

Archive with 103 entries (80 files):
- Figure 1/
- Figure 1/1A/
- Figure 1/1A/1A.tif
- Figure 1/1A/Repeats/
- Figure 1/1A/Repeats/1A_Exp3_N1N2N6N11_NK-92_Jurkat.xlsx
- Figure 1/1A/Repeats/1A_Exp2_nk92 jurkat_2023-02-13 12-11-40_MrCrick.xlsx
- Figure 1/1A/Repeats/1A_Exp1_Jurkat nk92 #1_2023-02-13 12-12-00_MrWatson.xlsx
- Figure 1/1B/
- Figure 1/1B/1B.tif
- Figure 1/1B/1B_README.txt
- Figure 1/1B/Repeats/
- Figure 1/1B/Repeats/1B_One Donor_CBNK 0507 N1N2_2022-02-17 12-32-13_BR007272 (1).xlsx
- Figure 1/1B/Repeats/1B_Two Donors_0203-0102-cbnk_2022-04-15_MrWatson (1).xlsx
- Figure 1/1B/Repeats/1B_Two Donors_0301-0204-cbnk_2022-04-16_MrCrick.xlsx
- Figure 1/1B/Repeats/1B_Two Donors_0901-0103-cbnk_2022-04-16_MrWatson.xlsx
- Figure 1/1B/Repeats/1B_Two Donors_1202-1104 cbnk-2022-04-15 MrCrick (1).xlsx
- Figure 1/1B/Repeats/1B_One Donor_cb nk 19665_2022-02-17 11-49-52_MrCrick (1).xlsx
- Figure 1/1C/
- Figure 1/1C/._1C and Replicate 1.tif
- Figure 1/1C/1C.tif
- Figure 1/1C/Replicates/
- Figure 1/1C/Replicates/._1C Replicate 2.tif
- Figure 1/1C/Replicates/1C_Exp3.tif
- Figure 1/1C/Replicates/1C_EXP1+EXP2.tif
- Figure 1/1C/Replicates/Raw Data/
- Figure 1/1C/Replicates/Raw Data/1C_EXP1_PTPN2 Verification_9.3sec+colori.tif
- Figure 1/1C/Replicates/Raw Data/._TC1B Verification_1B total g1.tif
- Figure 1/1C/Replicates/Raw Data/1C_EXP3_PTPN1 Verification_colori+13.1sec.tif
- Figure 1/1C/Replicates/Raw Data/1C_EXP2_PTPN1_Verification_19.4sec+colori.tif
- Figure 1/1C/Replicates/Raw Data/._TC1B Verification_Exp3_total_gel 6.tif
- Figure 1/1C/Replicates/Raw Data/1C_EXP2_PTPN2 Verification 301.5sec+colori.tif
- Figure 1/1C/Replicates/Raw Data/1C_EXP1_PTPN1_43.3sec+colori.tif
- Figure 1/1C/Replicates/Raw Data/1C_EXP3_PTPN2 Verification _376.4sec+COLORI.tif
- Figure 1/1C/Replicates/Raw Data/1C_EXP1_Loading Control_Total Protein_Top Gel.tif
- Figure 1/1C/Replicates/Raw Data/1C_EXP2_Loading Control_PTPN2_Total Protein.tif
- Figure 1/1C/Replicates/Raw Data/1C_EXP2_Loading Control_PTPN1_Total Protein.tif
- Figure 1/1C/Replicates/Raw Data/1C_EXP3_Loading Control_Total Protein_PTPN1 Middle GEL_PTPN2 Right.tif
- Figure 1/1D/
- Figure 1/1D/1D_Exp.1_CD25_20220529.tif
- Figure 1/1D/1D_Exp.1_CD25_20220529.xls
- Figure 1/1D/1D_README.txt
- Figure 1/1D/Replicate Experiment/
- Figure 1/1D/Replicate Experiment/1D_Exp.2_CD25_29-Nov-2022.jpg
- Figure 1/1D/Replicate Experiment/._Exp.3_CD25.tiff
- Figure 1/1D/Replicate Experiment/._EXP.2 and 3_Percentage CD25 CD122  CD132.xlsx
- Figure 1/1D/Replicate Experiment/._Exp.2_Exp.3_MFI CD25 CD122  CD132-1.xlsx
- Figure 1/1D/Replicate Experiment/1D_EXP.2 and 3_Percentage CD25 CD122  CD132.xlsx
- Figure 1/1D/Replicate Experiment/1D_Exp.3_CD25.tiff
- Figure 1/1E/
- Figure 1/1E/._1E.tiff
- Figure 1/1E/1E_Exp.1_CD69_20220529.xls
- Figure 1/1E/1E.tiff
- Figure 1/1E/1E_README.txt
- Figure 1/1E/Replicate Experiments/
- Figure 1/1E/Replicate Experiments/1E_Exp.3_CD69_29-Nov-2022.jpg
- Figure 1/1E/Replicate Experiments/._Exp.3_CD69_29-Nov-2022.jpg
- Figure 1/1E/Replicate Experiments/._Exp.3_CD69_20221129.xls
- Figure 1/1E/Replicate Experiments/._1E EXP1.xlsx
- Figure 1/1E/Replicate Experiments/1E EXP2_10-Feb-2021-CD69.png
- Figure 1/1E/Replicate Experiments/1E_Exp.3_CD69_20221129.xls
- Figure 1/1E/Replicate Experiments/._1E EXP1_10-Feb-2021-CD69.png
- Figure 1/1E/Replicate Experiments/1E EXP2.xlsx
- Figure 1/1F/
- Figure 1/1F/L598.jpeg
- Figure 1/1I/
- Figure 1/1I/1I.jpg
- Figure 1/1I/Repeats/
- Figure 1/1I/Repeats/1I_EXP2.tiff
- Figure 1/1I/Repeats/._EXP2.tiff
- Figure 1/1I/Repeats/1I_EXP3.tiff
- Figure 1/1I/Repeats/1I_EXP.1.jpg
- Figure 1/1I/Repeats/._EXP3.tiff
- Figure 1/1I/Repeats/._EXP.1.jpg
- Figure 1/1J/
- Figure 1/1J/1J.tif
- Figure 1/1J/1J_CD69 Experiment 1+2+3.csv
- Figure 1/1J/1J_README.txt
- Figure 1/1J/Repeats/
- Figure 1/1J/Repeats/1J_EXP2_EXP3_CD69 20221130.xlsx
- Figure 1/1J/Repeats/1J_Exp1_20201226.xlsx
- Figure 1/1G/
- Figure 1/1G/1G.jpg
- Figure 1/1G/Repeats/
- Figure 1/1G/Repeats/1G_EXP1.tiff
- Figure 1/1G/Repeats/1G_EXP3.tiff
- Figure 1/1G/Repeats/._EXP1.tiff
- Figure 1/1G/Repeats/._EXP3.tiff
- Figure 1/1G/Repeats/1G_EXP2.tiff
- Figure 1/1G/Repeats/._EXP2.tiff
- Figure 1/1H/
- Figure 1/1H/1H.tif
- Figure 1/1H/1H_ CD25 Experiment 1+2+3.csv
- Figure 1/1H/1H_README.txt
- Figure 1/1H/Repeats/
- Figure 1/1H/Repeats/1H_Exp1_MFI_CD25 20201226.xls
- Figure 1/1H/Repeats/1H_EXP2_EXP3_MFI_CD25 20221130.xlsx
- Figure 1/1K/
- Figure 1/1K/1K CD122 Experiment 1+2+3.tif
- Figure 1/1K/1K CD122 Experiment 1+2+3.csv
- Figure 1/1K/1K_README.txt
- Figure 1/1K/Repeats/
- Figure 1/1K/Repeats/1K_Exp1_MFI_CD122 20201226.xls
- Figure 1/1K/Repeats/1K_EXP2_EXP3_MFI_CD122_20221130.xlsx
