# Supplementary material for: PTPN1/PTPN2 inhibition improves NK cancer therapy by enhancing IL-2 and mitigating TGFβ1 responses
Source: EMBO Rep. 2026 Apr 15;27(10):2581–613. doi: 10.1038/s44319-026-00745-0 (PMC13219468; doi:10.1038/s44319-026-00745-0)
Supplement: Supplementary file 3 — Source data Fig. 1 [file 44319_2026_745_MOESM3_ESM.zip › Figure 1/1A/Repeats/1A_Exp3_N1N2N6N11_NK-92_Jurkat.xlsx]

## Sheet: N1N2N6N11_NK-92_Jurkat_test1
File Name	N1N2N6N11_NK-92_Jurkat_test1.pcrd
Created By User	admin
Notes
ID
Run Started	06/04/2022 19:19:36 UTC
Run Ended	06/04/2022 20:32:34 UTC
Sample Vol	11
Lid Temp	105
Protocol File Name	MT603_CF 66 Protocol - Copy.prcl
Plate Setup File Name	Quick Plate_96 wells_SYBR Only.pltd
Base Serial Number	BR007833
Optical Head Serial Number	788BR07375
CFX Maestro Version	4.1.2433.1219.
Well group	All Wells
Amplification step	4
Melt step	6
Well	Fluor	Target	Content	Sample	Biological Set Name	Well Note	Cq	Starting Quantity (SQ)	Cq Mean	Cq Std. Dev	SQ Std. Dev	Melt Temperature
A01	SYBR	PPiB	Std-01				21.2917	1000000	21.1791	0.1593	0	85
A02	SYBR	PPiB	Std-01				21.0664	1000000	21.1791	0.1593	0	85
A03	SYBR	PPiB	Std-02				22.178	500000	22.1614	0.0234942	0	85
A04	SYBR	PPiB	Std-02				22.1448	500000	22.1614	0.0234942	0	85
A05	SYBR	PPiB	Std-03				23.1284	250000	23.1767	0.0682421	0	85
A06	SYBR	PPiB	Std-03				23.2249	250000	23.1767	0.0682421	0	85
A07	SYBR	PPiB	Std-04				24.3353	125000	24.2905	0.0634587	0	84.5
A08	SYBR	PPiB	Std-04				24.2456	125000	24.2905	0.0634587	0	84.5
A09	SYBR	PPiB	Std-05				25.3306	62500	25.3223	0.0116247	0	84.5
A10	SYBR	PPiB	Std-05				25.3141	62500	25.3223	0.0116247	0	84.5
B01	SYBR	PPiB	Unkn-01		NK-92		20.96	1.12939e+06	20.7622	0.137345	113964	84.5
B02	SYBR	PPiB	Unkn-01		NK-92		20.7302	1.31603e+06	20.7622	0.137345	113964	84.5
B03	SYBR	PPiB	Unkn-01		NK-92		20.7157	1.32881e+06	20.7622	0.137345	113964	84.5
B04	SYBR	PPiB	Unkn-01		NK-92		20.6428	1.39491e+06	20.7622	0.137345	113964	85
B05	SYBR	PPiB	Unkn-06		Jurkat		21.1194	1.01576e+06	21.2826	0.128667	78811.9	84.5
B06	SYBR	PPiB	Unkn-06		Jurkat		21.2647	922115	21.2826	0.128667	78811.9	84.5
B07	SYBR	PPiB	Unkn-06		Jurkat		21.4293	826465	21.2826	0.128667	78811.9	84.5
B08	SYBR	PPiB	Unkn-06		Jurkat		21.3171	890522	21.2826	0.128667	78811.9	84.5
B09	SYBR	PTPN1	Std-21				23.4052	1000000	23.4453	0.0567415	0	82.5
B10	SYBR	PTPN1	Std-21				23.4854	1000000	23.4453	0.0567415	0	82.5
B11	SYBR	PTPN2	Std-16				24.4622	1000000	24.4336	0.040522	0	81
B12	SYBR	PTPN2	Std-16				24.4049	1000000	24.4336	0.040522	0	81
C01	SYBR	PTPN11	Unkn-02		NK-92		26.1316	511179	25.9954	0.0973824	37551.7	78
C02	SYBR	PTPN11	Unkn-02		NK-92		25.9667	573653	25.9954	0.0973824	37551.7	78
C03	SYBR	PTPN11	Unkn-02		NK-92		25.9011	600567	25.9954	0.0973824	37551.7	78
C04	SYBR	PTPN11	Unkn-02		NK-92		25.9821	567523	25.9954	0.0973824	37551.7	78
C05	SYBR	PTPN11	Unkn-07		Jurkat		24.0936	2.12488e+06	24.1546	0.0539396	76546.1	78
C06	SYBR	PTPN11	Unkn-07		Jurkat		24.1383	2.05956e+06	24.1546	0.0539396	76546.1	78
C07	SYBR	PTPN11	Unkn-07		Jurkat		24.1636	2.02351e+06	24.1546	0.0539396	76546.1	78
C08	SYBR	PTPN11	Unkn-07		Jurkat		24.2229	1.94127e+06	24.1546	0.0539396	76546.1	78
C09	SYBR	PTPN1	Std-22				24.4189	500000	24.466	0.0665731	0	82.5
C10	SYBR	PTPN1	Std-22				24.513	500000	24.466	0.0665731	0	82.5
C11	SYBR	PTPN2	Std-17				25.2934	500000	25.4043	0.156771	0	81
C12	SYBR	PTPN2	Std-17				25.5151	500000	25.4043	0.156771	0	81
D01	SYBR	PTPN6_CF1	Unkn-03		NK-92		30.561	11064.6	30.3403	0.157315	1381.07	85.5
D02	SYBR	PTPN6_CF1	Unkn-03		NK-92		30.2345	13920	30.3403	0.157315	1381.07	85.5
D03	SYBR	PTPN6_CF1	Unkn-03		NK-92		30.3449	12880.4	30.3403	0.157315	1381.07	85.5
D04	SYBR	PTPN6_CF1	Unkn-03		NK-92		30.2206	14056.9	30.3403	0.157315	1381.07	85.5
D05	SYBR	PTPN6_CF1	Unkn-08		Jurkat		22.6815	2.82039e+06	22.8089	0.131816	236741	85.5
D06	SYBR	PTPN6_CF1	Unkn-08		Jurkat		22.859	2.48937e+06	22.8089	0.131816	236741	85.5
D07	SYBR	PTPN6_CF1	Unkn-08		Jurkat		22.7243	2.73675e+06	22.8089	0.131816	236741	85.5
D08	SYBR	PTPN6_CF1	Unkn-08		Jurkat		22.9708	2.30115e+06	22.8089	0.131816	236741	85.5
D09	SYBR	PTPN1	Std-23				25.3062	250000	25.3437	0.0529538	0	82.5
D10	SYBR	PTPN1	Std-23				25.3811	250000	25.3437	0.0529538	0	82.5
D11	SYBR	PTPN2	Std-18				26.251	250000	26.2921	0.0581738	0	81
D12	SYBR	PTPN2	Std-18				26.3333	250000	26.2921	0.0581738	0	81
E01	SYBR	PTPN2	Unkn-04		NK-92		26.2265	275290	26.147	0.07222	14931.1	81
E02	SYBR	PTPN2	Unkn-04		NK-92		26.1036	300391	26.147	0.07222	14931.1	81
E03	SYBR	PTPN2	Unkn-04		NK-92		26.0707	307502	26.147	0.07222	14931.1	81
E04	SYBR	PTPN2	Unkn-04		NK-92		26.1873	283076	26.147	0.07222	14931.1	81
E05	SYBR	PTPN2	Unkn-09		Jurkat		23.1287	2.48382e+06	23.1732	0.0374449	64178.3	81
E06	SYBR	PTPN2	Unkn-09		Jurkat		23.1557	2.43669e+06	23.1732	0.0374449	64178.3	81
E07	SYBR	PTPN2	Unkn-09		Jurkat		23.2059	2.35124e+06	23.1732	0.0374449	64178.3	81
E08	SYBR	PTPN2	Unkn-09		Jurkat		23.2023	2.35734e+06	23.1732	0.0374449	64178.3	81
E09	SYBR	PTPN1	Std-24				26.3343	125000	26.3741	0.0561895	0	82.5
E10	SYBR	PTPN1	Std-24				26.4138	125000	26.3741	0.0561895	0	82.5
E11	SYBR	PTPN2	Std-19				27.3061	125000	27.3295	0.0331245	0	81
E12	SYBR	PTPN2	Std-19				27.3529	125000	27.3295	0.0331245	0	81
F01	SYBR	PTPN1	Unkn-05		NK-92		24.5495	457982	23.823	0.506428	244119	82.5
F02	SYBR	PTPN1	Unkn-05		NK-92		23.6269	873465	23.823	0.506428	244119	82.5
F03	SYBR	PTPN1	Unkn-05		NK-92		23.7347	810030	23.823	0.506428	244119	82.5
F04	SYBR	PTPN1	Unkn-05		NK-92		23.381	1.03752e+06	23.823	0.506428	244119	82.5
F05	SYBR	PTPN1	Unkn-10		Jurkat		23.5152	944482	23.3855	0.093248	66331.1	82.5
F06	SYBR	PTPN1	Unkn-10		Jurkat		23.3606	1.05243e+06	23.3855	0.093248	66331.1	82.5
F07	SYBR	PTPN1	Unkn-10		Jurkat		23.2934	1.10307e+06	23.3855	0.093248	66331.1	82.5
F08	SYBR	PTPN1	Unkn-10		Jurkat		23.3728	1.04346e+06	23.3855	0.093248	66331.1	82.5
F09	SYBR	PTPN1	Std-25				27.4584	62500	27.4435	0.0211603	0	82.5
F10	SYBR	PTPN1	Std-25				27.4285	62500	27.4435	0.0211603	0	82.5
F11	SYBR	PTPN2	Std-20				28.2566	62500	28.3517	0.134402	0	81
F12	SYBR	PTPN2	Std-20				28.4467	62500	28.3517	0.134402	0	81
G01	SYBR	PTPN11	Std-06				25.5365	1000000	25.275	0.369884	0	78
G02	SYBR	PTPN11	Std-06				25.0134	1000000	25.275	0.369884	0	78
G03	SYBR	PTPN11	Std-07				26.1405	500000	26.0742	0.0937184	0	78
G04	SYBR	PTPN11	Std-07				26.0079	500000	26.0742	0.0937184	0	78
G05	SYBR	PTPN11	Std-08				27.0506	250000	27.0686	0.0254222	0	78
G06	SYBR	PTPN11	Std-08				27.0866	250000	27.0686	0.0254222	0	78
G07	SYBR	PTPN11	Std-09				28.1795	125000	28.1728	0.00947423	0	78
G08	SYBR	PTPN11	Std-09				28.1661	125000	28.1728	0.00947423	0	78
G09	SYBR	PTPN11	Std-10				29.2395	62500	29.1831	0.079817	0	78
G10	SYBR	PTPN11	Std-10				29.1266	62500	29.1831	0.079817	0	78
H01	SYBR	PTPN6_CF1	Std-11				24.2744	1000000	24.2304	0.0622333	0	85.5
H02	SYBR	PTPN6_CF1	Std-11				24.1864	1000000	24.2304	0.0622333	0	85.5
H03	SYBR	PTPN6_CF1	Std-12				25.1375	500000	25.1032	0.0485039	0	85.5
H04	SYBR	PTPN6_CF1	Std-12				25.069	500000	25.1032	0.0485039	0	85.5
H05	SYBR	PTPN6_CF1	Std-13				26.0976	250000	26.096	0.00220905	0	85.5
H06	SYBR	PTPN6_CF1	Std-13				26.0945	250000	26.096	0.00220905	0	85.5
H07	SYBR	PTPN6_CF1	Std-14				26.9228	125000	26.9936	0.100147	0	85.5
H08	SYBR	PTPN6_CF1	Std-14				27.0644	125000	26.9936	0.100147	0	85.5
H09	SYBR	PTPN6_CF1	Std-15				28.2721	62500	28.2137	0.0825091	0	85.5
H10	SYBR	PTPN6_CF1	Std-15				28.1554	62500	28.2137	0.0825091	0	85.5

## Sheet: PE
Primer Efficiency	PTPN11		Average	cDNA quantity	Log (cDNA)	PPIB		Average	cDNA quantity	Log (cDNA)		PTPN6_CF1		Average	cDNA quantity	Log (cDNA)		PTPN2		Average	cDNA quantity	Log (cDNA)		PTPN1		Average	cDNA quantity	Log (cDNA)
Cq	25.5365	25.0134	25.275	1	0	21.2917	21.0664	21.1791	1	0		24.2744	24.1864	24.2304	1	0		24.4622	24.4049	24.4336	1	0		23.4052	23.4854	23.4453	1	0
	26.1405	26.0079	26.0742	0.5	-0.30103	22.178	22.1448	22.1614	0.5	-0.30103		25.1375	25.069	25.1032	0.5	-0.30103		25.2934	25.5151	25.4043	0.5	-0.30103		24.4189	24.513	24.466	0.5	-0.30103
	27.0506	27.0866	27.0686	0.25	-0.60206	23.1284	23.2249	23.1767	0.25	-0.60206		26.0976	26.0945	26.096	0.25	-0.60206		26.251	26.3333	26.2921	0.25	-0.60206		25.3062	25.3811	25.3437	0.25	-0.60206
	28.1795	28.1661	28.1728	0.125	-0.90309	24.3353	24.2456	24.2905	0.125	-0.90309		26.9228	27.0644	26.9936	0.125	-0.90309		27.3061	27.3529	27.3295	0.125	-0.90309		26.3343	26.4138	26.3741	0.125	-0.90309
	29.2395	29.1266	29.1831	0.0625	-1.20412	25.3306	25.3141	25.3223	0.0625	-1.20412		28.2721	28.1554	28.2137	0.0625	-1.20412		28.2566	28.4467	28.3517	0.0625	-1.20412		27.4584	27.4285	27.4435	0.0625	-1.20412
		Slope	-3.29364				Slope	-3.45998					Slope	-3.27444					Slope	-3.24268					Slope	-3.29017
		Amplification €	2.01194				Amplification €	1.94544					Amplification €	2.02021					Amplification €	2.03417					Amplification €	2.01343
		Efficiency	101.194				Efficiency	94.5444					Efficiency	102.021					Efficiency	103.417					Efficiency	101.343

## Sheet: Pfaffl_NK-92
Spreadsheet created by TopTipBio.com
Instructions
1. Calculate the primer efficiencies for the gene of interest (GOI) and reference gene (REF). Enter the amplification factors into the red boxes below.
2. Calculate the average Ct values of the technical replicates for all GOI samples and insert them into the 'GOI Avg. Ct' column.
3. Calculate the average Ct values of the technical replicates for REF for all samples and insert them into the 'REF Avg. Ct' column.
4. Do not change any of the other cells.
5. The 'gene expression ratio' should be calculated for you (in the green box).
Primer efficiencies	Amplification factor (E]	Efficiency %
Gene of interest (GOI) PTPN11	2.01194	101.194
Gene of interest (GOI) PTPN6	2.02021	102.021
Gene of interest (GOI) PTPN2	2.03417	103.417
Gene of interest (GOI) PTPN1	2.01343	101.343
Reference gene (REF) PPiB	1.94544	94.5444
Sample	GOI Avg. Ct	∆Ct GOI	REF Avg. Ct	∆Ct REF	Gene expression ratio
PTPN1	24.5495	-0.726469	20.96	-0.197856	0.686095
PTPN1	23.6269	0.196085	20.7302	0.0319543	1.12295
PTPN1	23.7347	0.0883506	20.7157	0.0464742	1.03139
PTPN1	23.381	0.442034	20.6428	0.119428	1.25844
PTPN2	26.2265	-2.40352	20.96	-0.197856	0.207
PTPN2	26.1036	-2.28063	20.7302	0.0319543	0.193842
PTPN2	26.0707	-2.24769	20.7157	0.0464742	0.196522
PTPN2	26.1873	-2.36424	20.6428	0.119428	0.172338
PTPN6	30.561	-6.73799	20.96	-0.197856	0.00998683
PTPN6	30.2345	-6.41152	20.7302	0.0319543	0.0107823
PTPN6	30.3449	-6.5219	20.7157	0.0464742	0.00988113
PTPN6	30.2206	-6.3976	20.6428	0.119428	0.0102726
PTPN11	26.1316	-2.30862	20.96	-0.197856	0.227118
PTPN11	25.9667	-2.14369	20.7302	0.0319543	0.21873
PTPN11	25.9011	-2.0781	20.7157	0.0464742	0.22679
PTPN11	25.9821	-2.15905	20.6428	0.119428	0.204155
Group (Compare with PTPN1)	Average	Standard deviation	Standard error
PTPN1	1.02472	0.244259	0.122129
PTPN2	0.192426	0.0145455	0.00727273
PTPN6	0.0102307	0.000403192	0.000201596
PTPN11	0.219198	0.0107528	0.00537641

## Sheet: Pfaffl_Jurkat
Spreadsheet created by TopTipBio.com
Instructions
1. Calculate the primer efficiencies for the gene of interest (GOI) and reference gene (REF). Enter the amplification factors into the red boxes below.
2. Calculate the average Ct values of the technical replicates for all GOI samples and insert them into the 'GOI Avg. Ct' column.
3. Calculate the average Ct values of the technical replicates for REF for all samples and insert them into the 'REF Avg. Ct' column.
4. Do not change any of the other cells.
5. The 'gene expression ratio' should be calculated for you (in the green box).
Primer efficiencies	Amplification factor (E]	Efficiency %
Gene of interest (GOI) PTPN11	2.01194	101.194
Gene of interest (GOI) PTPN6	2.02021	102.021
Gene of interest (GOI) PTPN2	2.03417	103.417
Gene of interest (GOI) PTPN1	2.01343	101.343
Reference gene (REF) PPiB	1.94544	94.5444
Sample	GOI Avg. Ct	∆Ct GOI	REF Avg. Ct	∆Ct REF	Gene expression ratio
PTPN1	23.5152	-0.129708	21.1194	0.16324	0.819215
PTPN1	23.3606	0.0249251	21.2647	0.0179017	1.00555
PTPN1	23.2934	0.09208	21.4293	-0.146658	1.17591
PTPN1	23.3728	0.0127031	21.3171	-0.0344838	1.03235
PTPN2	23.1287	0.256818	21.1194	0.16324	1.07651
PTPN2	23.1557	0.229845	21.2647	0.0179017	1.16334
PTPN2	23.2059	0.179572	21.4293	-0.146658	1.25246
PTPN2	23.2023	0.183222	21.3171	-0.0344838	1.16539
PTPN6	22.6815	0.704034	21.1194	0.16324	1.47174
PTPN6	22.859	0.526498	21.2647	0.0179017	1.43092
PTPN6	22.7243	0.661225	21.4293	-0.146658	1.75518
PTPN6	22.9708	0.414689	21.3171	-0.0344838	1.36965
PTPN11	24.0936	-0.708131	21.1194	0.16324	0.546791
PTPN11	24.1383	-0.752791	21.2647	0.0179017	0.583804
PTPN11	24.1636	-0.778056	21.4293	-0.146658	0.639966
PTPN11	24.2229	-0.837401	21.3171	-0.0344838	0.569795
Group (Compare with PTPN1)	Average	Standard deviation	Standard error
PTPN1	1.00825	0.146551	0.0732755
PTPN2	1.16443	0.0718348	0.0359174
PTPN6	1.50687	0.170773	0.0853863
PTPN11	0.585089	0.0396393	0.0198196
