# Supplementary material for: PTPN1/PTPN2 inhibition improves NK cancer therapy by enhancing IL-2 and mitigating TGFβ1 responses
Source: EMBO Rep. 2026 Apr 15;27(10):2581–613. doi: 10.1038/s44319-026-00745-0 (PMC13219468; doi:10.1038/s44319-026-00745-0)
Supplement: Supplementary file 3 — Source data Fig. 1 [file 44319_2026_745_MOESM3_ESM.zip › Figure 1/1A/Repeats/1A_Exp2_nk92 jurkat_2023-02-13 12-11-40_MrCrick.xlsx]

## Sheet: nk92 jurkat #2_2023-02-13 12-11
File Name	nk92 jurkat #2_2023-02-13 12-11-40_MrCrick.pcrd
Created By User	admin
Notes
ID
Run Started	02/13/2023 17:12:10 UTC
Run Ended	02/13/2023 18:25:41 UTC
Sample Vol	11
Lid Temp	105
Protocol File Name	MT603_CF 65.prcl
Plate Setup File Name	Quick Plate_96 wells_SYBR Only.pltd
Base Serial Number	BR007833
Optical Head Serial Number	788BR07375
CFX Maestro Version	4.1.2433.1219.
Well group	All Wells
Amplification step	4
Melt step	6
Well	Fluor	Target	Content	Sample	Biological Set Name	Well Note	Cq	Starting Quantity (SQ)	Cq Mean	Cq Std. Dev	SQ Std. Dev	Melt Temperature
A01	SYBR	PPIB	Std-01				20.4834	1000000	20.4073	0.107634	0	85
A02	SYBR	PPIB	Std-01				20.3312	1000000	20.4073	0.107634	0	85
A03	SYBR	PPIB	Std-02				21.2629	500000	21.3351	0.102019	0	85
A04	SYBR	PPIB	Std-02				21.4072	500000	21.3351	0.102019	0	85
A05	SYBR	PPIB	Std-03				22.2593	250000	22.2669	0.0107991	0	85
A06	SYBR	PPIB	Std-03				22.2745	250000	22.2669	0.0107991	0	85
A07	SYBR	PPIB	Std-04				23.2361	125000	23.2722	0.0510725	0	84.5
A08	SYBR	PPIB	Std-04				23.3084	125000	23.2722	0.0510725	0	84.5
A09	SYBR	PPIB	Std-05				24.2399	62500	24.2539	0.0198594	0	84.5
A10	SYBR	PPIB	Std-05				24.2679	62500	24.2539	0.0198594	0	84.5
B01	SYBR	PPIB	Unkn-01	NK92			19.7774	1.54415e+06	19.5511	0.162722	206049	85
B02	SYBR	PPIB	Unkn-01	NK92			19.5541	1.81338e+06	19.5511	0.162722	206049	85
B03	SYBR	PPIB	Unkn-01	NK92			19.4676	1.92975e+06	19.5511	0.162722	206049	84.5
B04	SYBR	PPIB	Unkn-01	NK92			19.4053	2.01838e+06	19.5511	0.162722	206049	84.5
B05	SYBR	PPIB	Unkn-06	Jurkat			22.0386	303298	21.6059	0.293161	80124.7	84.5
B06	SYBR	PPIB	Unkn-06	Jurkat			21.4692	456912	21.6059	0.293161	80124.7	84.5
B07	SYBR	PPIB	Unkn-06	Jurkat			21.3942	482260	21.6059	0.293161	80124.7	84.5
B08	SYBR	PPIB	Unkn-06	Jurkat			21.5214	440084	21.6059	0.293161	80124.7	84.5
B09	SYBR	PTPN1	Std-16				23.0627	1000000	23.0613	0.0020024	0	82.5
B10	SYBR	PTPN1	Std-16				23.0599	1000000	23.0613	0.0020024	0	82.5
B11	SYBR	PTPN2	Std-21				23.9848	1000000	23.9752	0.0135745	0	81
B12	SYBR	PTPN2	Std-21				23.9656	1000000	23.9752	0.0135745	0	81
C01	SYBR	PTPN11	Unkn-02	NK92			25.4378	660614	25.2222	0.178856	92507.4	78
C02	SYBR	PTPN11	Unkn-02	NK92			25.2905	730254	25.2222	0.178856	92507.4	78
C03	SYBR	PTPN11	Unkn-02	NK92			25.0325	870300	25.2222	0.178856	92507.4	78
C04	SYBR	PTPN11	Unkn-02	NK92			25.1282	815503	25.2222	0.178856	92507.4	78
C05	SYBR	PTPN11	Unkn-07	Jurkat			24.6948	1.09508e+06	24.3995	0.2185	193423	78
C06	SYBR	PTPN11	Unkn-07	Jurkat			24.4118	1.32754e+06	24.3995	0.2185	193423	78
C07	SYBR	PTPN11	Unkn-07	Jurkat			24.3115	1.42121e+06	24.3995	0.2185	193423	78
C08	SYBR	PTPN11	Unkn-07	Jurkat			24.1801	1.55416e+06	24.3995	0.2185	193423	78
C09	SYBR	PTPN1	Std-17				24.0129	500000	23.9719	0.0579868	0	82.5
C10	SYBR	PTPN1	Std-17				23.9309	500000	23.9719	0.0579868	0	82.5
C11	SYBR	PTPN2	Std-22				25.1129	500000	25.1897	0.108609	0	81
C12	SYBR	PTPN2	Std-22				25.2665	500000	25.1897	0.108609	0	81
D01	SYBR	PTPN6	Unkn-03	NK92			29.7108	16482.8	29.5834	0.147468	2137.86	85.5
D02	SYBR	PTPN6	Unkn-03	NK92			29.696	16674.9	29.5834	0.147468	2137.86	85.5
D03	SYBR	PTPN6	Unkn-03	NK92			29.5245	19066.7	29.5834	0.147468	2137.86	85.5
D04	SYBR	PTPN6	Unkn-03	NK92			29.4021	20979.6	29.5834	0.147468	2137.86	85.5
D05	SYBR	PTPN6	Unkn-08	Jurkat			23.0775	2.94024e+06	22.9095	0.143046	377538	85.5
D06	SYBR	PTPN6	Unkn-08	Jurkat			22.8759	3.44212e+06	22.9095	0.143046	377538	85.5
D07	SYBR	PTPN6	Unkn-08	Jurkat			22.7351	3.84258e+06	22.9095	0.143046	377538	85.5
D08	SYBR	PTPN6	Unkn-08	Jurkat			22.9493	3.25009e+06	22.9095	0.143046	377538	85.5
D09	SYBR	PTPN1	Std-18				25.0349	250000	24.9341	0.142452	0	82.5
D10	SYBR	PTPN1	Std-18				24.8334	250000	24.9341	0.142452	0	82.5
D11	SYBR	PTPN2	Std-23				25.9512	250000	26.0311	0.112911	0	81
D12	SYBR	PTPN2	Std-23				26.1109	250000	26.0311	0.112911	0	81
E01	SYBR	PTPN2	Unkn-04	NK92			25.1629	457375	24.9417	0.239929	99784.6	81
E02	SYBR	PTPN2	Unkn-04	NK92			24.9838	520754	24.9417	0.239929	99784.6	81
E03	SYBR	PTPN2	Unkn-04	NK92			24.6011	687187	24.9417	0.239929	99784.6	81
E04	SYBR	PTPN2	Unkn-04	NK92			25.0191	507581	24.9417	0.239929	99784.6	81
E05	SYBR	PTPN2	Unkn-09	Jurkat			23.5448	1.47749e+06	23.3945	0.12477	147887	81
E06	SYBR	PTPN2	Unkn-09	Jurkat			23.4463	1.58673e+06	23.3945	0.12477	147887	81
E07	SYBR	PTPN2	Unkn-09	Jurkat			23.3164	1.74345e+06	23.3945	0.12477	147887	81
E08	SYBR	PTPN2	Unkn-09	Jurkat			23.2707	1.80212e+06	23.3945	0.12477	147887	81
E09	SYBR	PTPN1	Std-19				25.7732	125000	25.7673	0.00832883	0	82.5
E10	SYBR	PTPN1	Std-19				25.7614	125000	25.7673	0.00832883	0	82.5
E11	SYBR	PTPN2	Std-24				26.7793	125000	26.867	0.123904	0	81
E12	SYBR	PTPN2	Std-24				26.9546	125000	26.867	0.123904	0	81
F01	SYBR	PTPN1	Unkn-05	NK92			23.0732	985844	22.7937	0.246709	223338	83
F02	SYBR	PTPN1	Unkn-05	NK92			22.9269	1.10008e+06	22.7937	0.246709	223338	82.5
F03	SYBR	PTPN1	Unkn-05	NK92			22.616	1.38845e+06	22.7937	0.246709	223338	82.5
F04	SYBR	PTPN1	Unkn-05	NK92			22.5589	1.44919e+06	22.7937	0.246709	223338	82.5
F05	SYBR	PTPN1	Unkn-10	Jurkat			23.4836	724972	23.5562	0.0819606	41755.3	82.5
F06	SYBR	PTPN1	Unkn-10	Jurkat			23.4977	717364	23.5562	0.0819606	41755.3	82.5
F07	SYBR	PTPN1	Unkn-10	Jurkat			23.6597	635399	23.5562	0.0819606	41755.3	82.5
F08	SYBR	PTPN1	Unkn-10	Jurkat			23.5836	672665	23.5562	0.0819606	41755.3	82.5
F09	SYBR	PTPN1	Std-20				26.8202	62500	26.7909	0.0414401	0	82.5
F10	SYBR	PTPN1	Std-20				26.7616	62500	26.7909	0.0414401	0	82.5
F11	SYBR	PTPN2	Std-25				27.8356	62500	27.919	0.118081	0	81
F12	SYBR	PTPN2	Std-25				28.0025	62500	27.919	0.118081	0	81
G01	SYBR	PTPN11	Std-06				24.9077	1000000	24.8402	0.0954878	0	78
G02	SYBR	PTPN11	Std-06				24.7727	1000000	24.8402	0.0954878	0	78
G03	SYBR	PTPN11	Std-07				25.6827	500000	25.7444	0.0872386	0	78
G04	SYBR	PTPN11	Std-07				25.8061	500000	25.7444	0.0872386	0	78
G05	SYBR	PTPN11	Std-08				26.8728	250000	26.988	0.162942	0	78
G06	SYBR	PTPN11	Std-08				27.1032	250000	26.988	0.162942	0	78
G07	SYBR	PTPN11	Std-09				27.8452	125000	27.9037	0.0826977	0	78
G08	SYBR	PTPN11	Std-09				27.9622	125000	27.9037	0.0826977	0	78
G09	SYBR	PTPN11	Std-10				28.9422	62500	28.8557	0.122289	0	78
G10	SYBR	PTPN11	Std-10				28.7693	62500	28.8557	0.122289	0	78
G11	SYBR	PTPN11	NTC						0	0	0	None
G12	SYBR	PTPN6	NTC				37.2858		37.2858	0	0	85
H01	SYBR	PTPN6	Std-11				24.5966	1000000	24.5325	0.0906365	0	85.5
H02	SYBR	PTPN6	Std-11				24.4684	1000000	24.5325	0.0906365	0	85.5
H03	SYBR	PTPN6	Std-12				25.3273	500000	25.2922	0.0495881	0	85.5
H04	SYBR	PTPN6	Std-12				25.2572	500000	25.2922	0.0495881	0	85.5
H05	SYBR	PTPN6	Std-13				26.1922	250000	26.1226	0.0984205	0	85.5
H06	SYBR	PTPN6	Std-13				26.053	250000	26.1226	0.0984205	0	85.5
H07	SYBR	PTPN6	Std-14				27.1595	125000	27.1931	0.047583	0	85.5
H08	SYBR	PTPN6	Std-14				27.2268	125000	27.1931	0.047583	0	85.5
H09	SYBR	PTPN6	Std-15				28.0884	62500	28.0168	0.101221	0	85.5
H10	SYBR	PTPN6	Std-15				27.9452	62500	28.0168	0.101221	0	85.5
H11	SYBR	PTPN2	NTC				36.7717		36.7717	0	0	80.5
H12	SYBR	PTPN1	NTC						0	0	0	None

## Sheet: PE
Primer Efficiency	PTPN11		Average	cDNA quantity	Log (cDNA)	PPIB		Average	cDNA quantity	Log (cDNA)		PTPN6_CF1		Average	cDNA quantity	Log (cDNA)		PTPN2		Average	cDNA quantity	Log (cDNA)		PTPN1		Average	cDNA quantity	Log (cDNA)
Cq	24.9077	24.7727	24.8402	1	0	20.4834	20.3312	20.4073	1	0		24.5966	24.4684	24.5325	1	0		23.9848	23.9656	23.9752	1	0		23.0627	23.0599	23.0613	1	0
	25.6827	25.8061	25.7444	0.5	-0.30103	21.2629	21.4072	21.3351	0.5	-0.30103		25.3273	25.2572	25.2922	0.5	-0.30103		25.1129	25.2665	25.1897	0.5	-0.30103		24.0129	23.9309	23.9719	0.5	-0.30103
	26.8728	27.1032	26.988	0.25	-0.60206	22.2593	22.2745	22.2669	0.25	-0.60206		26.1922	26.053	26.1226	0.25	-0.60206		25.9512	26.1109	26.0311	0.25	-0.60206		25.0349	24.8334	24.9341	0.25	-0.60206
	27.8452	27.9622	27.9037	0.125	-0.90309	23.2361	23.3084	23.2722	0.125	-0.90309		27.1595	27.2268	27.1931	0.125	-0.90309		26.7793	26.9546	26.867	0.125	-0.90309		25.7732	25.7614	25.7673	0.125	-0.90309
	28.9422	28.7693	28.8557	0.0625	-1.20412	24.2399	24.2679	24.2539	0.0625	-1.20412		28.0884	27.9452	28.0168	0.0625	-1.20412		27.8356	28.0025	27.919	0.0625	-1.20412		26.8202	26.7616	26.7909	0.0625	-1.20412
		Slope	-3.38518				Slope	-3.19915					Slope	-2.94636					Slope	-3.17741					Slope	-3.07431
		Amplification €	1.97427				Amplification €	2.05392					Amplification €	2.18475					Amplification €	2.06406					Amplification €	2.11483
		Efficiency	97.4265				Efficiency	105.392					Efficiency	118.475					Efficiency	106.406					Efficiency	111.483

## Sheet: Pfaffl_NK-92
Spreadsheet created by TopTipBio.com
Instructions
1. Calculate the primer efficiencies for the gene of interest (GOI) and reference gene (REF). Enter the amplification factors into the red boxes below.
2. Calculate the average Ct values of the technical replicates for all GOI samples and insert them into the 'GOI Avg. Ct' column.
3. Calculate the average Ct values of the technical replicates for REF for all samples and insert them into the 'REF Avg. Ct' column.
4. Do not change any of the other cells.
5. The 'gene expression ratio' should be calculated for you (in the green box).
Primer efficiencies	Amplification factor (E]	Efficiency %
Gene of interest (GOI) PTPN11	1.97427	97.4265
Gene of interest (GOI) PTPN6	2.18475	118.475
Gene of interest (GOI) PTPN2	2.06406	106.406
Gene of interest (GOI) PTPN1	2.11483	111.483
Reference gene (REF) PPiB	2.05392	105.392
Sample	GOI Avg. Ct	∆Ct GOI	REF Avg. Ct	∆Ct REF	Gene expression ratio
PTPN1	23.0732	-0.279498	19.7774	-0.226275	0.954588
PTPN1	22.9269	-0.133113	19.5541	-0.00298346	0.907056
PTPN1	22.616	0.177723	19.4676	0.0834353	1.07579
PTPN1	22.5589	0.234888	19.4053	0.145824	1.07355
PTPN2	25.1629	-2.36912	19.7774	-0.226275	0.211406
PTPN2	24.9838	-2.19004	19.5541	-0.00298346	0.204965
PTPN2	24.6011	-1.80734	19.4676	0.0834353	0.254161
PTPN2	25.0191	-2.2254	19.4053	0.145824	0.179489
PTPN6	29.7108	-6.91708	19.7774	-0.226275	0.00528514
PTPN6	29.696	-6.90226	19.5541	-0.00298346	0.00455291
PTPN6	29.5245	-6.73074	19.4676	0.0834353	0.00489204
PTPN6	29.4021	-6.60841	19.4053	0.145824	0.00514647
PTPN11	25.4378	-2.64408	19.7774	-0.226275	0.19483
PTPN11	25.2905	-2.49673	19.5541	-0.00298346	0.183393
PTPN11	25.0325	-2.2388	19.4676	0.0834353	0.205383
PTPN11	25.1282	-2.33441	19.4053	0.145824	0.184001
Group (Compare with PTPN1)	Average	Standard deviation	Standard error
PTPN1	1.00275	0.0852922	0.0426461
PTPN2	0.212505	0.031002	0.015501
PTPN6	0.00496914	0.000321712	0.000160856
PTPN11	0.191902	0.0104106	0.00520529

## Sheet: Pfaffl_Jurkat
Spreadsheet created by TopTipBio.com
Instructions
1. Calculate the primer efficiencies for the gene of interest (GOI) and reference gene (REF). Enter the amplification factors into the red boxes below.
2. Calculate the average Ct values of the technical replicates for all GOI samples and insert them into the 'GOI Avg. Ct' column.
3. Calculate the average Ct values of the technical replicates for REF for all samples and insert them into the 'REF Avg. Ct' column.
4. Do not change any of the other cells.
5. The 'gene expression ratio' should be calculated for you (in the green box).
Primer efficiencies	Amplification factor (E]	Efficiency %
Gene of interest (GOI) PTPN11	1.97427	97.4265
Gene of interest (GOI) PTPN6	2.18475	118.475
Gene of interest (GOI) PTPN2	2.06406	106.406
Gene of interest (GOI) PTPN1	2.11483	111.483
Reference gene (REF) PPiB	2.05392	105.392
Sample	GOI Avg. Ct	∆Ct GOI	REF Avg. Ct	∆Ct REF	Gene expression ratio
PTPN1	23.4836	0.0725368	22.0386	-0.432717	1.44163
PTPN1	23.4977	0.0584526	21.4692	0.136613	0.946913
PTPN1	23.6597	-0.103542	21.3942	0.211629	0.794637
PTPN1	23.5836	-0.0274473	21.5214	0.0844761	0.921863
PTPN2	23.5448	0.0113985	22.0386	-0.432717	1.37673
PTPN2	23.4463	0.109835	21.4692	0.136613	0.981442
PTPN2	23.3164	0.239806	21.3942	0.211629	1.02169
PTPN2	23.2707	0.28548	21.5214	0.0844761	1.15729
PTPN6	23.0775	0.478612	22.0386	-0.432717	1.98473
PTPN6	22.8759	0.680273	21.4692	0.136613	1.54235
PTPN6	22.7351	0.8211	21.3942	0.211629	1.63129
PTPN6	22.9493	0.606819	21.5214	0.0844761	1.51199
PTPN11	24.6948	-1.13862	22.0386	-0.432717	0.62937
PTPN11	24.4118	-0.855619	21.4692	0.136613	0.506457
PTPN11	24.3115	-0.755379	21.3942	0.211629	0.513695
PTPN11	24.1801	-0.62391	21.5214	0.0844761	0.615584
Group (Compare with PTPN1)	Average	Standard deviation	Standard error
PTPN1	1.02626	0.284827	0.142413
PTPN2	1.13429	0.178274	0.089137
PTPN6	1.66759	0.217404	0.108702
PTPN11	0.566277	0.0652055	0.0326027
