# Supplementary material for: PTPN1/PTPN2 inhibition improves NK cancer therapy by enhancing IL-2 and mitigating TGFβ1 responses
Source: EMBO Rep. 2026 Apr 15;27(10):2581–613. doi: 10.1038/s44319-026-00745-0 (PMC13219468; doi:10.1038/s44319-026-00745-0)
Supplement: Supplementary file 3 — Source data Fig. 1 [file 44319_2026_745_MOESM3_ESM.zip › Figure 1/1A/Repeats/1A_Exp1_Jurkat nk92 #1_2023-02-13 12-12-00_MrWatson.xlsx]

## Sheet: Jurkat nk92 #1_2023-02-13 12-12
File Name	Jurkat nk92 #1_2023-02-13 12-12-00_MrWatson.pcrd
Created By User	admin
Notes
ID
Run Started	02/13/2023 17:12:10 UTC
Run Ended	02/13/2023 18:26:07 UTC
Sample Vol	11
Lid Temp	105
Protocol File Name	MT603_CF 65.prcl
Plate Setup File Name	Quick Plate_96 wells_SYBR Only.pltd
Base Serial Number	BR007828
Optical Head Serial Number	788BR07925
CFX Maestro Version	4.1.2433.1219.
Well group	All Wells
Amplification step	4
Melt step	6
Well	Fluor	Target	Content	Sample	Biological Set Name	Well Note	Cq	Starting Quantity (SQ)	Cq Mean	Cq Std. Dev	SQ Std. Dev	Melt Temperature
A01	SYBR	PPIB	Std-01				21.2616	1000000	21.2684	0.00950843	0	84.5
A02	SYBR	PPIB	Std-01				21.2751	1000000	21.2684	0.00950843	0	84.5
A03	SYBR	PPIB	Std-02				22.0119	500000	22.0691	0.0808087	0	85
A04	SYBR	PPIB	Std-02				22.1262	500000	22.0691	0.0808087	0	85
A05	SYBR	PPIB	Std-03				22.9415	250000	22.9776	0.0510053	0	85
A06	SYBR	PPIB	Std-03				23.0136	250000	22.9776	0.0510053	0	85
A07	SYBR	PPIB	Std-04				23.9618	125000	23.9709	0.0127787	0	85
A08	SYBR	PPIB	Std-04				23.9799	125000	23.9709	0.0127787	0	85
A09	SYBR	PPIB	Std-05				24.9801	62500	25.0555	0.106659	0	85
A10	SYBR	PPIB	Std-05				25.1309	62500	25.0555	0.106659	0	84.5
B01	SYBR	PPIB	Unkn-01	NK92			20.9636	1.16559e+06	20.6073	0.241524	248363	85
B02	SYBR	PPIB	Unkn-01	NK92			20.5324	1.59777e+06	20.6073	0.241524	248363	85
B03	SYBR	PPIB	Unkn-01	NK92			20.4286	1.72379e+06	20.6073	0.241524	248363	84.5
B04	SYBR	PPIB	Unkn-01	NK92			20.5046	1.63057e+06	20.6073	0.241524	248363	85
B05	SYBR	PPIB	Unkn-06	Jurkat			21.5357	766983	21.467	0.0965067	57360.5	85
B06	SYBR	PPIB	Unkn-06	Jurkat			21.5576	754817	21.467	0.0965067	57360.5	85
B07	SYBR	PPIB	Unkn-06	Jurkat			21.4214	833892	21.467	0.0965067	57360.5	85
B08	SYBR	PPIB	Unkn-06	Jurkat			21.3533	876480	21.467	0.0965067	57360.5	85
B09	SYBR	PTPN1	Std-21				23.3293	1000000	23.3859	0.0801684	0	83
B10	SYBR	PTPN1	Std-21				23.4426	1000000	23.3859	0.0801684	0	83
B11	SYBR	PTPN2	Std-26				24.1174	1000000	24.1532	0.0506455	0	81
B12	SYBR	PTPN2	Std-26				24.189	1000000	24.1532	0.0506455	0	81
C01	SYBR	PTPN11	Unkn-02	NK92			26.3329	363336	25.9848	0.244269	70594.4	78
C02	SYBR	PTPN11	Unkn-02	NK92			25.934	473463	25.9848	0.244269	70594.4	78
C03	SYBR	PTPN11	Unkn-02	NK92			25.9106	480874	25.9848	0.244269	70594.4	78
C04	SYBR	PTPN11	Unkn-02	NK92			25.7618	530764	25.9848	0.244269	70594.4	78
C05	SYBR	PTPN11	Unkn-07	Jurkat			24.5852	1.15878e+06	24.3912	0.131861	111079	78
C06	SYBR	PTPN11	Unkn-07	Jurkat			24.3623	1.34353e+06	24.3912	0.131861	111079	78.5
C07	SYBR	PTPN11	Unkn-07	Jurkat			24.3141	1.38722e+06	24.3912	0.131861	111079	78.5
C08	SYBR	PTPN11	Unkn-07	Jurkat			24.3033	1.39721e+06	24.3912	0.131861	111079	78
C09	SYBR	PTPN1	Std-22				24.2842	500000	24.3236	0.0557826	0	83
C10	SYBR	PTPN1	Std-22				24.3631	500000	24.3236	0.0557826	0	82.5
C11	SYBR	PTPN2	Std-27				25.1219	500000	25.1641	0.0596387	0	81
C12	SYBR	PTPN2	Std-27				25.2062	500000	25.1641	0.0596387	0	81
D01	SYBR	PTPN6	Unkn-03	NK92			30.6818	10728.5	30.3865	0.254147	2349.76	85.5
D02	SYBR	PTPN6	Unkn-03	NK92			30.1644	15464.6	30.3865	0.254147	2349.76	85.5
D03	SYBR	PTPN6	Unkn-03	NK92			30.5149	12071.3	30.3865	0.254147	2349.76	85.5
D04	SYBR	PTPN6	Unkn-03	NK92			30.1847	15244.3	30.3865	0.254147	2349.76	85.5
D05	SYBR	PTPN6	Unkn-08	Jurkat			23.1736	2.16178e+06	23.2276	0.0848242	123093	85.5
D06	SYBR	PTPN6	Unkn-08	Jurkat			23.1523	2.19447e+06	23.2276	0.0848242	123093	85.5
D07	SYBR	PTPN6	Unkn-08	Jurkat			23.3404	1.92134e+06	23.2276	0.0848242	123093	85.5
D08	SYBR	PTPN6	Unkn-08	Jurkat			23.2441	2.05671e+06	23.2276	0.0848242	123093	85.5
D09	SYBR	PTPN1	Std-23				25.4122	250000	25.4492	0.0522855	0	83
D10	SYBR	PTPN1	Std-23				25.4862	250000	25.4492	0.0522855	0	82.5
D11	SYBR	PTPN2	Std-28				26.1555	250000	26.2517	0.136101	0	81
D12	SYBR	PTPN2	Std-28				26.3479	250000	26.2517	0.136101	0	81
E01	SYBR	PTPN2	Unkn-04	NK92			26.2207	247472	26.0731	0.175321	33275.4	81.5
E02	SYBR	PTPN2	Unkn-04	NK92			26.2033	250395	26.0731	0.175321	33275.4	81
E03	SYBR	PTPN2	Unkn-04	NK92			26.0202	283419	26.0731	0.175321	33275.4	81
E04	SYBR	PTPN2	Unkn-04	NK92			25.848	318448	26.0731	0.175321	33275.4	81
E05	SYBR	PTPN2	Unkn-09	Jurkat			23.5616	1.49571e+06	23.457	0.0702394	74606.1	81.5
E06	SYBR	PTPN2	Unkn-09	Jurkat			23.4206	1.64547e+06	23.457	0.0702394	74606.1	81.5
E07	SYBR	PTPN2	Unkn-09	Jurkat			23.4128	1.65418e+06	23.457	0.0702394	74606.1	81.5
E08	SYBR	PTPN2	Unkn-09	Jurkat			23.4331	1.63164e+06	23.457	0.0702394	74606.1	81.5
E09	SYBR	PTPN1	Std-24				26.5783	125000	26.452	0.178581	0	83
E10	SYBR	PTPN1	Std-24				26.3257	125000	26.452	0.178581	0	83
E11	SYBR	PTPN2	Std-29				27.1398	125000	27.2034	0.0899095	0	81.5
E12	SYBR	PTPN2	Std-29				27.267	125000	27.2034	0.0899095	0	81.5
F01	SYBR	PTPN1	Unkn-05	NK92			23.457	941267	23.3215	0.14027	99367.1	83
F02	SYBR	PTPN1	Unkn-05	NK92			23.4189	965979	23.3215	0.14027	99367.1	83
F03	SYBR	PTPN1	Unkn-05	NK92			23.1601	1.15205e+06	23.3215	0.14027	99367.1	83
F04	SYBR	PTPN1	Unkn-05	NK92			23.2499	1.08371e+06	23.3215	0.14027	99367.1	83
F05	SYBR	PTPN1	Unkn-10	Jurkat			23.9188	687408	23.7906	0.152572	80645.7	82.5
F06	SYBR	PTPN1	Unkn-10	Jurkat			23.5787	866440	23.7906	0.152572	80645.7	83
F07	SYBR	PTPN1	Unkn-10	Jurkat			23.7825	754200	23.7906	0.152572	80645.7	83
F08	SYBR	PTPN1	Unkn-10	Jurkat			23.8824	704637	23.7906	0.152572	80645.7	83
F09	SYBR	PTPN1	Std-25				27.4683	62500	27.4141	0.0765948	0	83
F10	SYBR	PTPN1	Std-25				27.36	62500	27.4141	0.0765948	0	83
F11	SYBR	PTPN2	Std-30				28.281	62500	28.256	0.035401	0	81
F12	SYBR	PTPN2	Std-30				28.2309	62500	28.256	0.035401	0	81.5
G01	SYBR	PTPN11	Std-06				24.8503	1000000	24.8693	0.0268762	0	78
G02	SYBR	PTPN11	Std-06				24.8883	1000000	24.8693	0.0268762	0	78
G03	SYBR	PTPN11	Std-07				25.7399	500000	25.8074	0.095501	0	78
G04	SYBR	PTPN11	Std-07				25.875	500000	25.8074	0.095501	0	78
G05	SYBR	PTPN11	Std-08				26.797	250000	26.7759	0.0299279	0	78
G06	SYBR	PTPN11	Std-08				26.7547	250000	26.7759	0.0299279	0	78
G07	SYBR	PTPN11	Std-09				28.0293	125000	28.0669	0.0531819	0	78.5
G08	SYBR	PTPN11	Std-09				28.1045	125000	28.0669	0.0531819	0	78
G09	SYBR	PTPN11	Std-10				29.0425	62500	28.9621	0.113667	0	78
G10	SYBR	PTPN11	Std-10				28.8817	62500	28.9621	0.113667	0	78
G11	SYBR	PTPN11	NTC						0	0	0	None
G12	SYBR	PTPN6	NTC						0	0	0	None
H01	SYBR	PTPN6	Std-11				24.2658	1000000	24.253	0.0180814	0	85.5
H02	SYBR	PTPN6	Std-11				24.2402	1000000	24.253	0.0180814	0	85.5
H03	SYBR	PTPN6	Std-12				25.1931	500000	25.3672	0.246202	0	85.5
H04	SYBR	PTPN6	Std-12				25.5413	500000	25.3672	0.246202	0	85.5
H05	SYBR	PTPN6	Std-13				26.0264	250000	26.0151	0.0159884	0	85.5
H06	SYBR	PTPN6	Std-13				26.0038	250000	26.0151	0.0159884	0	85.5
H07	SYBR	PTPN6	Std-14				27.2868	125000	27.3101	0.0329275	0	85.5
H08	SYBR	PTPN6	Std-14				27.3334	125000	27.3101	0.0329275	0	85.5
H09	SYBR	PTPN6	Std-15				28.3103	62500	28.1859	0.175872	0	85.5
H10	SYBR	PTPN6	Std-15				28.0616	62500	28.1859	0.175872	0	85.5
H11	SYBR	PTPN2	NTC						0	0	0	None
H12	SYBR	PTPN1	NTC						0	0	0	None

## Sheet: PE
Primer Efficiency	PTPN11		Average	cDNA quantity	Log (cDNA)	PPIB		Average	cDNA quantity	Log (cDNA)		PTPN6_CF1		Average	cDNA quantity	Log (cDNA)		PTPN2		Average	cDNA quantity	Log (cDNA)		PTPN1		Average	cDNA quantity	Log (cDNA)
Cq	24.8503	24.8883	24.8693	1	0	21.2616	21.2751	21.2684	1	0		24.2658	24.2402	24.253	1	0		24.1174	24.189	24.1532	1	0		23.3293	23.4426	23.3859	1	0
	25.7399	25.875	25.8074	0.5	-0.30103	22.0119	22.1262	22.0691	0.5	-0.30103		25.1931	25.5413	25.3672	0.5	-0.30103		25.1219	25.2062	25.1641	0.5	-0.30103		24.2842	24.3631	24.3236	0.5	-0.30103
	26.797	26.7547	26.7759	0.25	-0.60206	22.9415	23.0136	22.9776	0.25	-0.60206		26.0264	26.0038	26.0151	0.25	-0.60206		26.1555	26.3479	26.2517	0.25	-0.60206		25.4122	25.4862	25.4492	0.25	-0.60206
	28.0293	28.1045	28.0669	0.125	-0.90309	23.9618	23.9799	23.9709	0.125	-0.90309		27.2868	27.3334	27.3101	0.125	-0.90309		27.1398	27.267	27.2034	0.125	-0.90309		26.5783	26.3257	26.452	0.125	-0.90309
	29.0425	28.8817	28.9621	0.0625	-1.20412	24.9801	25.1309	25.0555	0.0625	-1.20412		28.3103	28.0616	28.1859	0.0625	-1.20412		28.281	28.2309	28.256	0.0625	-1.20412		27.4683	27.36	27.4141	0.0625	-1.20412
		Slope	-3.46977				Slope	-3.14789					Slope	-3.2584					Slope	-3.40326					Slope	-3.38329
		Amplification €	1.9418				Amplification €	2.07813					Amplification €	2.02721					Amplification €	1.96714					Amplification €	1.97501
		Efficiency	94.1796				Efficiency	107.813					Efficiency	102.721					Efficiency	96.7142					Efficiency	97.5014

## Sheet: Pfaffl_NK-92
Spreadsheet created by TopTipBio.com
Instructions
1. Calculate the primer efficiencies for the gene of interest (GOI) and reference gene (REF). Enter the amplification factors into the red boxes below.
2. Calculate the average Ct values of the technical replicates for all GOI samples and insert them into the 'GOI Avg. Ct' column.
3. Calculate the average Ct values of the technical replicates for REF for all samples and insert them into the 'REF Avg. Ct' column.
4. Do not change any of the other cells.
5. The 'gene expression ratio' should be calculated for you (in the green box).
Primer efficiencies	Amplification factor (E]	Efficiency %
Gene of interest (GOI) PTPN11	1.9418	94.1796
Gene of interest (GOI) PTPN6	2.02721	102.721
Gene of interest (GOI) PTPN2	1.96714	96.7142
Gene of interest (GOI) PTPN1	1.97501	97.5014
Reference gene (REF) PPiB	2.07813	107.813
Sample	GOI Avg. Ct	∆Ct GOI	REF Avg. Ct	∆Ct REF	Gene expression ratio
PTPN1	23.457	-0.135512	20.9636	-0.356259	1.18337
PTPN1	23.4189	-0.0974334	20.5324	0.0748958	0.88595
PTPN1	23.1601	0.161406	20.4286	0.178685	0.979362
PTPN1	23.2499	0.0715396	20.5046	0.102678	0.973928
PTPN2	26.2207	-2.89922	20.9636	-0.356259	0.182507
PTPN2	26.2033	-2.88187	20.5324	0.0748958	0.134714
PTPN2	26.0202	-2.69876	20.4286	0.178685	0.141333
PTPN2	25.848	-2.52653	20.5046	0.102678	0.16788
PTPN6	30.6818	-7.36036	20.9636	-0.356259	0.00714969
PTPN6	30.1644	-6.84293	20.5324	0.0748958	0.00751831
PTPN6	30.5149	-7.19348	20.4286	0.178685	0.00543958
PTPN6	30.1847	-6.86323	20.5046	0.102678	0.00726212
PTPN11	26.3329	-3.01148	20.9636	-0.356259	0.175896
PTPN11	25.934	-2.61253	20.5324	0.0748958	0.167212
PTPN11	25.9106	-2.58913	20.4286	0.178685	0.157413
PTPN11	25.7618	-2.44038	20.5046	0.102678	0.183678
Group (Compare with PTPN1)	Average	Standard deviation	Standard error
PTPN1	1.00565	0.125976	0.062988
PTPN2	0.156608	0.0224387	0.0112194
PTPN6	0.00684242	0.000947867	0.000473933
PTPN11	0.171049	0.0113084	0.00565419

## Sheet: Pfaffl_Jurkat
Spreadsheet created by TopTipBio.com
Instructions
1. Calculate the primer efficiencies for the gene of interest (GOI) and reference gene (REF). Enter the amplification factors into the red boxes below.
2. Calculate the average Ct values of the technical replicates for all GOI samples and insert them into the 'GOI Avg. Ct' column.
3. Calculate the average Ct values of the technical replicates for REF for all samples and insert them into the 'REF Avg. Ct' column.
4. Do not change any of the other cells.
5. The 'gene expression ratio' should be calculated for you (in the green box).
Primer efficiencies	Amplification factor (E]	Efficiency %
Gene of interest (GOI) PTPN11	1.9418	94.1796
Gene of interest (GOI) PTPN6	2.02721	102.721
Gene of interest (GOI) PTPN2	1.96714	96.7142
Gene of interest (GOI) PTPN1	1.97501	97.5014
Reference gene (REF) PPiB	2.07813	107.813
Sample	GOI Avg. Ct	∆Ct GOI	REF Avg. Ct	∆Ct REF	Gene expression ratio
PTPN1	23.9188	-0.128181	21.5357	-0.0687307	0.963712
PTPN1	23.5787	0.21192	21.5576	-0.0905904	1.23428
PTPN1	23.7825	0.00807017	21.4214	0.045613	0.972513
PTPN1	23.8824	-0.0918089	21.3533	0.113708	0.864454
PTPN2	23.5616	0.228962	21.5357	-0.0687307	1.22775
PTPN2	23.4206	0.370004	21.5576	-0.0905904	1.37246
PTPN2	23.4128	0.377804	21.4214	0.045613	1.24888
PTPN2	23.4331	0.357524	21.3533	0.113708	1.17201
PTPN6	23.1736	0.617028	21.5357	-0.0687307	1.62629
PTPN6	23.1523	0.638271	21.5576	-0.0905904	1.6775
PTPN6	23.3404	0.450176	21.4214	0.045613	1.32944
PTPN6	23.2441	0.546523	21.3533	0.113708	1.35396
PTPN11	24.5852	-0.794642	21.5357	-0.0687307	0.620605
PTPN11	24.3623	-0.571713	21.5576	-0.0905904	0.731153
PTPN11	24.3141	-0.523496	21.4214	0.045613	0.683339
PTPN11	24.3033	-0.512678	21.3533	0.113708	0.654821
Group (Compare with PTPN1)	Average	Standard deviation	Standard error
PTPN1	1.00874	0.158144	0.079072
PTPN2	1.25528	0.0845828	0.0422914
PTPN6	1.4968	0.180587	0.0902935
PTPN11	0.67248	0.0467739	0.0233869
