# Supplementary material for: PTPN1/PTPN2 inhibition improves NK cancer therapy by enhancing IL-2 and mitigating TGFβ1 responses
Source: EMBO Rep. 2026 Apr 15;27(10):2581–613. doi: 10.1038/s44319-026-00745-0 (PMC13219468; doi:10.1038/s44319-026-00745-0)
Supplement: Supplementary file 3 — Source data Fig. 1 [file 44319_2026_745_MOESM3_ESM.zip › Figure 1/1B/1B_README.txt]

qRT-PCR analysis on PTPN1 and PTPN2 in 10 donors' CB NK cells:
Putative IDs:
0203
0102
0301
0204
0901
0103
1202
1104
0507
19665
