# Supplementary material for: PTPN1/PTPN2 inhibition improves NK cancer therapy by enhancing IL-2 and mitigating TGFβ1 responses
Source: EMBO Rep. 2026 Apr 15;27(10):2581–613. doi: 10.1038/s44319-026-00745-0 (PMC13219468; doi:10.1038/s44319-026-00745-0)
Supplement: Supplementary file 3 — Source data Fig. 1 [file 44319_2026_745_MOESM3_ESM.zip › Figure 1/1B/Repeats/1B_One Donor_CBNK 0507 N1N2_2022-02-17 12-32-13_BR007272 (1).xlsx]

## Sheet: CBNK 0507 N1N2_2022-02-17 12-32
File Name	CBNK 0507 N1N2_2022-02-17 12-32-13_BR007272.pcrd
Created By User	admin
Notes
ID
Run Started	02/17/2022 17:32:41 UTC
Run Ended	02/17/2022 18:46:46 UTC
Sample Vol	11
Lid Temp	105
Protocol File Name	CF_65.prcl
Plate Setup File Name	Quick Plate_96 wells_SYBR Only.pltd
Base Serial Number	BR007272
Optical Head Serial Number	788BR07900
CFX Maestro Version	4.1.2433.1219.
Well group	All Wells
Amplification step	4
Melt step	6
Well	Fluor	Target	Content	Sample	Biological Set Name	Cq	Starting Quantity (SQ)	Cq Mean	Cq Std. Dev	Melt Temperature
B02	SYBR	PTPN1	Unkn-01			24.4686	364592	24.4858	0.0645538	83
B03	SYBR	PTPN1	Unkn-01			24.4368	374224	24.4858	0.0645538	83
B04	SYBR	PTPN1	Unkn-01			24.4572	368012	24.4858	0.0645538	83
B05	SYBR	PTPN1	Unkn-01			24.5806	332618	24.4858	0.0645538	83
B06	SYBR	PTPN1	Std-01			24.4682	1000000	24.4201	0.0681057	83
B07	SYBR	PTPN1	Std-01			24.3719	1000000	24.4201	0.0681057	83
B08	SYBR	PPIB	Std-07			21.6443	1000000	21.6851	0.0576356	85
B09	SYBR	PPIB	Std-07			21.7258	1000000	21.6851	0.0576356	85
B10	SYBR	PTPN2	Std-13			25.6138	1000000	25.5611	0.074445	81.5
B11	SYBR	PTPN2	Std-13			25.5085	1000000	25.5611	0.074445	81.5
C02	SYBR	PPIB	Unkn-02			21.5541	422645	21.4401	0.0773217	85
C03	SYBR	PPIB	Unkn-02			21.3821	468417	21.4401	0.0773217	85
C04	SYBR	PPIB	Unkn-02			21.4151	459285	21.4401	0.0773217	85
C05	SYBR	PPIB	Unkn-02			21.4092	460908	21.4401	0.0773217	85
C06	SYBR	PTPN1	Std-02			23.989	500000	24.0514	0.0881241	83
C07	SYBR	PTPN1	Std-02			24.1137	500000	24.0514	0.0881241	83
C08	SYBR	PPIB	Std-08			21.3066	500000	21.3818	0.106291	85
C09	SYBR	PPIB	Std-08			21.4569	500000	21.3818	0.106291	85
C10	SYBR	PTPN2	Std-14			25.0739	500000	25.0774	0.00490595	81.5
C11	SYBR	PTPN2	Std-14			25.0808	500000	25.0774	0.00490595	81.5
D02	SYBR	Actin	Unkn-03			17.1204	3.47245e+07	16.9386	0.153994	82.5
D03	SYBR	Actin	Unkn-03			17.0079	3.74219e+07	16.9386	0.153994	82.5
D04	SYBR	Actin	Unkn-03			16.8426	4.17706e+07	16.9386	0.153994	82.5
D05	SYBR	Actin	Unkn-03			16.7835	4.34441e+07	16.9386	0.153994	82.5
D06	SYBR	PTPN1	Std-03			24.3208	250000	24.3064	0.020339	83
D07	SYBR	PTPN1	Std-03			24.292	250000	24.3064	0.020339	83
D08	SYBR	PPIB	Std-09			21.4828	250000	21.4322	0.0716106	85
D09	SYBR	PPIB	Std-09			21.3815	250000	21.4322	0.0716106	85
D10	SYBR	PTPN2	Std-15			25.4026	250000	25.3543	0.0683035	81.5
D11	SYBR	PTPN2	Std-15			25.306	250000	25.3543	0.0683035	81.5
E02	SYBR	B2M	Unkn-04			18.0864	1.82683e+07	17.7983	0.196311	80.5
E03	SYBR	B2M	Unkn-04			17.7044	2.35504e+07	17.7983	0.196311	80.5
E04	SYBR	B2M	Unkn-04			17.7511	2.28311e+07	17.7983	0.196311	80.5
E05	SYBR	B2M	Unkn-04			17.6514	2.43952e+07	17.7983	0.196311	80.5
E06	SYBR	PTPN1	Std-04			24.1774	125000	24.2447	0.0952409	83
E07	SYBR	PTPN1	Std-04			24.312	125000	24.2447	0.0952409	83
E08	SYBR	PPIB	Std-10			21.5303	125000	21.529	0.00186176	84.5
E09	SYBR	PPIB	Std-10			21.5276	125000	21.529	0.00186176	84.5
E10	SYBR	PTPN2	Std-16			25.3486	125000	25.3956	0.0664523	81.5
E11	SYBR	PTPN2	Std-16			25.4426	125000	25.3956	0.0664523	81.5
F02	SYBR	PTPN2	Unkn-05			25.5906	378048	25.391	0.156634	81.5
F03	SYBR	PTPN2	Unkn-05			25.4405	414783	25.391	0.156634	81.5
F04	SYBR	PTPN2	Unkn-05			25.2785	458401	25.391	0.156634	81.5
F05	SYBR	PTPN2	Unkn-05			25.2544	465274	25.391	0.156634	81.5
F06	SYBR	PTPN1	Std-05			25.7283	62500	25.7627	0.0486847	82.5
F07	SYBR	PTPN1	Std-05			25.7972	62500	25.7627	0.0486847	82.5
F08	SYBR	PPIB	Std-11			23.2902	62500	23.5839	0.415426	84.5
F09	SYBR	PPIB	Std-11			23.8777	62500	23.5839	0.415426	84.5
F10	SYBR	PTPN2	Std-17			27.8056	62500	27.7115	0.133212	81
F11	SYBR	PTPN2	Std-17			27.6173	62500	27.7115	0.133212	81
G02	SYBR	PTPN1	NTC-01					0	0	None
G03	SYBR	PTPN1	NTC-01					0	0	None
G04	SYBR	PPIB	NTC-02					0	0	None
G05	SYBR	PPIB	NTC-02					0	0	None
G06	SYBR	PTPN1	Std-06			29.0082	31250	29.3259	0.449379	82.5
G07	SYBR	PTPN1	Std-06			29.6437	31250	29.3259	0.449379	82.5
G08	SYBR	PPIB	Std-12			28.7292	31250	28.4579	0.383754	84.5
G09	SYBR	PPIB	Std-12			28.1865	31250	28.4579	0.383754	84.5
G10	SYBR	PTPN2	Std-18			32.0139	31250	31.8301	0.259953	81
G11	SYBR	PTPN2	Std-18			31.6463	31250	31.8301	0.259953	81
H02	SYBR	PTPN2	NTC-03					0	0	None
H03	SYBR	PTPN2	NTC-03					0	0	None
H04	SYBR	Actin	NTC-04					0	0	None
H05	SYBR	Actin	NTC-04					0	0	None
H06	SYBR	B2M	NTC-05					0	0	None
H07	SYBR	B2M	NTC-05					0	0	None

## Sheet: Vandesompele
Spreadsheet created by TopTipBio.com
Instructions
1. Calculate the primer efficiencies for the gene of interest (GOI) and reference genes (REF). Enter the amplification factors into the red boxes below.
2. Calculate the average Ct values of the technical replicates for all GOI samples and insert them into the 'GOI Avg. Ct' column.
3. Calculate the average Ct values of the technical replicates for the REF genes for all samples and insert them into the 'REF Avg. Ct' columns.
4. Do not change any of the other cells.
5. The 'gene expression ratio' should be calculated for you (in the green box).
Primer efficiencies	Amplification factor (E]	Efficiency %
Gene of interest (GOI) PTPN1	2.26949	126.949
Reference gene (REF) 1 PPIB	1.81852	81.852
REF2 ActB	2	100
REF3 B2M	2	100
Gene of interest (GOI) PTPN2	1.85426	85.4264
Sample	GOI Avg. Ct	∆Ct GOI	PPIB Avg. Ct	∆Ct REF1	ActB Avg. Ct	∆Ct REF2	B2M Ct	∆Ct REF3	Gene expression ratio
PTPN1	24.4686	0.0171945	21.5541	-0.113972	17.1204	-0.181822	18.0864	-0.288065	1.15648
PTPN1	24.4368	0.0490125	21.3821	0.0579728	17.0079	-0.0693114	17.7044	0.0939035	1.02319
PTPN1	24.4572	0.0285893	21.4151	0.0250499	16.8426	0.0960279	17.7511	0.0472527	0.985439
PTPN1	24.5806	-0.0947964	21.4092	0.0309496	16.7835	0.155106	17.6514	0.146908	0.85758
PTPN2	25.5906	-1.10485	21.5541	-0.113972	17.1204	-0.181822	18.0864	-0.288065	0.576403
PTPN2	25.4405	-0.954674	21.3821	0.0579728	17.0079	-0.0693114	17.7044	0.0939035	0.545126
PTPN2	25.2785	-0.792745	21.4151	0.0250499	16.8426	0.0960279	17.7511	0.0472527	0.590014
PTPN2	25.2544	-0.768645	21.4092	0.0309496	16.7835	0.155106	17.6514	0.146908	0.576616
Group	Average	Standard deviation	Standard error
PTPN1	1.00567	0.123004	0.0615018
PTPN2	0.57204	0.0190386	0.00951928

## Sheet: Normalize to PTPN2
Spreadsheet created by TopTipBio.com
Instructions
1. Calculate the primer efficiencies for the gene of interest (GOI) and reference genes (REF). Enter the amplification factors into the red boxes below.
2. Calculate the average Ct values of the technical replicates for all GOI samples and insert them into the 'GOI Avg. Ct' column.
3. Calculate the average Ct values of the technical replicates for the REF genes for all samples and insert them into the 'REF Avg. Ct' columns.
4. Do not change any of the other cells.
5. The 'gene expression ratio' should be calculated for you (in the green box).
Primer efficiencies	Amplification factor (E]	Efficiency %
Gene of interest (GOI) PTPN1	2.26949	126.949
Reference gene (REF) 1 PPIB	1.81852	81.852
REF2 ActB	2	100
REF3 B2M	2	100
Gene of interest (GOI) PTPN2	1.85426	85.4264
Sample	GOI Avg. Ct	∆Ct GOI	PPIB Avg. Ct	∆Ct REF1	ActB Avg. Ct	∆Ct REF2	B2M Ct	∆Ct REF3	Gene expression ratio
PTPN2	25.5906	-0.199625	21.5541	-0.113972	17.1204	-0.181822	18.0864	-0.288065	1.00805
PTPN2	25.4405	-0.0494445	21.3821	0.0579728	17.0079	-0.0693114	17.7044	0.0939035	0.953353
PTPN2	25.2785	0.112484	21.4151	0.0250499	16.8426	0.0960279	17.7511	0.0472527	1.03186
PTPN2	25.2544	0.136585	21.4092	0.0309496	16.7835	0.155106	17.6514	0.146908	1.00842
PTPN1	24.4686	0.922424	21.5541	-0.113972	17.1204	-0.181822	18.0864	-0.288065	2.42847
PTPN1	24.4368	0.954242	21.3821	0.0579728	17.0079	-0.0693114	17.7044	0.0939035	2.1486
PTPN1	24.4572	0.933819	21.4151	0.0250499	16.8426	0.0960279	17.7511	0.0472527	2.06931
PTPN1	24.5806	0.810433	21.4092	0.0309496	16.7835	0.155106	17.6514	0.146908	1.80082
Group	Average	Standard deviation	Standard error
PTPN2	1.00042	0.0332959	0.016648
PTPN1	2.1118	0.258294	0.129147

## Sheet: Pfaffl Primer Efficiency
Primer Efficiency	PTPN1		Average	cDNA quantity	Log (cDNA)	PPIB		Average	cDNA quantity	Log (cDNA)	PTPN2		Average	cDNA quantity	Log (cDNA)
Cq	24.4682	24.3719	24.4201	1	0	21.6443	21.7258	21.6851	1	0	25.6138	25.5085	25.5611	1	0
	23.989	24.1137	24.0514	0.5	-0.30103	21.3066	21.4569	21.3818	0.5	-0.30103	25.0739	25.0808	25.0774	0.5	-0.30103
	24.3208	24.292	24.3064	0.25	-0.60206	21.4828	21.3815	21.4322	0.25	-0.60206	25.4026	25.306	25.3543	0.25	-0.60206
	24.1774	24.312	24.2447	0.125	-0.90309	21.5303	21.5276	21.529	0.125	-0.90309	25.3486	25.4426	25.3956	0.125	-0.90309
	25.7283	25.7972	25.7627	0.0625	-1.20412	23.2902	23.8777	23.5839	0.0625	-1.20412	27.8056	27.6173	27.7115	0.0625	-1.20412
	29.0082	29.6437	29.3259	0.03125	-1.50515	28.7292	28.1865	28.4579	0.03125	-1.50515	32.0139	31.6463	31.8301	0.03125	-1.50515
		Slope	-2.80956				Slope	-3.85033				Slope	-3.72896
		Amplification €	2.26949				Amplification €	1.81852				Amplification €	1.85426
		Efficiency	126.949				Efficiency	81.852				Efficiency	85.4264
