# Supplementary material for: PTPN1/PTPN2 inhibition improves NK cancer therapy by enhancing IL-2 and mitigating TGFβ1 responses
Source: EMBO Rep. 2026 Apr 15;27(10):2581–613. doi: 10.1038/s44319-026-00745-0 (PMC13219468; doi:10.1038/s44319-026-00745-0)
Supplement: Supplementary file 3 — Source data Fig. 1 [file 44319_2026_745_MOESM3_ESM.zip › Figure 1/1B/Repeats/1B_Two Donors_0203-0102-cbnk_2022-04-15_MrWatson (1).xlsx]

## Sheet: 0203-0102-cbnk_2022-04-15 17-32
File Name	0203-0102-cbnk_2022-04-15 17-32-04_MrWatson.pcrd
Created By User	admin
Notes
ID
Run Started	04/15/2022 21:32:22 UTC
Run Ended	04/15/2022 22:46:47 UTC
Sample Vol	11
Lid Temp	105
Protocol File Name	MT603_CF Protocol.prcl
Plate Setup File Name	Quick Plate_96 wells_SYBR Only.pltd
Base Serial Number	BR007828
Optical Head Serial Number	788BR07925
CFX Maestro Version	4.1.2433.1219.
Well group	All Wells
Amplification step	4
Melt step	6
Well	Fluor	Target	Content	Sample	Biological Set Name	Well Note	Cq	Starting Quantity (SQ)	Cq Mean	Cq Std. Dev	SQ Std. Dev	Melt Temperature
A01	SYBR	ActB	NTC						0	0	0	None
A03	SYBR	ActB	Unkn-01	0203			14.1994	625912	13.0288	1.01474	4.11944e+06	82.5
A04	SYBR	ActB	Unkn-01	0203			12.3989	8.20059e+06	13.0288	1.01474	4.11944e+06	82.5
A05	SYBR	ActB	Unkn-01	0203			12.488	7.21993e+06	13.0288	1.01474	4.11944e+06	82.5
A06	SYBR	PTPN1	Std-01				21.77	1000000	21.8021	0.0454542	0	83
A07	SYBR	PTPN1	Std-01				21.8343	1000000	21.8021	0.0454542	0	83
A08	SYBR	PTPN2	Std-06				23.513	1000000	23.2589	0.359345	0	81
A09	SYBR	PTPN2	Std-06				23.0048	1000000	23.2589	0.359345	0	80.5
A10	SYBR	PPIB	Std-11				19.175	1000000	19.9805	1.13914	0	84
A11	SYBR	PPIB	Std-11				20.786	1000000	19.9805	1.13914	0	77
B01	SYBR	PTPN1	NTC				40.4676		40.4676	0	0	None
B02	SYBR	PTPN1	Unkn-02	0203			20.3249	4.63093e+06	20.3005	0.0320422	275011	83
B03	SYBR	PTPN1	Unkn-02	0203			20.2727	5.08028e+06	20.3005	0.0320422	275011	83
B04	SYBR	PTPN1	Unkn-02	0203			20.3314	4.57801e+06	20.3005	0.0320422	275011	83
B05	SYBR	PTPN1	Unkn-02	0203			20.273	5.07838e+06	20.3005	0.0320422	275011	83
B06	SYBR	PTPN1	Std-02				21.0721	500000	21.113	0.0577671	0	83
B07	SYBR	PTPN1	Std-02				21.1538	500000	21.113	0.0577671	0	83
B08	SYBR	PTPN2	Std-07				22.3161	500000	22.2738	0.0598421	0	81.5
B09	SYBR	PTPN2	Std-07				22.2314	500000	22.2738	0.0598421	0	81.5
B10	SYBR	PPIB	Std-12				18.9478	500000	19.0005	0.0744707	0	85
B11	SYBR	PPIB	Std-12				19.0531	500000	19.0005	0.0744707	0	85
C01	SYBR	PTPN2	NTC						0	0	0	None
C02	SYBR	PTPN2	Unkn-03	0203			21.4663	5.62002e+06	21.5258	0.0840316	670509	81.5
C03	SYBR	PTPN2	Unkn-03	0203			21.4892	5.4156e+06	21.5258	0.0840316	670509	81.5
C05	SYBR	PTPN2	Unkn-03	0203			21.622	4.37003e+06	21.5258	0.0840316	670509	81.5
C06	SYBR	PTPN1	Std-03				21.4553	250000	21.4655	0.0145348	0	83
C07	SYBR	PTPN1	Std-03				21.4758	250000	21.4655	0.0145348	0	83
C08	SYBR	PTPN2	Std-08				22.9862	250000	22.9578	0.0401463	0	81.5
C09	SYBR	PTPN2	Std-08				22.9294	250000	22.9578	0.0401463	0	81.5
C10	SYBR	PPIB	Std-13				19.5319	250000	19.5674	0.0502287	0	85
C11	SYBR	PPIB	Std-13				19.6029	250000	19.5674	0.0502287	0	85
D01	SYBR	PPIB	NTC						0	0	0	None
D02	SYBR	PPIB	Unkn-04	0203			19.2992	952647	19.1994	0.0709404	149211	85
D03	SYBR	PPIB	Unkn-04	0203			19.2009	1.14881e+06	19.1994	0.0709404	149211	85
D04	SYBR	PPIB	Unkn-04	0203			19.1481	1.2704e+06	19.1994	0.0709404	149211	85
D05	SYBR	PPIB	Unkn-04	0203			19.1494	1.26716e+06	19.1994	0.0709404	149211	85
D06	SYBR	PTPN1	Std-04				22.3809	125000	22.3118	0.097749	0	83
D07	SYBR	PTPN1	Std-04				22.2427	125000	22.3118	0.097749	0	83
D08	SYBR	PTPN2	Std-09				23.737	125000	23.8604	0.174498	0	81.5
D09	SYBR	PTPN2	Std-09				23.9838	125000	23.8604	0.174498	0	81.5
D10	SYBR	PPIB	Std-14				20.3231	125000	20.3189	0.00593577	0	85
D11	SYBR	PPIB	Std-14				20.3147	125000	20.3189	0.00593577	0	85
E02	SYBR	PTPN1	Unkn-05	0102			21.4868	588956	21.565	0.0559759	52732.6	83
E03	SYBR	PTPN1	Unkn-05	0102			21.5625	514899	21.565	0.0559759	52732.6	83
E04	SYBR	PTPN1	Unkn-05	0102			21.6079	475033	21.565	0.0559759	52732.6	83
E05	SYBR	PTPN1	Unkn-05	0102			21.6029	479277	21.565	0.0559759	52732.6	83
E06	SYBR	PTPN1	Std-05				23.1504	62500	23.1554	0.00700252	0	83
E07	SYBR	PTPN1	Std-05				23.1603	62500	23.1554	0.00700252	0	83
E08	SYBR	PTPN2	Std-10				24.6367	62500	24.6099	0.0378773	0	81.5
E09	SYBR	PTPN2	Std-10				24.5831	62500	24.6099	0.0378773	0	81.5
E10	SYBR	PPIB	Std-15				21.1586	62500	21.141	0.0248504	0	85
E11	SYBR	PPIB	Std-15				21.1234	62500	21.141	0.0248504	0	85
F02	SYBR	PTPN2	Unkn-06	0102			22.9935	476164	23.0542	0.0475019	33492.1	81.5
F03	SYBR	PTPN2	Unkn-06	0102			23.0466	436992	23.0542	0.0475019	33492.1	81.5
F04	SYBR	PTPN2	Unkn-06	0102			23.0698	420953	23.0542	0.0475019	33492.1	81.5
F05	SYBR	PTPN2	Unkn-06	0102			23.107	396374	23.0542	0.0475019	33492.1	81.5
F06	SYBR	ActB	Std-16				14.4822	1000000	14.6927	0.297725	0	82.5
F07	SYBR	ActB	Std-17				12.8947	500000	13.4134	0.733641	0	82.5
F08	SYBR	ActB	Std-18				14.4383	250000	14.4383	0	0	82.5
F09	SYBR	ActB	Std-19				15.1061	125000	15.2742	0.237726	0	82.5
F10	SYBR	ActB	Std-20				16.1824	62500	16.1877	0.0075411	0	82.5
G02	SYBR	PPIB	Unkn-07	0102			19.0948	1.4062e+06	19.1757	0.0676381	157780	85
G03	SYBR	PPIB	Unkn-07	0102			19.1464	1.27447e+06	19.1757	0.0676381	157780	85
G04	SYBR	PPIB	Unkn-07	0102			19.2415	1.06332e+06	19.1757	0.0676381	157780	85
G05	SYBR	PPIB	Unkn-07	0102			19.2202	1.10729e+06	19.1757	0.0676381	157780	85
G06	SYBR	ActB	Std-16				14.9033	1000000	14.6927	0.297725	0	82.5
G07	SYBR	ActB	Std-17				13.9322	500000	13.4134	0.733641	0	82.5
G09	SYBR	ActB	Std-19				15.4423	125000	15.2742	0.237726	0	82.5
G10	SYBR	ActB	Std-20				16.1931	62500	16.1877	0.0075411	0	82.5
H02	SYBR	ActB	Unkn-08	0102			15.2176	146094	13.9436	0.849362	754755	82.5
H03	SYBR	ActB	Unkn-08	0102			13.507	1.68337e+06	13.9436	0.849362	754755	82.5
H04	SYBR	ActB	Unkn-08	0102			13.5238	1.64347e+06	13.9436	0.849362	754755	82.5
H05	SYBR	ActB	Unkn-08	0102			13.526	1.63836e+06	13.9436	0.849362	754755	82.5

## Sheet: PE
Primer Efficiency	PTPN1		Average	cDNA quantity	Log (cDNA)	PPIB		Average	cDNA quantity	Log (cDNA)		PTPN2		Average	cDNA quantity	Log (cDNA)	ACTB		Average	cDNA quantity	Log (cDNA)
Cq	21.77	21.8343	21.8021	1	0	19.175	20.786	19.9805	1	0		23.513	23.0048	23.2589	1	0	14.4822	14.9033	14.6927	1	0
	21.0721	21.1538	21.113	0.5	-0.30103	18.9478	19.0531	19.0005	0.5	-0.30103		22.3161	22.2314	22.2738	0.5	-0.30103	12.8947	13.9322	13.4134	0.5	-0.30103
	21.4553	21.4758	21.4655	0.25	-0.60206	19.5319	19.6029	19.5674	0.25	-0.60206		22.9862	22.9294	22.9578	0.25	-0.60206	14.4383			0.25
	22.3809	22.2427	22.3118	0.125	-0.90309	20.3231	20.3147	20.3189	0.125	-0.90309		23.737	23.9838	23.8604	0.125	-0.90309	15.1061	15.4423	15.2742	0.125	-0.90309
	23.1504	23.1603	23.1554	0.0625	-1.20412	21.1586	21.1234	21.141	0.0625	-1.20412		24.6367	24.5831	24.6099	0.0625	-1.20412	16.1824	16.1931	16.1877	0.0625	-1.20412
				0.03125	-1.50515				0.03125	-1.50515
		Slope	-2.31653				Slope	-2.38285					Slope	-2.62799				Slope	-3.07467
		Amplification €	2.70197				Amplification €	2.62825					Amplification €	2.4017				Amplification €	2.11465
		Efficiency	170.197				Efficiency	162.825					Efficiency	140.17				Efficiency	111.465

## Sheet: 0203 Analysis
Spreadsheet created by TopTipBio.com
Instructions
1. Calculate the primer efficiencies for the gene of interest (GOI) and reference genes (REF). Enter the amplification factors into the red boxes below.
2. Calculate the average Ct values of the technical replicates for all GOI samples and insert them into the 'GOI Avg. Ct' column.
3. Calculate the average Ct values of the technical replicates for the REF genes for all samples and insert them into the 'REF Avg. Ct' columns.
4. Do not change any of the other cells.
5. The 'gene expression ratio' should be calculated for you (in the green box).
Primer efficiencies	Amplification factor (E]	Efficiency %
PTPN1	2.70197	170.197
PPIB	2.62825	162.825
ACTB	2.11465	111.465
PTPN2	2.4017	140.17
Sample	GOI Avg. Ct	∆Ct GOI	PPIB Avg. Ct	∆Ct REF1	ACTB Avg. Ct	∆Ct REF2	REF3 Avg. Ct	∆Ct REF3	Gene expression ratio
PTPN1	20.3249	-0.0244166	19.2992	-0.0998126	14.1994	-1.17059	21.52	-0.27	1.58768
PTPN1	20.2727	0.0277603	19.2009	-0.00149824	12.3989	0.629859	20.98	0.27	0.812589
PTPN1	20.3314	-0.0308927	19.1481	0.0513264	12.488	0.54073			0.772611
PTPN1	20.273	0.0275489	19.1494	0.0499845					0.819352
PTPN2	21.4663	-1.16579	19.2992	-0.0998126	14.1994	-1.17059	20.43	0.82	0.58573
PTPN2	21.4892	-1.18872	19.2009	-0.00149824	12.3989	0.629859	20.59	0.66	0.27897
PTPN2	21.622	-1.32144	19.1481	0.0513264	12.488	0.54073			0.250301
PTPN2			19.1494
Group	Average	Standard deviation	Standard error
PTPN1	1.05763	0.393624	0.196812
PTPN2	0.371667	0.185938	0.107351

## Sheet: 0203_ddCt
	Spreadsheet created by TopTipBio.com
	Instructions
	1. Enter the Ct values of the technical replicates for all of the samples (in the red cells).
	2. Do not change any of the other cells.
	3. The fold gene expression (2^-(∆∆Ct)) should be calculated for you (in the green box).
	Sample	GOI Avg. Ct	PPIB Avg. Ct	∆Ct	∆∆Ct	2^-(∆∆Ct)
	PTPN1	20.3249	19.2992	1.0257	-0.075396	1.05365
	PTPN1	20.2727	19.2009	1.07184	-0.0292586	1.02049
	PTPN1	20.3314	19.1481	1.18331	0.082219	0.944604
	PTPN1	20.273	19.1494	1.12353	0.0224356	0.984569
	PTPN2	21.4663	19.2992	2.16708	1.06598	0.477647
	PTPN2	21.4892	19.2009	2.28832	1.18722	0.439148
	PTPN2	21.622	19.1481	2.47387	1.37277	0.386149
	PTPN2
	Calibrator (average ∆Ct control group)	1.1011
	Descriptive statistics
	Group	Average	SD	SE
	PTPN1	1.00083	0.0234496	0.0135386
	PTPN2	0.434315	0.0459402	0.0265236

## Sheet: 0102 Analysis
Spreadsheet created by TopTipBio.com
Instructions
1. Calculate the primer efficiencies for the gene of interest (GOI) and reference genes (REF). Enter the amplification factors into the red boxes below.
2. Calculate the average Ct values of the technical replicates for all GOI samples and insert them into the 'GOI Avg. Ct' column.
3. Calculate the average Ct values of the technical replicates for the REF genes for all samples and insert them into the 'REF Avg. Ct' columns.
4. Do not change any of the other cells.
5. The 'gene expression ratio' should be calculated for you (in the green box).
Primer efficiencies	Amplification factor (E]	Efficiency %
PTPN1	2.70197	170.197
PPIB	2.62825	162.825
ACTB	2.11465	111.465
PTPN2	2.4017	140.17
Sample	GOI Avg. Ct	∆Ct GOI	PPIB Avg. Ct	∆Ct REF1	ACTB Avg. Ct	∆Ct REF2	REF3 Avg. Ct	∆Ct REF3	Gene expression ratio
PTPN1	21.4868	0.0782331	19.0948	0.0809707	15.2176	-1.27398	21.52	-0.283333	1.67477
PTPN1	21.5625	0.0025205	19.1464	0.0293228	13.507	0.436576	20.98	0.256667	0.839343
PTPN1	21.6079	-0.0428822	19.2415	-0.0657849	13.5238	0.419792			0.84533
PTPN1	21.6029	-0.0378714	19.2202	-0.0445086	13.526	0.417612	21.21	0.0266667	0.841549
PTPN2	22.9935	-1.4285	19.0948	0.0809707	15.2176	-1.27398	20.43	0.806667	0.443213
PTPN2	23.0466	-1.48161	19.1464	0.0293228	13.507	0.436576	20.59	0.646667	0.228596
PTPN2	23.0698	-1.50475	19.2415	-0.0657849	13.5238	0.419792			0.236021
PTPN2	23.107	-1.54198	19.2202	-0.0445086	13.526	0.417612	21.99	-0.753333	0.226296
Group	Average	Standard deviation	Standard error
PTPN1	1.05025	0.416355	0.208178
PTPN2	0.283532	0.106535	0.0532676

## Sheet: 0102_ddCt
	Spreadsheet created by TopTipBio.com
	Instructions
	1. Enter the Ct values of the technical replicates for all of the samples (in the red cells).
	2. Do not change any of the other cells.
	3. The fold gene expression (2^-(∆∆Ct)) should be calculated for you (in the green box).
	Sample	GOI Avg. Ct	PPIB Avg. Ct	∆Ct	∆∆Ct	2^-(∆∆Ct)
	PTPN1	21.4868	19.0948	2.39201	0.00273756	0.998104
	PTPN1	21.5625	19.1464	2.41608	0.0268023	0.981594
	PTPN1	21.6079	19.2415	2.36637	-0.0229027	1.016
	PTPN1	21.6029	19.2202	2.38264	-0.00663716	1.00461
	PTPN2	22.9935	19.0948	3.89874	1.50947	0.35124
	PTPN2	23.0466	19.1464	3.90021	1.51094	0.350883
	PTPN2	23.0698	19.2415	3.82824	1.43897	0.368832
	PTPN2	23.107	19.2202	3.88674	1.49747	0.354175
	Calibrator (average ∆Ct control group)	2.38927
	Descriptive statistics
	Group	Average	SD	SE
	PTPN1	1.00008	0.0116748	0.00674046
	PTPN2	0.356282	0.00849509	0.00490464
