# Supplementary material for: PTPN1/PTPN2 inhibition improves NK cancer therapy by enhancing IL-2 and mitigating TGFβ1 responses
Source: EMBO Rep. 2026 Apr 15;27(10):2581–613. doi: 10.1038/s44319-026-00745-0 (PMC13219468; doi:10.1038/s44319-026-00745-0)
Supplement: Supplementary file 3 — Source data Fig. 1 [file 44319_2026_745_MOESM3_ESM.zip › Figure 1/1B/Repeats/1B_Two Donors_0301-0204-cbnk_2022-04-16_MrCrick.xlsx]

## Sheet: 0301-0204-cbnk_2022-04-16 16-32
File Name	0301-0204-cbnk_2022-04-16 16-32-28_MrCrick.pcrd
Created By User	admin
Notes
ID
Run Started	04/16/2022 20:33:18 UTC
Run Ended	04/16/2022 21:47:13 UTC
Sample Vol	11
Lid Temp	105
Protocol File Name	MT603_CF Protocol.prcl
Plate Setup File Name	Quick Plate_96 wells_SYBR Only.pltd
Base Serial Number	BR007833
Optical Head Serial Number	788BR07375
CFX Maestro Version	4.1.2433.1219.
Well group	All Wells
Amplification step	4
Melt step	6
Well	Fluor	Target	Content	Sample	Biological Set Name	Well Note	Cq	Starting Quantity (SQ)	Cq Mean	Cq Std. Dev	SQ Std. Dev	Melt Temperature
A01	SYBR	ACTB	NTC						0	0	0	None
A02	SYBR	ACTB	Unkn-01	0301			14.8296	1.10015e+07	14.8561	0.139338	1.13632e+06	82
A03	SYBR	ACTB	Unkn-01	0301			14.7104	1.20628e+07	14.8561	0.139338	1.13632e+06	82.5
A04	SYBR	ACTB	Unkn-01	0301			15.0459	9.30845e+06	14.8561	0.139338	1.13632e+06	82
A05	SYBR	ACTB	Unkn-01	0301			14.8384	1.09274e+07	14.8561	0.139338	1.13632e+06	82
A06	SYBR	PTPN1	Std-01				25.0645	1000000	25.0519	0.0178957	0	82.5
A07	SYBR	PTPN1	Std-01				25.0392	1000000	25.0519	0.0178957	0	82.5
A08	SYBR	PTPN2	Std-05				26.3563	1000000	26.2641	0.13028	0	81
A09	SYBR	PTPN2	Std-05				26.172	1000000	26.2641	0.13028	0	81
A10	SYBR	PPIB	Std-09				22.7984	1000000	22.8983	0.141354	0	84.5
A11	SYBR	PPIB	Std-09				22.9983	1000000	22.8983	0.141354	0	84.5
B01	SYBR	PTPN1	NTC						0	0	0	None
B02	SYBR	PTPN1	Unkn-02	0301			22.1404	7.79718e+06	21.9789	0.173062	1.13653e+06	82.5
B03	SYBR	PTPN1	Unkn-02	0301			22.0093	8.56623e+06	21.9789	0.173062	1.13653e+06	82.5
B04	SYBR	PTPN1	Unkn-02	0301			22.032	8.4277e+06	21.9789	0.173062	1.13653e+06	82.5
B05	SYBR	PTPN1	Unkn-02	0301			21.7339	1.0436e+07	21.9789	0.173062	1.13653e+06	82.5
B06	SYBR	PTPN1	Std-02				25.8582	500000	25.9819	0.174893	0	82.5
B07	SYBR	PTPN1	Std-02				26.1055	500000	25.9819	0.174893	0	82.5
B08	SYBR	PTPN2	Std-06				27.3363	500000	27.1016	0.331911	0	81
B09	SYBR	PTPN2	Std-06				26.8669	500000	27.1016	0.331911	0	81
B10	SYBR	PPIB	Std-10				23.7512	500000	23.7517	0.000754597	0	84.5
B11	SYBR	PPIB	Std-10				23.7522	500000	23.7517	0.000754597	0	84.5
C01	SYBR	PTPN2	NTC						0	0	0	None
C02	SYBR	PTPN2	Unkn-03	0301			23.145	8.83074e+06	23.0692	0.0517806	336996	81
C03	SYBR	PTPN2	Unkn-03	0301			23.037	9.5342e+06	23.0692	0.0517806	336996	81
C04	SYBR	PTPN2	Unkn-03	0301			23.06	9.37945e+06	23.0692	0.0517806	336996	81
C05	SYBR	PTPN2	Unkn-03	0301			23.0349	9.54791e+06	23.0692	0.0517806	336996	81
C06	SYBR	PTPN1	Std-03				26.7252	250000	26.775	0.0704253	0	82.5
C07	SYBR	PTPN1	Std-03				26.8248	250000	26.775	0.0704253	0	82.5
C08	SYBR	PTPN2	Std-07				28.2687	250000	28.2056	0.0892537	0	81
C09	SYBR	PTPN2	Std-07				28.1425	250000	28.2056	0.0892537	0	81
C10	SYBR	PPIB	Std-11				24.9651	250000	24.8667	0.139178	0	84.5
C11	SYBR	PPIB	Std-11				24.7683	250000	24.8667	0.139178	0	84.5
D01	SYBR	PPIB	NTC						0	0	0	None
D02	SYBR	PPIB	Unkn-04	0301			19.5352	1.23822e+07	19.4005	0.115769	1.19427e+06	84.5
D03	SYBR	PPIB	Unkn-04	0301			19.2596	1.52216e+07	19.4005	0.115769	1.19427e+06	84.5
D04	SYBR	PPIB	Unkn-04	0301			19.3705	1.40078e+07	19.4005	0.115769	1.19427e+06	84.5
D05	SYBR	PPIB	Unkn-04	0301			19.4368	1.33294e+07	19.4005	0.115769	1.19427e+06	84.5
D06	SYBR	PTPN1	Std-04				28.0232	125000	28.0097	0.0191258	0	82.5
D07	SYBR	PTPN1	Std-04				27.9962	125000	28.0097	0.0191258	0	82.5
D08	SYBR	PTPN2	Std-08				29.179	125000	29.153	0.0367406	0	81
D09	SYBR	PTPN2	Std-08				29.1271	125000	29.153	0.0367406	0	81
D10	SYBR	PPIB	Std-12				25.8788	125000	25.6108	0.378936	0	84.5
D11	SYBR	PPIB	Std-12				25.3429	125000	25.6108	0.378936	0	84.5
E02	SYBR	PTPN1	Unkn-05	0204			27.6456	150506	27.9218	0.260307	22469.7	82.5
E03	SYBR	PTPN1	Unkn-05	0204			27.8428	130666	27.9218	0.260307	22469.7	82.5
E04	SYBR	PTPN1	Unkn-05	0204			28.2692	96241	27.9218	0.260307	22469.7	82.5
E05	SYBR	PTPN1	Unkn-05	0204			27.9296	122781	27.9218	0.260307	22469.7	82.5
F02	SYBR	PTPN2	Unkn-06	0204			29.0321	135588	29.1015	0.147869	13266.8	81
F03	SYBR	PTPN2	Unkn-06	0204			29.119	127480	29.1015	0.147869	13266.8	81
F04	SYBR	PTPN2	Unkn-06	0204			28.9555	143156	29.1015	0.147869	13266.8	81
F05	SYBR	PTPN2	Unkn-06	0204			29.2994	112167	29.1015	0.147869	13266.8	81
F06	SYBR	ACTB	Std-13				17.888	1000000	17.8958	0.0110175	0	82
F07	SYBR	ACTB	Std-14				18.8964	500000	18.9569	0.0855681	0	82
F08	SYBR	ACTB	Std-15				19.6415	250000	19.5838	0.0815284	0	82
F09	SYBR	ACTB	Std-16				20.6364	125000	20.6768	0.0570372	0	82
G02	SYBR	PPIB	Unkn-07	0204			25.9824	98897.1	25.9808	0.080271	5887.71	84.5
G03	SYBR	PPIB	Unkn-07	0204			26.0885	91340.1	25.9808	0.080271	5887.71	84.5
G04	SYBR	PPIB	Unkn-07	0204			25.8966	105465	25.9808	0.080271	5887.71	84.5
G05	SYBR	PPIB	Unkn-07	0204			25.9557	100897	25.9808	0.080271	5887.71	84.5
G06	SYBR	ACTB	Std-13				17.9036	1000000	17.8958	0.0110175	0	82
G07	SYBR	ACTB	Std-14				19.0175	500000	18.9569	0.0855681	0	82
G08	SYBR	ACTB	Std-15				19.5262	250000	19.5838	0.0815284	0	82
G09	SYBR	ACTB	Std-16				20.7171	125000	20.6768	0.0570372	0	82
H02	SYBR	ACTB	Unkn-08	0204			21.6594	56150.3	21.6256	0.0911076	4153.24	84
H03	SYBR	ACTB	Unkn-08	0204			21.4978	63619.1	21.6256	0.0911076	4153.24	84
H04	SYBR	ACTB	Unkn-08	0204			21.6335	57286.9	21.6256	0.0911076	4153.24	84
H05	SYBR	ACTB	Unkn-08	0204			21.7114	53938.4	21.6256	0.0911076	4153.24	84

## Sheet: PE
Primer Efficiency	PTPN1		Average	cDNA quantity	Log (cDNA)	PPIB		Average	cDNA quantity	Log (cDNA)		PTPN2		Average	cDNA quantity	Log (cDNA)	ACTB		Average	cDNA quantity	Log (cDNA)
Cq	25.0645	25.0392	25.0519	1	0	22.7984	22.9983	22.8983	1	0		26.3563	26.172	26.2641	1	0	17.888	17.9036	17.8958	1	0
	25.8582	26.1055	25.9819	0.5	-0.30103	23.7512	23.7522	23.7517	0.5	-0.30103		27.3363	26.8669	27.1016	0.5	-0.30103	18.8964	19.0175	18.9569	0.5	-0.30103
	26.7252	26.8248	26.775	0.25	-0.60206	24.9651	24.7683	24.8667	0.25	-0.60206		28.2687	28.1425	28.2056	0.25	-0.60206	19.6415	19.5262	19.5838	0.25	-0.60206
	28.0232	27.9962	28.0097	0.125	-0.90309	25.8788	25.3429	25.6108	0.125	-0.90309		29.179	29.1271	29.153	0.125	-0.90309	20.6364	20.7171	20.6768	0.125	-0.90309
				0.0625	-1.20412				0.0625	-1.20412					0.0625	-1.20412				0.0625	-1.20412
				0.03125	-1.50515				0.03125	-1.50515
		Slope	-3.21118				Slope	-3.07361					Slope	-3.24576				Slope	-2.97972
		Amplification €	2.04838				Amplification €	2.11519					Amplification €	2.0328				Amplification €	2.16572
		Efficiency	104.838				Efficiency	111.519					Efficiency	103.28				Efficiency	116.572

## Sheet: 0301
Spreadsheet created by TopTipBio.com
Instructions
1. Calculate the primer efficiencies for the gene of interest (GOI) and reference genes (REF). Enter the amplification factors into the red boxes below.
2. Calculate the average Ct values of the technical replicates for all GOI samples and insert them into the 'GOI Avg. Ct' column.
3. Calculate the average Ct values of the technical replicates for the REF genes for all samples and insert them into the 'REF Avg. Ct' columns.
4. Do not change any of the other cells.
5. The 'gene expression ratio' should be calculated for you (in the green box).
Primer efficiencies	Amplification factor (E]	Efficiency %
PTPN1	2.04838	104.838
PPIB	2.11519	111.519
ACTB	2.16572	116.572
PTPN2	2.0328	103.28
Sample	GOI Avg. Ct	∆Ct GOI	PPIB Avg. Ct	∆Ct REF1	ACTB Avg. Ct	∆Ct REF2		∆Ct REF3	Gene expression ratio
PTPN1	22.1404	-0.161537	19.5352	-0.134656	14.8296	0.0264553			0.927174
PTPN1	22.0093	-0.0303544	19.2596	0.140925	14.7104	0.145633			0.877375
PTPN1	22.032	-0.0530918	19.3705	0.0299989	15.0459	-0.189796			1.02432
PTPN1	21.7339	0.244984	19.4368	-0.0362672	14.8384	0.0177083			1.2001
PTPN2	23.145	-1.16611	19.5352	-0.134656	14.8296	0.0264553			0.455193
PTPN2	23.037	-1.05806	19.2596	0.140925	14.7104	0.145633			0.423306
PTPN2	23.06	-1.08113	19.3705	0.0299989	15.0459	-0.189796			0.494171
PTPN2	23.0349	-1.05604	19.4368	-0.0362672	14.8384	0.0177083			0.475959
Group	Average	Standard deviation	Standard error
Control	1.00724	0.142319	0.0711594
Treated	0.462157	0.0304046	0.0152023

## Sheet: 0204
Spreadsheet created by TopTipBio.com
Instructions
1. Calculate the primer efficiencies for the gene of interest (GOI) and reference genes (REF). Enter the amplification factors into the red boxes below.
2. Calculate the average Ct values of the technical replicates for all GOI samples and insert them into the 'GOI Avg. Ct' column.
3. Calculate the average Ct values of the technical replicates for the REF genes for all samples and insert them into the 'REF Avg. Ct' columns.
4. Do not change any of the other cells.
5. The 'gene expression ratio' should be calculated for you (in the green box).
Primer efficiencies	Amplification factor (E]	Efficiency %
PTPN1	2.04838	104.838
PPIB	2.11519	111.519
ACTB	2.16572	116.572
PTPN2	2.0328	103.28
Sample	GOI Avg. Ct	∆Ct GOI	PPIB Avg. Ct	∆Ct REF1	ACTB Avg. Ct	∆Ct REF2		∆Ct REF3	Gene expression ratio
PTPN1	27.6456	0.276168	25.9824	-0.00161352	21.6594	-0.0338829			1.23581
PTPN1	27.8428	0.0790336	26.0885	-0.107721	21.4978	0.127724			1.04883
PTPN1	28.2692	-0.347424	25.8966	0.0842213	21.6335	-0.00795086			0.757603
PTPN1	27.9296	-0.00777789	25.9557	0.0251131	21.7114	-0.0858901			1.01837
PTPN2	29.0321	-1.11028	25.9824	-0.00161352	21.6594	-0.0338829			0.461188
PTPN2	29.119	-1.19719	26.0885	-0.107721	21.4978	0.127724			0.423881
PTPN2	28.9555	-1.03372	25.8966	0.0842213	21.6335	-0.00795086			0.466822
PTPN2	29.2994	-1.37759	25.9557	0.0251131	21.7114	-0.0858901			0.38539
Group	Average	Standard deviation	Standard error
Control	1.01515	0.196777	0.0983886
Treated	0.43432	0.0377774	0.0188887
