# Supplementary material for: PTPN1/PTPN2 inhibition improves NK cancer therapy by enhancing IL-2 and mitigating TGFβ1 responses
Source: EMBO Rep. 2026 Apr 15;27(10):2581–613. doi: 10.1038/s44319-026-00745-0 (PMC13219468; doi:10.1038/s44319-026-00745-0)
Supplement: Supplementary file 3 — Source data Fig. 1 [file 44319_2026_745_MOESM3_ESM.zip › Figure 1/1B/Repeats/1B_Two Donors_0901-0103-cbnk_2022-04-16_MrWatson.xlsx]

## Sheet: 0901-0103-cbnk_2022-04-16 16-32
File Name	0901-0103-cbnk_2022-04-16 16-32-52_MrWatson.pcrd
Created By User	admin
Notes
ID
Run Started	04/16/2022 20:33:18 UTC
Run Ended	04/16/2022 21:47:58 UTC
Sample Vol	11
Lid Temp	105
Protocol File Name	MT603_CF Protocol.prcl
Plate Setup File Name	Quick Plate_96 wells_SYBR Only.pltd
Base Serial Number	BR007828
Optical Head Serial Number	788BR07925
CFX Maestro Version	4.1.2433.1219.
Well group	All Wells
Amplification step	4
Melt step	6
Well	Fluor	Target	Content	Sample	Biological Set Name	Well Note	Cq	Starting Quantity (SQ)	Cq Mean	Cq Std. Dev	SQ Std. Dev	Melt Temperature
A01	SYBR	ACTB	NTC				44.5864		44.5864	0	0	None
A02	SYBR	ACTB	Unkn-01	0901			19.106	151609	19.0727	0.0535486	6203.34	81.5
A03	SYBR	ACTB	Unkn-01	0901			19.1283	149115	19.0727	0.0535486	6203.34	82.5
A04	SYBR	ACTB	Unkn-01	0901			19.0435	158832	19.0727	0.0535486	6203.34	82.5
A05	SYBR	ACTB	Unkn-01	0901			19.0131	162459	19.0727	0.0535486	6203.34	82.5
A06	SYBR	PTPN1	Std-01				23.9376	1000000	23.8661	0.1011	0	83
A07	SYBR	PTPN1	Std-01				23.7946	1000000	23.8661	0.1011	0	83
A08	SYBR	PTPN2	Std-05				25.0633	1000000	25.0578	0.0077764	0	81.5
A09	SYBR	PTPN2	Std-05				25.0523	1000000	25.0578	0.0077764	0	81
A10	SYBR	PPIB	Std-09				21.6185	1000000	21.765	0.20719	0	83
A11	SYBR	PPIB	Std-09				21.9115	1000000	21.765	0.20719	0	81.5
B01	SYBR	PTPN1	NTC						0	0	0	None
B02	SYBR	PTPN1	Unkn-02	0901			25.5034	289949	25.4996	0.0871178	17987.5	82.5
B03	SYBR	PTPN1	Unkn-02	0901			25.6155	267534	25.4996	0.0871178	17987.5	82.5
B04	SYBR	PTPN1	Unkn-02	0901			25.4071	310709	25.4996	0.0871178	17987.5	83
B05	SYBR	PTPN1	Unkn-02	0901			25.4722	296531	25.4996	0.0871178	17987.5	83
B06	SYBR	PTPN1	Std-02				24.6214	500000	24.5924	0.0409267	0	83
B07	SYBR	PTPN1	Std-02				24.5635	500000	24.5924	0.0409267	0	83
B08	SYBR	PTPN2	Std-06				25.9232	500000	26.0012	0.110284	0	81.5
B09	SYBR	PTPN2	Std-06				26.0792	500000	26.0012	0.110284	0	81
B10	SYBR	PPIB	Std-10				22.1365	500000	22.1394	0.0041191	0	84.5
B11	SYBR	PPIB	Std-10				22.1423	500000	22.1394	0.0041191	0	84.5
C01	SYBR	PTPN2	NTC						0	0	0	None
C02	SYBR	PTPN2	Unkn-03	0901			26.4502	354060	26.4245	0.11603	30283.4	81
C03	SYBR	PTPN2	Unkn-03	0901			26.5759	322857	26.4245	0.11603	30283.4	81
C04	SYBR	PTPN2	Unkn-03	0901			26.3596	378405	26.4245	0.11603	30283.4	81
C05	SYBR	PTPN2	Unkn-03	0901			26.3123	391784	26.4245	0.11603	30283.4	81
C06	SYBR	PTPN1	Std-03				25.5394	250000	25.7506	0.298612	0	83
C07	SYBR	PTPN1	Std-03				25.9617	250000	25.7506	0.298612	0	83
C08	SYBR	PTPN2	Std-07				26.9631	250000	26.8155	0.208691	0	81
C09	SYBR	PTPN2	Std-07				26.6679	250000	26.8155	0.208691	0	81
C10	SYBR	PPIB	Std-11				23.1006	250000	23.0979	0.00376078	0	84.5
C11	SYBR	PPIB	Std-11				23.0953	250000	23.0979	0.00376078	0	84.5
D01	SYBR	PPIB	NTC				41.3027		41.3027	0	0	None
D02	SYBR	PPIB	Unkn-04	0901			23.8034	141089	23.6287	0.122832	17281	84.5
D03	SYBR	PPIB	Unkn-04	0901			23.5813	171717	23.6287	0.122832	17281	84.5
D04	SYBR	PPIB	Unkn-04	0901			23.6121	167095	23.6287	0.122832	17281	84.5
D05	SYBR	PPIB	Unkn-04	0901			23.5181	181590	23.6287	0.122832	17281	85
D06	SYBR	PTPN1	Std-04				26.6579	125000	26.6993	0.0586379	0	83
D07	SYBR	PTPN1	Std-04				26.7408	125000	26.6993	0.0586379	0	83
D08	SYBR	PTPN2	Std-08				27.7854	125000	27.9342	0.210498	0	81
D09	SYBR	PTPN2	Std-08				28.083	125000	27.9342	0.210498	0	81
D10	SYBR	PPIB	Std-12				24.0415	125000	24.0573	0.0223879	0	84.5
D11	SYBR	PPIB	Std-12				24.0731	125000	24.0573	0.0223879	0	85
E02	SYBR	PTPN1	Unkn-05	0103			22.9984	1.75035e+06	23.0765	0.0644295	76900.9	82.5
E03	SYBR	PTPN1	Unkn-05	0103			23.0516	1.68476e+06	23.0765	0.0644295	76900.9	82.5
E04	SYBR	PTPN1	Unkn-05	0103			23.1427	1.57821e+06	23.0765	0.0644295	76900.9	82.5
E05	SYBR	PTPN1	Unkn-05	0103			23.1134	1.61172e+06	23.0765	0.0644295	76900.9	83
F02	SYBR	PTPN2	Unkn-06	0103			24.507	1.47406e+06	24.6062	0.0856131	86240.9	81
F03	SYBR	PTPN2	Unkn-06	0103			24.5716	1.40584e+06	24.6062	0.0856131	86240.9	81
F04	SYBR	PTPN2	Unkn-06	0103			24.7046	1.27503e+06	24.6062	0.0856131	86240.9	81
F05	SYBR	PTPN2	Unkn-06	0103			24.6417	1.33528e+06	24.6062	0.0856131	86240.9	81
F06	SYBR	ACTB	Std-13				16.5936	1000000	16.716	0.172979	0	82.5
F07	SYBR	ACTB	Std-14				17.3872	500000	17.3547	0.0459457	0	82.5
F08	SYBR	ACTB	Std-15				18.2966	250000	18.2964	0.000311592	0	82.5
F09	SYBR	ACTB	Std-16				19.5112	125000	19.5064	0.00673331	0	82.5
G02	SYBR	PPIB	Unkn-07	0103			21.0649	1.59071e+06	21.1434	0.0928987	120542	84.5
G03	SYBR	PPIB	Unkn-07	0103			21.2597	1.33894e+06	21.1434	0.0928987	120542	84.5
G04	SYBR	PPIB	Unkn-07	0103			21.1769	1.44065e+06	21.1434	0.0928987	120542	84.5
G05	SYBR	PPIB	Unkn-07	0103			21.0721	1.58064e+06	21.1434	0.0928987	120542	85
G06	SYBR	ACTB	Std-13				16.8383	1000000	16.716	0.172979	0	82.5
G07	SYBR	ACTB	Std-14				17.3222	500000	17.3547	0.0459457	0	82.5
G08	SYBR	ACTB	Std-15				18.2961	250000	18.2964	0.000311592	0	82.5
G09	SYBR	ACTB	Std-16				19.5017	125000	19.5064	0.00673331	0	82.5
H02	SYBR	ACTB	Unkn-08	0103			16.1422	1.37636e+06	16.1402	0.075509	76793.4	82.5
H03	SYBR	ACTB	Unkn-08	0103			16.2402	1.27952e+06	16.1402	0.075509	76793.4	82.5
H04	SYBR	ACTB	Unkn-08	0103			16.0584	1.46489e+06	16.1402	0.075509	76793.4	82.5
H05	SYBR	ACTB	Unkn-08	0103			16.1199	1.39939e+06	16.1402	0.075509	76793.4	82.5

## Sheet: PE
Primer Efficiency	PTPN1		Average	cDNA quantity	Log (cDNA)	PPIB		Average	cDNA quantity	Log (cDNA)		PTPN2		Average	cDNA quantity	Log (cDNA)	ACTB		Average	cDNA quantity	Log (cDNA)
Cq	23.9376	23.7946	23.8661	1	0	21.6185	21.9115	21.765	1	0		25.0633	25.0523	25.0578	1	0	16.5936	16.8383	16.716	1	0
	24.6214	24.5635	24.5924	0.5	-0.30103	22.1365	22.1423	22.1394	0.5	-0.30103		25.9232	26.0792	26.0012	0.5	-0.30103	17.3872	17.3222	17.3547	0.5	-0.30103
	25.5394	25.9617	25.7506	0.25	-0.60206	23.1006	23.0953	23.0979	0.25	-0.60206		26.9631	26.6679	26.8155	0.25	-0.60206	18.2966	18.2961	18.2964	0.25	-0.60206
	26.6579	26.7408	26.6993	0.125	-0.90309	24.0415	24.0731	24.0573	0.125	-0.90309		27.7854	28.083	27.9342	0.125	-0.90309	19.5112	19.5017	19.5064	0.125	-0.90309
				0.0625	-1.20412				0.0625	-1.20412					0.0625	-1.20412				0.0625	-1.20412
				0.03125	-1.50515				0.03125	-1.50515
		Slope	-3.20826				Slope	-3.18549					Slope	-3.13706				Slope	-3.09373
		Amplification €	2.04973				Amplification €	2.06027					Amplification €	2.08339				Amplification €	2.10492
		Efficiency	104.973				Efficiency	106.027					Efficiency	108.339				Efficiency	110.492

## Sheet: 0901
Spreadsheet created by TopTipBio.com
Instructions
1. Calculate the primer efficiencies for the gene of interest (GOI) and reference genes (REF). Enter the amplification factors into the red boxes below.
2. Calculate the average Ct values of the technical replicates for all GOI samples and insert them into the 'GOI Avg. Ct' column.
3. Calculate the average Ct values of the technical replicates for the REF genes for all samples and insert them into the 'REF Avg. Ct' columns.
4. Do not change any of the other cells.
5. The 'gene expression ratio' should be calculated for you (in the green box).
Primer efficiencies	Amplification factor (E]	Efficiency %
PTPN1	2.04973	104.973
PPIB	2.06027	106.027
ACTB	2.10492	110.492
PTPN2	2.08339	108.339
Sample	GOI Avg. Ct	∆Ct GOI	PPIB Avg. Ct	∆Ct REF1	ACTB Avg. Ct	∆Ct REF2		∆Ct REF3	Gene expression ratio
PTPN1	25.5034	-0.0038829	23.8034	-0.174645	19.106	-0.0332795			1.07543
PTPN1	25.6155	-0.115984	23.5813	0.0474305	19.1283	-0.0555676			0.923388
PTPN1	25.4071	0.0924698	23.6121	0.0165897	19.0435	0.0292548			1.05073
PTPN1	25.4722	0.0273968	23.5181	0.110625	19.0131	0.0595923			0.958395
PTPN2	26.4502	-0.950654	23.8034	-0.174645	19.106	-0.0332795			0.536725
PTPN2	26.5759	-1.07635	23.5813	0.0474305	19.1283	-0.0555676			0.455438
PTPN2	26.3596	-0.860055	23.6121	0.0165897	19.0435	0.0292548			0.523008
PTPN2	26.3123	-0.812719	23.5181	0.110625	19.0131	0.0595923			0.517529
Group	Average	Standard deviation	Standard error
Control	1.00198	0.07268	0.03634
Treated	0.508175	0.0360732	0.0180366

## Sheet: 0103
Spreadsheet created by TopTipBio.com
Instructions
1. Calculate the primer efficiencies for the gene of interest (GOI) and reference genes (REF). Enter the amplification factors into the red boxes below.
2. Calculate the average Ct values of the technical replicates for all GOI samples and insert them into the 'GOI Avg. Ct' column.
3. Calculate the average Ct values of the technical replicates for the REF genes for all samples and insert them into the 'REF Avg. Ct' columns.
4. Do not change any of the other cells.
5. The 'gene expression ratio' should be calculated for you (in the green box).
Primer efficiencies	Amplification factor (E]	Efficiency %
PTPN1	2.04973	104.973
PPIB	2.06027	106.027
ACTB	2.10492	110.492
PTPN2	2.08339	108.339
Sample	GOI Avg. Ct	∆Ct GOI	PPIB Avg. Ct	∆Ct REF1	ACTB Avg. Ct	∆Ct REF2		∆Ct REF3	Gene expression ratio
PTPN1	22.9984	0.0781081	21.0649	0.0784901	16.1422	-0.00200721			1.02885
PTPN1	23.0516	0.024892	21.2597	-0.116282	16.2402	-0.100031			1.10199
PTPN1	23.1427	-0.0661371	21.1769	-0.0335169	16.0584	0.0817496			0.936341
PTPN1	23.1134	-0.036863	21.0721	0.0713087	16.1199	0.0202885			0.941973
PTPN2	24.507	-1.43046	21.0649	0.0784901	16.1422	-0.00200721			0.340421
PTPN2	24.5716	-1.49503	21.2597	-0.116282	16.2402	-0.100031			0.361285
PTPN2	24.7046	-1.62809	21.1769	-0.0335169	16.0584	0.0817496			0.297211
PTPN2	24.6417	-1.56518	21.0721	0.0713087	16.1199	0.0202885			0.306617
Group	Average	Standard deviation	Standard error
Control	1.00229	0.078809	0.0394045
Treated	0.326383	0.0297597	0.0148799
