# Supplementary material for: PTPN1/PTPN2 inhibition improves NK cancer therapy by enhancing IL-2 and mitigating TGFβ1 responses
Source: EMBO Rep. 2026 Apr 15;27(10):2581–613. doi: 10.1038/s44319-026-00745-0 (PMC13219468; doi:10.1038/s44319-026-00745-0)
Supplement: Supplementary file 3 — Source data Fig. 1 [file 44319_2026_745_MOESM3_ESM.zip › Figure 1/1B/Repeats/1B_Two Donors_1202-1104 cbnk-2022-04-15 MrCrick (1).xlsx]

## Sheet: 1202-1104 cbnk-2022-04-15 17-31
File Name	1104-0901 cbnk-2022-04-15 17-31-39_MrCrick.pcrd
Created By User	admin
Notes
ID
Run Started	04/15/2022 21:32:22 UTC
Run Ended	04/15/2022 22:46:53 UTC
Sample Vol	11
Lid Temp	105
Protocol File Name	MT603_CF Protocol.prcl
Plate Setup File Name	Quick Plate_96 wells_SYBR Only.pltd
Base Serial Number	BR007833
Optical Head Serial Number	788BR07375
CFX Maestro Version	4.1.2433.1219.
Well group	All Wells
Amplification step	4
Melt step	6
Well	Fluor	Target	Content	Sample	Biological Set Name	Well Note	Cq	Starting Quantity (SQ)	Cq Mean	Cq Std. Dev	SQ Std. Dev	Melt Temperature
A01	SYBR	ActB	NTC						0	0	0	None
A02	SYBR	ActB	Unkn-01	1202			14.9262	1.29056e+06	14.9356	0.03157	18707.5	82.5
A03	SYBR	ActB	Unkn-01	1202			14.948	1.27764e+06	14.9356	0.03157	18707.5	82.5
A04	SYBR	ActB	Unkn-01	1202			14.8971	1.30795e+06	14.9356	0.03157	18707.5	82.5
A05	SYBR	ActB	Unkn-01	1202			14.9712	1.26407e+06	14.9356	0.03157	18707.5	82.5
A06	SYBR	PTPN1	Std-01				22.7754	1000000	22.9392	0.231552	0	83
A07	SYBR	PTPN1	Std-01				23.1029	1000000	22.9392	0.231552	0	83
A08	SYBR	PTPN2	Std-06				24.1094	1000000	24.1333	0.0337192	0	81
A09	SYBR	PTPN2	Std-06				24.1571	1000000	24.1333	0.0337192	0	81
A10	SYBR	PPIB	Std-11				20.6219	1000000	20.5903	0.0447139	0	85
A11	SYBR	PPIB	Std-11				20.5587	1000000	20.5903	0.0447139	0	85
B01	SYBR	PTPN1	NTC						0	0	0	None
B02	SYBR	PTPN1	Unkn-02	1202			22.2692	1.30551e+06	22.2132	0.0598265	135512	83
B03	SYBR	PTPN1	Unkn-02	1202			22.2592	1.3264e+06	22.2132	0.0598265	135512	83
B04	SYBR	PTPN1	Unkn-02	1202			22.1744	1.51668e+06	22.2132	0.0598265	135512	83
B05	SYBR	PTPN1	Unkn-02	1202			22.1501	1.57613e+06	22.2132	0.0598265	135512	83
B06	SYBR	PTPN1	Std-02				22.6614	500000	22.5788	0.116794	0	83
B07	SYBR	PTPN1	Std-02				22.4962	500000	22.5788	0.116794	0	83
B08	SYBR	PTPN2	Std-07				23.6492	500000	23.6084	0.0577061	0	81.5
B09	SYBR	PTPN2	Std-07				23.5675	500000	23.6084	0.0577061	0	81
B10	SYBR	PPIB	Std-12				20.1375	500000	20.1619	0.0344756	0	85
B11	SYBR	PPIB	Std-12				20.1863	500000	20.1619	0.0344756	0	85
C01	SYBR	PTPN2	NTC						0	0	0	None
C02	SYBR	PTPN2	Unkn-03	1202			23.2991	1.44905e+06	23.2761	0.0285916	58708.2	81.5
C03	SYBR	PTPN2	Unkn-03	1202			23.3019	1.44351e+06	23.2761	0.0285916	58708.2	81.5
C04	SYBR	PTPN2	Unkn-03	1202			23.2458	1.55898e+06	23.2761	0.0285916	58708.2	81.5
C05	SYBR	PTPN2	Unkn-03	1202			23.2578	1.53362e+06	23.2761	0.0285916	58708.2	81.5
C06	SYBR	PTPN1	Std-03				22.9318	250000	22.8349	0.13702	0	83
C07	SYBR	PTPN1	Std-03				22.738	250000	22.8349	0.13702	0	83
C08	SYBR	PTPN2	Std-08				24.114	250000	24.1789	0.0917925	0	81.5
C09	SYBR	PTPN2	Std-08				24.2438	250000	24.1789	0.0917925	0	81
C10	SYBR	PPIB	Std-13				20.6798	250000	20.8634	0.259653	0	85
C11	SYBR	PPIB	Std-13				21.047	250000	20.8634	0.259653	0	84.5
D01	SYBR	PPIB	NTC						0	0	0	None
D02	SYBR	PPIB	Unkn-04	1202			20.04	781305	19.8315	0.16272	121667	85
D03	SYBR	PPIB	Unkn-04	1202			19.8412	918454	19.8315	0.16272	121667	85
D04	SYBR	PPIB	Unkn-04	1202			19.8	949753	19.8315	0.16272	121667	85
D05	SYBR	PPIB	Unkn-04	1202			19.6448	1.07761e+06	19.8315	0.16272	121667	85
D06	SYBR	PTPN1	Std-04				23.6567	125000	23.5978	0.083377	0	83
D07	SYBR	PTPN1	Std-04				23.5388	125000	23.5978	0.083377	0	83
D08	SYBR	PTPN2	Std-09				25.0703	125000	25.0374	0.0466183	0	81.5
D09	SYBR	PTPN2	Std-09				25.0044	125000	25.0374	0.0466183	0	81.5
D10	SYBR	PPIB	Std-14				21.2627	125000	21.3138	0.0722217	0	85
D11	SYBR	PPIB	Std-14				21.3648	125000	21.3138	0.0722217	0	85
E02	SYBR	PTPN1	Unkn-05	1104			23.5088	183823	23.3938	0.0797213	26565.7	83
E03	SYBR	PTPN1	Unkn-05	1104			23.3807	225097	23.3938	0.0797213	26565.7	83
E04	SYBR	PTPN1	Unkn-05	1104			23.3274	244883	23.3938	0.0797213	26565.7	83
E05	SYBR	PTPN1	Unkn-05	1104			23.3582	233256	23.3938	0.0797213	26565.7	83
E06	SYBR	PTPN1	Std-05				24.3724	62500	24.6212	0.351844	0	83
E07	SYBR	PTPN1	Std-05				24.87	62500	24.6212	0.351844	0	83
E08	SYBR	PTPN2	Std-10				25.9004	62500	25.9469	0.0657751	0	81.5
E09	SYBR	PTPN2	Std-10				25.9934	62500	25.9469	0.0657751	0	81.5
E10	SYBR	PPIB	Std-15				22.2812	62500	24.2747	2.81926	0	85
E11	SYBR	PPIB	Std-15				26.2682	62500	24.2747	2.81926	0	84.5
F02	SYBR	PTPN2	Unkn-06	1104			24.913	158591	24.7934	0.121696	31811.4	81.5
F03	SYBR	PTPN2	Unkn-06	1104			24.7385	201429	24.7934	0.121696	31811.4	81.5
F04	SYBR	PTPN2	Unkn-06	1104			24.8729	167543	24.7934	0.121696	31811.4	81
F05	SYBR	PTPN2	Unkn-06	1104			24.6492	227684	24.7934	0.121696	31811.4	81
F06	SYBR	ActB	Std-16				15.462	1000000	15.5613	0.140382	0	82.5
F07	SYBR	ActB	Std-17				14.5259	500000	14.8952	0.522345	0	82.5
F08	SYBR	ActB	Std-18					250000	0	0	0	None
F09	SYBR	ActB	Std-19				16.3569	125000	25.9339	13.5439	0	82.5
F10	SYBR	ActB	Std-20				17.5416	62500	17.564	0.0316332	0	82.5
G02	SYBR	PPIB	Unkn-07	1104			21.1635	313278	21.1023	0.0618958	16635.2	85
G03	SYBR	PPIB	Unkn-07	1104			21.144	318276	21.1023	0.0618958	16635.2	85
G04	SYBR	PPIB	Unkn-07	1104			21.07	338035	21.1023	0.0618958	16635.2	85
G05	SYBR	PPIB	Unkn-07	1104			21.0318	348689	21.1023	0.0618958	16635.2	85
G06	SYBR	ActB	Std-16				15.6605	1000000	15.5613	0.140382	0	82.5
G07	SYBR	ActB	Std-17				15.2646	500000	14.8952	0.522345	0	82.5
G08	SYBR	ActB	Std-18					250000	0	0	0	None
G09	SYBR	ActB	Std-19				35.5109	125000	25.9339	13.5439	0	76.5
G10	SYBR	ActB	Std-20				17.5864	62500	17.564	0.0316332	0	82.5
H02	SYBR	ActB	Unkn-08	1104			16.4178	649088	16.3724	0.0752599	22948.6	82.5
H03	SYBR	ActB	Unkn-08	1104			16.3118	681561	16.3724	0.0752599	22948.6	82.5
H04	SYBR	ActB	Unkn-08	1104			16.4546	638173	16.3724	0.0752599	22948.6	82.5
H05	SYBR	ActB	Unkn-08	1104			16.3053	683629	16.3724	0.0752599	22948.6	82.5

## Sheet: PE
Primer Efficiency	PTPN1		Average	cDNA quantity	Log (cDNA)	PPIB		Average	cDNA quantity	Log (cDNA)		PTPN2		Average	cDNA quantity	Log (cDNA)	ACTB		Average	cDNA quantity	Log (cDNA)
Cq	22.7754	23.1029	22.9392	1	0	20.6219	20.5587	20.5903	1	0		24.1094	24.1571	24.1333	1	0	15.462	15.6605	15.5613	1	0
	22.6614	22.4962	22.5788	0.5	-0.30103	20.1375	20.1863	20.1619	0.5	-0.30103		23.6492	23.5675	23.6084	0.5	-0.30103	14.5259		14.5259	0.5	-0.30103
	22.9318	22.738	22.8349	0.25	-0.60206	20.6798	21.047	20.8634	0.25	-0.60206		24.114	24.2438	24.1789	0.25	-0.60206				0.25
	23.6567	23.5388	23.5978	0.125	-0.90309	21.2627	21.3648	21.3138	0.125	-0.90309		25.0703	25.0044	25.0374	0.125	-0.90309	16.3569		16.3569	0.125	-0.90309
	24.3724	24.87	24.6212	0.0625	-1.20412	22.2812	26.2682	24.2747	0.0625	-1.20412		25.9004	25.9934	25.9469	0.0625	-1.20412	17.5416	17.5864	17.564	0.0625	-1.20412
				0.03125	-1.50515				0.03125	-1.50515
		Slope	-2.28878				Slope	-4.24838					Slope	-2.61573				Slope	-3.31801
		Amplification €	2.73472				Amplification €	1.71943					Amplification €	2.41159				Amplification €	2.00164
		Efficiency	173.472				Efficiency	71.9428					Efficiency	141.159				Efficiency	100.164

## Sheet: 1202 Analysis
Spreadsheet created by TopTipBio.com
Instructions
1. Calculate the primer efficiencies for the gene of interest (GOI) and reference genes (REF). Enter the amplification factors into the red boxes below.
2. Calculate the average Ct values of the technical replicates for all GOI samples and insert them into the 'GOI Avg. Ct' column.
3. Calculate the average Ct values of the technical replicates for the REF genes for all samples and insert them into the 'REF Avg. Ct' columns.
4. Do not change any of the other cells.
5. The 'gene expression ratio' should be calculated for you (in the green box).
Primer efficiencies	Amplification factor (E]	Efficiency %
PTPN1	2.73472	173.472
PPIB	1.71943	71.9428
ACTB	2.00164	100.164
PTPN2	2.41159	141.159
Sample	GOI Avg. Ct	∆Ct GOI	PPIB Avg. Ct	∆Ct REF1	ACTB Avg. Ct	∆Ct REF2	REF3 Avg. Ct	∆Ct REF3	Gene expression ratio
PTPN1	22.2692	-0.0559902	20.04	-0.208514	14.9262	0.00945695	21.52	-0.283333	0.996902
PTPN1	22.2592	-0.0459495	19.8412	-0.00970817	14.948	-0.0123824	20.98	0.256667	0.961463
PTPN1	22.1744	0.0388142	19.8	0.0314859	14.8971	0.0384963			1.01731
PTPN1	22.1501	0.0631254	19.6448	0.186736	14.9712	-0.0355708	21.21	0.0266667	1.02557
PTPN2	23.2991	-1.08592	20.04	-0.208514	14.9262	0.00945695	20.43	0.806667	0.405476
PTPN2	23.3019	-1.08872	19.8412	-0.00970817	14.948	-0.0123824	20.59	0.646667	0.38618
PTPN2	23.2458	-1.03258	19.8	0.0314859	14.8971	0.0384963			0.394216
PTPN2	23.2578	-1.04454	19.6448	0.186736	14.9712	-0.0355708	21.99	-0.753333	0.383752
Group	Average	Standard deviation	Standard error
PTPN1	1.00031	0.0285623	0.0142811
PTPN2	0.392406	0.00979404	0.00489702

## Sheet: 1104 Analysis
Spreadsheet created by TopTipBio.com
Instructions
1. Calculate the primer efficiencies for the gene of interest (GOI) and reference genes (REF). Enter the amplification factors into the red boxes below.
2. Calculate the average Ct values of the technical replicates for all GOI samples and insert them into the 'GOI Avg. Ct' column.
3. Calculate the average Ct values of the technical replicates for the REF genes for all samples and insert them into the 'REF Avg. Ct' columns.
4. Do not change any of the other cells.
5. The 'gene expression ratio' should be calculated for you (in the green box).
Primer efficiencies	Amplification factor (E]	Efficiency %
PTPN1	2.73472	173.472
PPIB	1.71943	71.9428
ACTB	2.00164	100.164
PTPN2	2.41159	141.159
Sample	GOI Avg. Ct	∆Ct GOI	PPIB Avg. Ct	∆Ct REF1	ACTB Avg. Ct	∆Ct REF2	REF3 Avg. Ct	∆Ct REF3	Gene expression ratio
PTPN1	23.5088	-0.115009	21.1635	-0.061149	16.4178	-0.0454191	21.52	-0.283333	0.920009
PTPN1	23.3807	0.0130734	21.144	-0.0416933	16.3118	0.0605355	20.98	0.256667	1.00345
PTPN1	23.3274	0.0663475	21.07	0.0323493	16.4546	-0.0822256			1.09036
PTPN1	23.3582	0.035588	21.0318	0.070493	16.3053	0.0671093	21.21	0.0266667	0.993435
PTPN2	24.913	-1.51917	21.1635	-0.061149	16.4178	-0.0454191	20.43	0.806667	0.271179
PTPN2	24.7385	-1.34475	21.144	-0.0416933	16.3118	0.0605355	20.59	0.646667	0.303167
PTPN2	24.8729	-1.47912	21.07	0.0323493	16.4546	-0.0822256			0.277404
PTPN2	24.6492	-1.25538	21.0318	0.070493	16.3053	0.0671093	21.99	-0.753333	0.317436
Group	Average	Standard deviation	Standard error
PTPN1	1.00182	0.0697761	0.0348881
PTPN2	0.292297	0.0217402	0.0108701
Primer efficiencies	Amplification factor (E]	Efficiency %
PTPN1	2.73472	173.472
PPIB	1.71943	71.9428
ACTB	2.00164	100.164
PTPN2	2.41159	141.159
Sample	GOI Avg. Ct	∆Ct GOI	PPIB Avg. Ct	∆Ct REF1	ACTB Avg. Ct	∆Ct REF2	REF3 Avg. Ct	∆Ct REF3	Gene expression ratio
PTPN2	24.913	-1.51917	21.1635	-0.061149	16.4178	-0.0454191	21.52	-0.283333	0.271179
PTPN2	24.7385	-1.34475	21.144	-0.0416933	16.3118	0.0605355	20.98	0.256667	0.303167
PTPN2	24.8729	-1.47912	21.07	0.0323493	16.4546	-0.0822256			0.277404
PTPN2	24.6492	-1.25538	21.0318	0.070493	16.3053	0.0671093	21.21	0.0266667	0.317436
PTPN1	23.5088	-0.115009	21.1635	-0.061149	16.4178	-0.0454191	20.43	0.806667	0.920009
PTPN1	23.3807	0.0130734	21.144	-0.0416933	16.3118	0.0605355	20.59	0.646667	1.00345
PTPN1	23.3274	0.0663475	21.07	0.0323493	16.4546	-0.0822256			1.09036
PTPN1	23.3582	0.035588	21.0318	0.070493	16.3053	0.0671093	21.99	-0.753333	0.993435
Group	Average	Standard deviation	Standard error
PTPN2	0.292297	0.0217402	0.0108701
PTPN1	1.00182	0.0697761	0.0348881
