# Supplementary material for: PTPN1/PTPN2 inhibition improves NK cancer therapy by enhancing IL-2 and mitigating TGFβ1 responses
Source: EMBO Rep. 2026 Apr 15;27(10):2581–613. doi: 10.1038/s44319-026-00745-0 (PMC13219468; doi:10.1038/s44319-026-00745-0)
Supplement: Supplementary file 3 — Source data Fig. 1 [file 44319_2026_745_MOESM3_ESM.zip › Figure 1/1B/Repeats/1B_One Donor_cb nk 19665_2022-02-17 11-49-52_MrCrick (1).xlsx]

## Sheet: cb nk 19665_2022-02-17 11-49-52
File Name	cb nk 19665_2022-02-17 11-49-52_MrCrick.pcrd
Created By User	admin
Notes
ID
Run Started	02/17/2022 16:50:15 UTC
Run Ended	02/17/2022 18:04:30 UTC
Sample Vol	11
Lid Temp	105
Protocol File Name	MT603_CF Protocol.prcl
Plate Setup File Name	Quick Plate_96 wells_SYBR Only.pltd
Base Serial Number	BR007833
Optical Head Serial Number	788BR07375
CFX Maestro Version	4.1.2433.1219.
Well group	All Wells
Amplification step	4
Melt step	6
Well	Fluor	Target	Content	Sample	Biological Set Name	Cq	Starting Quantity (SQ)	Cq Mean	Cq Std. Dev	Melt Temperature
B02	SYBR	PTPN1	Unkn-01			23.6518	223043	23.0949	0.788554	82.5
B03	SYBR	PTPN1	Unkn-01			23.891	191770	23.0949	0.788554	82
B04	SYBR	PTPN1	Unkn-01			22.4751	468992	23.0949	0.788554	82.5
B05	SYBR	PTPN1	Unkn-01			22.3618	503784	23.0949	0.788554	82.5
B06	SYBR	PTPN1	Std-01			22.1496	1000000	22.5787	0.606736	82.5
B07	SYBR	PTPN1	Std-01			23.0077	1000000	22.5787	0.606736	82
B08	SYBR	PPIB	Std-07			19.0907	1000000	19.0769	0.0194174	85
B09	SYBR	PPIB	Std-07			19.0632	1000000	19.0769	0.0194174	85
B10	SYBR	PTPN2	Std-13			24.1325	1000000	23.9626	0.240259	80.5
B11	SYBR	PTPN2	Std-13			23.7927	1000000	23.9626	0.240259	80.5
C02	SYBR	PPIB	Unkn-02			21.2691	14895.1	20.8363	0.386014	84.5
C03	SYBR	PPIB	Unkn-02			20.9865	23404.2	20.8363	0.386014	84.5
C04	SYBR	PPIB	Unkn-02			20.3615	63604.2	20.8363	0.386014	84.5
C05	SYBR	PPIB	Unkn-02			20.7282	35376.7	20.8363	0.386014	84.5
C06	SYBR	PTPN1	Std-02			21.6472	500000	22.2266	0.819411	83
C07	SYBR	PTPN1	Std-02			22.806	500000	22.2266	0.819411	82
C08	SYBR	PPIB	Std-08			19.0077	500000	19.0415	0.0477417	85
C09	SYBR	PPIB	Std-08			19.0752	500000	19.0415	0.0477417	84.5
C10	SYBR	PTPN2	Std-14				500000	0	0	None
C11	SYBR	PTPN2	Std-14				500000	0	0	None
D02	SYBR	Actin	Unkn-03			17.4415	1.61135e+07	19.2045	2.3719	81.5
D03	SYBR	Actin	Unkn-03			22.1675	258438	19.2045	2.3719	81
D04	SYBR	Actin	Unkn-03			20.0656	1.62405e+06	19.2045	2.3719	81.5
D05	SYBR	Actin	Unkn-03			17.1433	2.09132e+07	19.2045	2.3719	81.5
D06	SYBR	PTPN1	Std-03			22.6368	250000	22.506	0.184995	82.5
D07	SYBR	PTPN1	Std-03			22.3752	250000	22.506	0.184995	82.5
D08	SYBR	PPIB	Std-09			19.0089	250000	18.9884	0.0289916	85
D09	SYBR	PPIB	Std-09			18.9679	250000	18.9884	0.0289916	85
D10	SYBR	PTPN2	Std-15			23.6887	250000	23.4048	0.401533	81
D11	SYBR	PTPN2	Std-15			23.1209	250000	23.4048	0.401533	81
E02	SYBR	B2M	Unkn-04			21.9067	324645	20.8446	1.48859	79.5
E03	SYBR	B2M	Unkn-04			22.1643	259168	20.8446	1.48859	79.5
E04	SYBR	B2M	Unkn-04			20.3399	1.27774e+06	20.8446	1.48859	79.5
E05	SYBR	B2M	Unkn-04			18.9675	4.24256e+06	20.8446	1.48859	80
E06	SYBR	PTPN1	Std-04			22.5079	125000	22.6477	0.197712	82.5
E07	SYBR	PTPN1	Std-04			22.7875	125000	22.6477	0.197712	82.5
E08	SYBR	PPIB	Std-10			19.2564	125000	19.3138	0.0811015	85
E09	SYBR	PPIB	Std-10			19.3711	125000	19.3138	0.0811015	84.5
E10	SYBR	PTPN2	Std-16			23.2493	125000	23.2063	0.0607337	81
E11	SYBR	PTPN2	Std-16			23.1634	125000	23.2063	0.0607337	81
F02	SYBR	PTPN2	Unkn-05			29.3428	3.53106e-06	27.8506	1.57616	80.5
F03	SYBR	PTPN2	Unkn-05			28.3482	0.000324898	27.8506	1.57616	80.5
F04	SYBR	PTPN2	Unkn-05			28.0804	0.0010979	27.8506	1.57616	80.5
F05	SYBR	PTPN2	Unkn-05			25.6312	75.2284	27.8506	1.57616	80.5
F06	SYBR	PTPN1	Std-05				62500	0	0	None
F07	SYBR	PTPN1	Std-05			27.2936	62500	27.2936	0	82.5
F08	SYBR	PPIB	Std-11			21.1028	62500	21.1076	0.00679926	84.5
F09	SYBR	PPIB	Std-11			21.1125	62500	21.1076	0.00679926	84.5
F10	SYBR	PTPN2	Std-17			24.9423	62500	24.9693	0.0382364	81
F11	SYBR	PTPN2	Std-17			24.9964	62500	24.9693	0.0382364	81
G02	SYBR	PTPN1	NTC-01					0	0	None
G03	SYBR	PTPN1	NTC-01					0	0	None
G04	SYBR	PPIB	NTC-02					0	0	None
G05	SYBR	PPIB	NTC-02					0	0	None
G06	SYBR	PTPN1	Std-06			27.5836	31250	27.6803	0.136726	82.5
G07	SYBR	PTPN1	Std-06			27.777	31250	27.6803	0.136726	82.5
G08	SYBR	PPIB	Std-12				31250	0	0	None
G09	SYBR	PPIB	Std-12				31250	0	0	None
G10	SYBR	PTPN2	Std-18				31250	0	0	None
G11	SYBR	PTPN2	Std-18				31250	0	0	None
H02	SYBR	PTPN2	NTC-03					0	0	None
H03	SYBR	PTPN2	NTC-03					0	0	None
H04	SYBR	Actin	NTC-04					0	0	None
H05	SYBR	Actin	NTC-04					0	0	None
H06	SYBR	B2M	NTC-05					0	0	None
H07	SYBR	B2M	NTC-05					0	0	None

## Sheet: Vandesompele
Spreadsheet created by TopTipBio.com
Instructions
1. Calculate the primer efficiencies for the gene of interest (GOI) and reference genes (REF). Enter the amplification factors into the red boxes below.
2. Calculate the average Ct values of the technical replicates for all GOI samples and insert them into the 'GOI Avg. Ct' column.
3. Calculate the average Ct values of the technical replicates for the REF genes for all samples and insert them into the 'REF Avg. Ct' columns.
4. Do not change any of the other cells.
5. The 'gene expression ratio' should be calculated for you (in the green box).
Primer efficiencies	Amplification factor (E]	Efficiency %
Gene of interest (GOI) PTPN1	1.81098	81.0983
Reference gene (REF) 1 PPIB	1.81852	81.852
REF2 ActB	2	100	Assume 100% efficient
REF3 B2M	2	100
Gene of interest (GOI) PTPN2	1.85426	85.4264
					Used 0507 data
Sample	GOI Avg. Ct	∆Ct GOI	PPIB Avg. Ct	∆Ct REF1	ActB Avg. Ct	∆Ct REF2	B2M Ct	∆Ct REF3	Gene expression ratio
PTPN1	23.6518	-0.556876	21.2691	-0.432747	17.1204	-0.181822	21.9067	-0.436405	0.903385
PTPN1	23.891	-0.796058	20.9865	-0.150214	17.0079	-0.0693114	22.1643	-0.693996	0.766095
PTPN1	22.4751	0.619817	20.3615	0.47487	16.8426	0.0960279	20.3399	1.1304	0.990113
PTPN1	22.3618	0.733117	20.7282	0.108091	16.7835	0.155106			1.45935
PTPN2	29.3428	-6.24791	21.2691	-0.432747	17.1204	-0.181822	21.9067	-0.436405	0.0265453
PTPN2	28.3482	-5.25329	20.9865	-0.150214	17.0079	-0.0693114	22.1643	-0.693996	0.0479527
PTPN2	28.0804	-4.98547	20.3615	0.47487	16.8426	0.0960279	20.3399	1.1304	0.0315402
PTPN2	25.6312	-2.5363	20.7282	0.108091	16.7835	0.155106			0.197204
Group	Average	Standard deviation	Standard error
PTPN1	0.886531	0.112956	0.0652153
PTPN2	0.0353461	0.0111997	0.00646614

## Sheet: Delta Delta Ct
	Spreadsheet created by TopTipBio.com
	Instructions
	1. Enter the Ct values of the technical replicates for all of the samples (in the red cells).
	2. Do not change any of the other cells.
	3. The fold gene expression (2^-(∆∆Ct)) should be calculated for you (in the green box).
	Sample	PTPN1 Avg. Ct	REF Avg. Ct	∆Ct	∆∆Ct	2^-(∆∆Ct)		23.6518
	PTPN2	29.3428	21.2691	8.07374	0.355637	0.781525		23.891
	PTPN2	28.3482	20.9865	7.36166	-0.356447	1.28027		22.4751
	PTPN2	28.0804	20.3615	7.71892	0.000809824	0.999439		22.3618
	PTPN1	23.6518	21.2691	2.38271	-5.3354	40.3752
	PTPN1	23.891	20.9865	2.90442	-4.81368	28.1231
	PTPN1	22.4751	20.3615	2.11363	-5.60447	48.6536
	Calibrator (average ∆Ct control group)	7.71811
	Descriptive statistics
	Group	Average	SD	SE
	PTPN2	1.02041	0.250033	0.144356
	PTPN1	39.0506	10.3291
	Sample	PTPN2 Avg. Ct	REF Avg. Ct	∆Ct	∆∆Ct	2^-(∆∆Ct)
	PTPN2	29.3428	21.2691	8.07374	1.05942	0.479824
	PTPN2	28.3482	20.9865	7.36166	0.347338	0.786033
	PTPN2	28.0804	20.3615	7.71892	0.704595	0.613615
		25.6312	20.7282	4.90297	-2.11136	4.32097
	Calibrator (average ∆Ct control group)	7.01432
	Descriptive statistics
	Group	Average	SD	SE
	Control	1.55011	1.85149	1.06896

## Sheet: Normalize to PTPN2
Spreadsheet created by TopTipBio.com
Instructions
1. Calculate the primer efficiencies for the gene of interest (GOI) and reference genes (REF). Enter the amplification factors into the red boxes below.
2. Calculate the average Ct values of the technical replicates for all GOI samples and insert them into the 'GOI Avg. Ct' column.
3. Calculate the average Ct values of the technical replicates for the REF genes for all samples and insert them into the 'REF Avg. Ct' columns.
4. Do not change any of the other cells.
5. The 'gene expression ratio' should be calculated for you (in the green box).
Primer efficiencies	Amplification factor (E]	Efficiency %
Gene of interest (GOI) PTPN1	1.81098	81.0983
Reference gene (REF) 1 PPIB	1.81852	81.852
REF2 ActB	2	100	Assume 100% efficient
REF3 B2M	2	100
Gene of interest (GOI) PTPN2	1.85426	85.4264
					Used 0507 data
Sample	GOI Avg. Ct	∆Ct GOI	PPIB Avg. Ct	∆Ct REF1	ActB Avg. Ct	∆Ct REF2	B2M Ct	∆Ct REF3	Gene expression ratio
PTPN2	29.3428	-1.49217	21.2691	-0.432747	17.1204	-0.181822	21.9067	-0.436405	0.500428
PTPN2	28.3482	-0.497553	20.9865	-0.150214	17.0079	-0.0693114	22.1643	-0.693996	0.903999
PTPN2	28.0804	-0.229725	20.3615	0.47487	16.8426	0.0960279	20.3399	1.1304	0.594593
PTPN2	25.6312	2.21945	20.7282	0.108091	16.7835	0.155106			3.71767
PTPN1	23.6518	4.19887	21.2691	-0.432747	17.1204	-0.181822	21.9067	-0.436405	15.2211
PTPN1	23.891	3.95968	20.9865	-0.150214	17.0079	-0.0693114	22.1643	-0.693996	12.9079
PTPN1	22.4751	5.37556	20.3615	0.47487	16.8426	0.0960279	20.3399	1.1304	16.6824
PTPN1	22.3618	5.48886	20.7282	0.108091	16.7835	0.155106			24.5886
Group	Average	Standard deviation	Standard error
PTPN2	0.66634	0.211135	0.121899
PTPN1	14.9372	1.9032	1.09881

## Sheet: Pfaffl Primer Efficiency
Primer Efficiency	PTPN1		Average	cDNA quantity	Log (cDNA)	PPIB		Average	cDNA quantity	Log (cDNA)	PTPN2		Average	cDNA quantity	Log (cDNA)		Primer Efficiency used 0507 sample data
Cq	22.1496	23.0077	22.5787	1	0	19.0907	19.0632	19.0769	1	0	24.1325	23.7927	23.9626	1	0
	21.6472	22.806	22.2266	0.5	-0.30103	19.0077	19.0752	19.0415	0.5	-0.30103				0.5	-0.30103
	22.6368	22.3752	22.506	0.25	-0.60206	19.0089	18.9679	18.9884	0.25	-0.60206	23.6887	23.1209	23.4048	0.25	-0.60206
	22.5079	22.7875	22.6477	0.125	-0.90309	19.2564	19.3711	19.3138	0.125	-0.90309	23.2493	23.1634	23.2063	0.125	-0.90309
	27.2936		27.2936	0.0625	-1.20412	21.1028	21.1125	21.1076	0.0625	-1.20412	24.9423	24.9964	24.9693	0.0625	-1.20412
	27.5836	27.777	27.6803	0.03125	-1.50515				0.03125	-1.50515				0.03125	-1.50515
		Slope	-3.87726				Slope	-1.43965				Slope	-0.506465
		Amplification €	1.81098				Amplification €	4.95009				Amplification €	94.2911
		Efficiency	81.0983				Efficiency	395.009				Efficiency	9329.11
