# Supplementary material for: PTPN1/PTPN2 inhibition improves NK cancer therapy by enhancing IL-2 and mitigating TGFβ1 responses
Source: EMBO Rep. 2026 Apr 15;27(10):2581–613. doi: 10.1038/s44319-026-00745-0 (PMC13219468; doi:10.1038/s44319-026-00745-0)
Supplement: Supplementary file 3 — Source data Fig. 1 [file 44319_2026_745_MOESM3_ESM.zip › Figure 1/1D/1D_Exp.1_CD25_20220529.xls]

## Sheet: Sheet0
	Time, SSC-A subset/Cells/NK-92/FSC Singlet/SSC Singlet/Live | Geometric Mean (Comp-PE-Cy7-A)	Time, SSC-A subset/Cells/NK-92/FSC Singlet/SSC Singlet/Live/CD25+ | Geometric Mean (Comp-PE-Cy7-A)	Time, SSC-A subset/Cells/NK-92/FSC Singlet/SSC Singlet/Live/CD25+ | Freq. of Parent
Ab3_FF_S_1_001_023.fcs	1791	3011	57,9 %
Ab3_FF_S_2_002_024.fcs	1748	2944	57,6 %
Ab3_FF_S_3_002_025.fcs	1712	2881	56,3 %
Ab3_FF_US_1_001_020.fcs	1892	2936	62,4 %
Ab3_FF_US_2_001_021.fcs	1711	2923	55,5 %
Ab3_FF_US_3_001_022.fcs	1751	2905	57,3 %
Ab3_1-4_S_1_002_029.fcs	2070	3344	64,5 %
Ab3_1-4_S_2_003_030.fcs	2105	3394	65,4 %
Ab3_1-4_S_3_003_031.fcs	2338	3519	70,4 %
Ab3_1-4_US_1_002_026.fcs	2285	3461	69,6 %
Ab3_1-4_US_2_002_027.fcs	2362	3518	70,6 %
Ab3_1-4_US_3_002_028.fcs	2286	3487	69,1 %
Ab3_2-3_S_1_003_035.fcs	2233	3250	70,9 %
Ab3_2-3_S_2_004_036.fcs	2164	3277	68,4 %
Ab3_2-3_S_3_004_037.fcs	2053	3189	66,2 %
Ab3_2-3_US_1_003_032.fcs	2255	3146	72,8 %
Ab3_2-3_US_2_003_033.fcs	2428	3234	76,9 %
Ab3_2-3_US_3_003_034.fcs	2246	3146	72,1 %
Ab3_1423_S_1_004_040.fcs	2627	3670	76,6 %
Ab3_1423_S_2_005_041.fcs	2826	3950	78,6 %
Ab3_1423_US_1_038.fcs	2915	3861	80,8 %
Ab3_1423_US_2_004_039.fcs	2931	3881	80,9 %
Mean	2226	3414	67,8 %
SD	449	555	10,4 %
