# Supplementary material for: PTPN1/PTPN2 inhibition improves NK cancer therapy by enhancing IL-2 and mitigating TGFβ1 responses
Source: EMBO Rep. 2026 Apr 15;27(10):2581–613. doi: 10.1038/s44319-026-00745-0 (PMC13219468; doi:10.1038/s44319-026-00745-0)
Supplement: Supplementary file 3 — Source data Fig. 1 [file 44319_2026_745_MOESM3_ESM.zip › Figure 1/1D/Replicate Experiment/1D_EXP.2 and 3_Percentage CD25 CD122 CD132.xlsx]

## Sheet: Sheet0
	Cells/NK92/FSC Singlets/SSC Singlets/Live/CD25+ | Freq. of Parent		Cells/NK92/FSC Singlets/SSC Singlets/Live/CD122+ | Freq. of Parent		Cells/NK92/FSC Singlets/SSC Singlets/Live/CD132+ | Freq. of Parent
Compensation Controls_APC Stained Control_003.fcs	CD25		CD122		CD132
Compensation Controls_APC-Cy7 Stained Control_005.fcs
Compensation Controls_Alexa Fluor 700 Stained Control_004.fcs
Compensation Controls_BV605 Stained Control_006.fcs
Compensation Controls_GFP Stained Control_002.fcs
Compensation Controls_PE Stained Control_007.fcs
Compensation Controls_Unstained Control_001.fcs
ET_1-1_Batch1_001_BD_A_037.fcs	100 %		66,7 %		100 %
ET_1-1_Batch1_001_BD_B_038.fcs	50,0 %		0 %		100 %
ET_1-1_Batch1_001_BD_C_039.fcs	0 %		100 %		0 %
ET_1-1_Batch1_001_F_A_025.fcs	58,4 %	58.4	81,1 %	81.1	91,9 %	91.9
ET_1-1_Batch1_001_F_B_026.fcs	58,3 %	58.3	81,9 %	81.9	93,0 %	93
ET_1-1_Batch1_001_F_C_027.fcs	56,3 %	56.3	79,8 %	79.8	92,4 %	92.4
ET_1-1_Batch1_001_N1N2_A_003_034.fcs	79,2 %	79.2	70,6 %	70.6	91,0 %	91
ET_1-1_Batch1_001_N1N2_B_003_035.fcs	80,3 %	80.3	67,9 %	67.9	90,5 %	90.5
ET_1-1_Batch1_001_N1N2_C_003_036.fcs	81,3 %	81.3	71,7 %	71.7	91,7 %	91.7
ET_1-1_Batch1_001_N1_A_001_028.fcs	71,6 %	71.6	76,0 %	76	88,6 %	88.6
ET_1-1_Batch1_001_N1_B_001_029.fcs	70,7 %	70.7	76,1 %	76.1	89,4 %	89.4
ET_1-1_Batch1_001_N1_C_001_030.fcs	71,5 %	71.5	77,8 %	77.8	90,0 %	90
ET_1-1_Batch1_001_N2_A_002_031.fcs	61,5 %	61.5	71,6 %	71.6	84,9 %	84.9
ET_1-1_Batch1_001_N2_B_002_032.fcs	59,7 %	59.7	65,8 %	65.8	86,3 %	86.3
ET_1-1_Batch1_001_N2_C_002_033.fcs	60,8 %	60.8	68,6 %	68.6	86,9 %	86.9
ET_1-1_Batch2_F_A_052.fcs	45,3 %	45.3	69,5 %	69.5	87,8 %	87.8
ET_1-1_Batch2_F_B_053.fcs	46,8 %	46.8	69,8 %	69.8	86,8 %	86.8
ET_1-1_Batch2_F_C_054.fcs	49,1 %	49.1	71,2 %	71.2	86,0 %	86
ET_1-1_Batch2_N1N2_A_003_061.fcs	79,3 %	79.3	70,1 %	70.1	90,6 %	90.6
ET_1-1_Batch2_N1N2_B_003_062.fcs	78,8 %	78.8	72,1 %	72.1	90,4 %	90.4
ET_1-1_Batch2_N1N2_C_003_063.fcs	78,9 %	78.9	69,8 %	69.8	92,1 %	92.1
ET_1-1_Batch2_N1_A_001_055.fcs	66,5 %	66.5	73,3 %	73.3	87,0 %	87
ET_1-1_Batch2_N1_B_001_056.fcs	68,2 %	68.2	73,9 %	73.9	89,2 %	89.2
ET_1-1_Batch2_N1_C_001_057.fcs	69,6 %	69.6	74,3 %	74.3	88,5 %	88.5
ET_1-1_Batch2_N2_A_002_058.fcs	56,7 %	56.7	67,5 %	67.5	81,3 %	81.3
ET_1-1_Batch2_N2_B_002_059.fcs	57,9 %	57.9	67,8 %	67.8	81,8 %	81.8
ET_1-1_Batch2_N2_C_002_060.fcs	59,4 %	59.4	71,3 %	71.3	81,6 %	81.6
FMO_CD25_011.fcs	0,47 %		67,3 %		87,8 %
FMO_CD56_009.fcs	100 %		100 %		100 %
FMO_CD122_010.fcs	77,4 %		1,23 %		89,2 %
FMO_CD132_012.fcs	76,6 %		67,8 %		0,39 %
FMO_LD_008.fcs	74,9 %		69,5 %		90,2 %
US_Batch1_F_A_013.fcs	55,6 %	55.6	75,9 %	75.9	95,7 %	95.7
US_Batch1_F_B_014.fcs	56,0 %	56	75,3 %	75.3	94,9 %	94.9
US_Batch1_F_C_015.fcs	54,2 %	54.2	74,4 %	74.4	96,0 %	96
US_Batch1_N1N2_A_003_022.fcs	80,7 %	80.7	63,1 %	63.1	93,4 %	93.4
US_Batch1_N1N2_B_003_023.fcs	84,1 %	84.1	63,6 %	63.6	96,5 %	96.5
US_Batch1_N1N2_C_003_024.fcs	81,7 %	81.7	58,7 %	58.7	94,6 %	94.6
US_Batch1_N1_A_001_016.fcs	69,7 %	69.7	73,5 %	73.5	93,5 %	93.5
US_Batch1_N1_B_001_017.fcs	68,2 %	68.2	72,8 %	72.8	91,5 %	91.5
US_Batch1_N1_C_001_018.fcs	69,9 %	69.9	73,9 %	73.9	91,9 %	91.9
US_Batch1_N2_A_002_019.fcs	59,6 %	59.6	68,5 %	68.5	85,5 %	85.5
US_Batch1_N2_B_002_020.fcs	61,0 %	61	67,5 %	67.5	86,4 %	86.4
US_Batch1_N2_C_002_021.fcs	63,8 %	63.8	69,0 %	69	86,4 %	86.4
US_Batch2_F_A_040.fcs	50,5 %	50.5	66,0 %	66	88,4 %	88.4
US_Batch2_F_B_041.fcs	48,5 %	48.5	61,8 %	61.8	89,1 %	89.1
US_Batch2_F_C_042.fcs	49,6 %	49.6	61,8 %	61.8	89,2 %	89.2
US_Batch2_N1N2_A_003_049.fcs	80,8 %	80.8	64,9 %	64.9	93,3 %	93.3
US_Batch2_N1N2_B_003_050.fcs	81,2 %	81.2	62,3 %	62.3	93,7 %	93.7
US_Batch2_N1N2_C_003_051.fcs	73,2 %	73.2	57,4 %	57.4	88,6 %	88.6
US_Batch2_N1_A_001_043.fcs	69,1 %	69.1	69,6 %	69.6	90,5 %	90.5
US_Batch2_N1_B_001_044.fcs	66,7 %	66.7	59,1 %	59.1	89,4 %	89.4
US_Batch2_N1_C_001_045.fcs	68,1 %	68.1	66,1 %	66.1	90,6 %	90.6
US_Batch2_N2_A_002_046.fcs	60,8 %	60.8	67,9 %	67.9	82,7 %	82.7
US_Batch2_N2_B_002_047.fcs	62,3 %	62.3	66,7 %	66.7	83,4 %	83.4
US_Batch2_N2_C_002_048.fcs	61,3 %	61.3	68,2 %	68.2	83,5 %	83.5
Mean
SD
