# Supplementary material for: PTPN1/PTPN2 inhibition improves NK cancer therapy by enhancing IL-2 and mitigating TGFβ1 responses
Source: EMBO Rep. 2026 Apr 15;27(10):2581–613. doi: 10.1038/s44319-026-00745-0 (PMC13219468; doi:10.1038/s44319-026-00745-0)
Supplement: Supplementary file 3 — Source data Fig. 1 [file 44319_2026_745_MOESM3_ESM.zip › Figure 1/1E/1E_Exp.1_CD69_20220529.xls]

## Sheet: Sheet0
	Time, SSC-A subset/Cells/NK-92/FSC Singlet/SSC Singlets/Live | Freq. of Parent	Time, SSC-A subset/Cells/NK-92/FSC Singlet/SSC Singlets/Live/CD69+ | Freq. of Parent	Time, SSC-A subset/Cells/NK-92/FSC Singlet/SSC Singlets/Live | Geometric Mean (Comp-PE-Cy7-A)	Time, SSC-A subset/Cells/NK-92/FSC Singlet/SSC Singlets/Live/CD69+ | Geometric Mean (Comp-PE-Cy7-A)
Ab1_BD_A_050.fcs	37,7 %	0 %	146	n/a
Ab1_BD_B_051.fcs	54,2 %	0 %	187	n/a
Ab1_BD_C_052.fcs	53,3 %	0 %	200	n/a
Ab1_BD_D_053.fcs	39,8 %	0 %	155	n/a
Ab1_FF_S_1_001_029.fcs	94,2 %	52,4 %	1077	2140
Ab1_FF_S_2_002_030.fcs	93,2 %	48,3 %	986	2078
Ab1_FF_S_3_002_031.fcs	93,5 %	48,0 %	978	2091
Ab1_FF_US_1_001_026.fcs	96,1 %	13,3 %	475	1780
Ab1_FF_US_2_001_027.fcs	96,2 %	11,0 %	396	1800
Ab1_FF_US_3_001_028.fcs	96,3 %	11,7 %	409	1798
Ab1_1-4_S_1_002_035.fcs	95,1 %	55,3 %	1131	2186
Ab1_1-4_S_2_003_036.fcs	95,2 %	58,1 %	1209	2248
Ab1_1-4_S_3_003_037.fcs	94,7 %	59,8 %	1237	2202
Ab1_1-4_US_1_002_032.fcs	97,5 %	20,4 %	513	1728
Ab1_1-4_US_2_002_033.fcs	97,3 %	20,7 %	524	1746
Ab1_1-4_US_3_002_034.fcs	96,7 %	20,1 %	507	1681
Ab1_2-3_S_1_003_041.fcs	94,2 %	48,3 %	997	2107
Ab1_2-3_S_2_004_042.fcs	94,5 %	49,5 %	1015	2095
Ab1_2-3_S_3_004_043.fcs	94,1 %	51,6 %	1071	2079
Ab1_2-3_US_1_003_038.fcs	96,8 %	12,7 %	449	1771
Ab1_2-3_US_2_003_039.fcs	97,0 %	12,6 %	428	1827
Ab1_2-3_US_3_003_040.fcs	96,9 %	12,3 %	417	1715
Ab1_1423_S_1_004_047.fcs	94,7 %	73,4 %	1604	2349
Ab1_1423_S_2_005_048.fcs	94,3 %	72,1 %	1550	2305
Ab1_1423_S_3_005_049.fcs	94,4 %	72,4 %	1592	2384
Ab1_1423_US_1_044.fcs	96,2 %	42,6 %	840	1736
Ab1_1423_US_2_004_045.fcs	96,2 %	43,5 %	858	1730
Ab1_1423_US_3_004_046.fcs	96,3 %	44,7 %	876	1713
Mean	89,9 %	35,4 %	806
SD	16,4 %	24,0 %	442
