# Supplementary material for: PTPN1/PTPN2 inhibition improves NK cancer therapy by enhancing IL-2 and mitigating TGFβ1 responses
Source: EMBO Rep. 2026 Apr 15;27(10):2581–613. doi: 10.1038/s44319-026-00745-0 (PMC13219468; doi:10.1038/s44319-026-00745-0)
Supplement: Supplementary file 3 — Source data Fig. 1 [file 44319_2026_745_MOESM3_ESM.zip › Figure 1/1E/1E_README.txt]

1. Experiment 1: US = unstimulated; S = stimulated. FF = shFF; 1-4 = shPTPN1 (clone 4); 2-3 = shPTPN2 (clone 3); 1423 = shPTPN1 (clone 4)/ shPTPN2 (clone 3) double knockdown cells.  

2. Replicate Experiment 2. Bolded = CD69 + percentage of populations. F = shFF (control). N1 = shPTPN1. N2 = shPTPN2. N1N2 = shPTPN1/shPTPN2 double knockdown cells. NS = no stimulation = unstimulated. S = stimulated. 

3. Replicate Experiment3 was labeled as Batch 2. N1 = shPTPN1; N2 = shPTPN2; N1N2 = shPTPN1/shPTPN2; F = shFF (control). ET_1-1: with tumor target cell stimulations; US = unstimulated.
