# Supplementary material for: PTPN1/PTPN2 inhibition improves NK cancer therapy by enhancing IL-2 and mitigating TGFβ1 responses
Source: EMBO Rep. 2026 Apr 15;27(10):2581–613. doi: 10.1038/s44319-026-00745-0 (PMC13219468; doi:10.1038/s44319-026-00745-0)
Supplement: Supplementary file 3 — Source data Fig. 1 [file 44319_2026_745_MOESM3_ESM.zip › Figure 1/1E/Replicate Experiments/1E_Exp.3_CD69_20221129.xls]

## Sheet: Sheet0
	Cells/NK92/FSC Singlets/SSC Singlets/Live | Geometric Mean (Comp-PE-Cy7-A)	Cells/NK92/FSC Singlets/SSC Singlets/Live/CD69+ | Geometric Mean (Comp-PE-Cy7-A)	Cells/NK92/FSC Singlets/SSC Singlets/Live/CD69+ | Freq. of Parent
Ab1 FMO_CD56 V605_009.fcs	714	861	83,3 %
Ab1 FMO_CD69 PECY7_010.fcs	-17	792	0,088 %
Ab1 FMO_DNAM1 PE_012.fcs	159	525	20,1 %
Ab1 FMO_LD_008.fcs	153	549	19,0 %
Ab1 FMO_2B4 APC_011.fcs	146	536	17,7 %
Compensation Controls_APC Stained Control_003.fcs
Compensation Controls_APC-Cy7 Stained Control_004.fcs
Compensation Controls_BV605 Stained Control_005.fcs
Compensation Controls_GFP Stained Control_002.fcs
Compensation Controls_PE Stained Control_006.fcs
Compensation Controls_PE-Cy7 Stained Control_007.fcs
Compensation Controls_Unstained Control_001.fcs
ET_1_2_Batch2_F_A_052.fcs	167	608	19,2 %
ET_1_2_Batch2_F_B_053.fcs	169	617	18,7 %
ET_1_2_Batch2_F_C_054.fcs	169	595	19,7 %
ET_1_2_Batch2_N1N2_A_002_061.fcs	192	584	24,3 %
ET_1_2_Batch2_N1N2_B_002_062.fcs	188	569	24,7 %
ET_1_2_Batch2_N1N2_C_002_063.fcs	149	557	18,5 %
ET_1_2_Batch2_N1_A_001_055.fcs	182	606	21,8 %
ET_1_2_Batch2_N1_B_001_056.fcs	176	605	20,9 %
ET_1_2_Batch2_N1_C_001_057.fcs	177	612	21,0 %
ET_1_2_Batch2_N2_A_002_058.fcs	152	631	16,7 %
ET_1_2_Batch2_N2_B_002_059.fcs	138	613	15,4 %
ET_1_2_Batch2_N2_C_002_060.fcs	144	631	15,5 %
US_Batch2_F_A_040.fcs	44.7	552	2,69 %
US_Batch2_F_B_041.fcs	44.7	584	2,49 %
US_Batch2_F_C_042.fcs	43.2	542	2,99 %
US_Batch2_N1N2_A_002_049.fcs	72.5	454	5,58 %
US_Batch2_N1N2_B_002_050.fcs	64.3	418	4,75 %
US_Batch2_N1N2_C_002_051.fcs	68.8	437	5,42 %
US_Batch2_N1_A_001_043.fcs	52.4	523	3,75 %
US_Batch2_N1_B_001_044.fcs	50.6	522	3,36 %
US_Batch2_N1_C_001_045.fcs	48.9	490	2,93 %
US_Batch2_N2_A_002_046.fcs	47.1	610	3,04 %
US_Batch2_N2_B_002_047.fcs	47.2	641	3,37 %
US_Batch2_N2_C_002_048.fcs	45.9	495	3,18 %
Mean
SD
