# Supplementary material for: PTPN1/PTPN2 inhibition improves NK cancer therapy by enhancing IL-2 and mitigating TGFβ1 responses
Source: EMBO Rep. 2026 Apr 15;27(10):2581–613. doi: 10.1038/s44319-026-00745-0 (PMC13219468; doi:10.1038/s44319-026-00745-0)
Supplement: Supplementary file 3 — Source data Fig. 1 [file 44319_2026_745_MOESM3_ESM.zip › Figure 1/1E/Replicate Experiments/1E EXP2.xlsx]

## Sheet: Sheet0
	Time, SSC-A subset/Cells/Single Cells/NK-92/GFP low/Q2: Comp-PE-Cy7-A+ , Comp-BV605-A+ | Freq. of Parent	Time, SSC-A subset/Cells/Single Cells/NK-92/GFP low/Q3: Comp-PE-Cy7-A+ , Comp-BV605-A- | Freq. of Parent	Time, SSC-A subset/Cells/Single Cells/NK-92/GFP low/Q1: Comp-PE-Cy7-A- , Comp-BV605-A+ | Freq. of Parent	Time, SSC-A subset/Cells/Single Cells/NK-92/GFP low/Q4: Comp-PE-Cy7-A- , Comp-BV605-A- | Freq. of Parent
Ab1_f_ns_a_008.fcs	18,92 %	0,00 %	81,08 %	0,00 %
Ab1_f_ns_b_009.fcs	29,11 %	0,00 %	70,89 %	0,00 %
Ab1_f_s_a_001_010.fcs	55,02 %	0,00 %	44,98 %	0,00 %
Ab1_f_s_b_001_011.fcs	55,42 %	0,00 %	44,58 %	0,00 %
Ab1_ns nk_032.fcs	100,00 %	0,00 %	0,00 %	0,00 %
Ab1_nsk562_033.fcs	25,00 %	0,00 %	75,00 %	0,00 %
Ab1_n1_ns_a_001_012.fcs	34,99 %	0,00 %	65,01 %	0,00 %
Ab1_n1_ns_b_001_013.fcs	37,64 %	0,00 %	62,36 %	0,00 %
Ab1_n1_s_a_002_014.fcs	67,61 %	0,00 %	32,39 %	0,00 %
Ab1_n1_s_b_002_015.fcs	68,83 %	0,00 %	31,17 %	0,00 %
Ab1_n1n2 11_ns_a_003_020.fcs	64,49 %	0,00 %	35,51 %	0,00 %
Ab1_n1n2 11_ns_b_003_021.fcs	43,37 %	0,00 %	56,63 %	0,00 %
Ab1_n1n2 11_s_a_004_022.fcs	68,42 %	0,00 %	31,58 %	0,00 %
Ab1_n1n2 11_s_b_004_023.fcs	67,15 %	0,00 %	32,85 %	0,00 %
Ab1_n2_ns_a_002_016.fcs	42,92 %	0,00 %	57,08 %	0,00 %
Ab1_n2_ns_b_002_017.fcs	42,61 %	0,00 %	57,39 %	0,00 %
Ab1_n2_s_a_003_018.fcs	71,58 %	0,00 %	28,42 %	0,00 %
Ab1_n2_s_b_003_019.fcs	72,62 %	0,00 %	27,38 %	0,00 %
Mean	57,83 %	0,00 %	42,17 %	0,00 %
SD	19,53 %	0,00 %	19,53 %	0,00 %
	CD69+ CD56+	CD69+ CD56-	CD69- CD56+	CD69- CD56-
