# Supplementary material for: PTPN1/PTPN2 inhibition improves NK cancer therapy by enhancing IL-2 and mitigating TGFβ1 responses
Source: EMBO Rep. 2026 Apr 15;27(10):2581–613. doi: 10.1038/s44319-026-00745-0 (PMC13219468; doi:10.1038/s44319-026-00745-0)
Supplement: Supplementary file 3 — Source data Fig. 1 [file 44319_2026_745_MOESM3_ESM.zip › Figure 1/1J/1J_CD69 Experiment 1+2+3.csv]

	Vehicle Control	Vehicle Control	Vehicle Control	Vehicle Control	Vehicle Control	Vehicle Control	Vehicle Control	Vehicle Control	Vehicle Control	L598 (10 μM)	L598 (10 μM)	L598 (10 μM)	L598 (10 μM)	L598 (10 μM)	L598 (10 μM)	L598 (10 μM)	L598 (10 μM)	L598 (10 μM)
No Stimulation	181	186	176	173	161	167	139	144	143	197	201	181	181	174	181	173	165	164
E: T = (1: 2)	514	530	515	541	556	586	283	293	305	542	603	588	631	645	634	411	397	382
