# Supplementary material for: PTPN1/PTPN2 inhibition improves NK cancer therapy by enhancing IL-2 and mitigating TGFβ1 responses
Source: EMBO Rep. 2026 Apr 15;27(10):2581–613. doi: 10.1038/s44319-026-00745-0 (PMC13219468; doi:10.1038/s44319-026-00745-0)
Supplement: Supplementary file 3 — Source data Fig. 1 [file 44319_2026_745_MOESM3_ESM.zip › Figure 1/1J/Repeats/1J_EXP2_EXP3_CD69 20221130.xlsx]

## Sheet: Sheet0
	Cells/NK92/FSC Singlets/SSC Singlets/Live/CD69+ | Freq. of Parent		Cells/NK92/FSC Singlets/SSC Singlets/Live | Geometric Mean (Comp-PE-Cy7-A)
Ab1 FMO_CD56 V605_009.fcs	80,0 %		2221
Ab1 FMO_CD69 PECY7_010.fcs	0,060 %		38.4
Ab1 FMO_CFSE_013.fcs	68,0 %		663
Ab1 FMO_DNAM1 PE_012.fcs	63,8 %		572
Ab1 FMO_LD_008.fcs	66,0 %		624
Ab1 FMO_2B4 APC_011.fcs	69,4 %		670
Compensation Controls_APC Stained Control_003.fcs
Compensation Controls_APC-Cy7 Stained Control_004.fcs
Compensation Controls_BV605 Stained Control_005.fcs
Compensation Controls_GFP Stained Control_002.fcs
Compensation Controls_PE Stained Control_006.fcs
Compensation Controls_PE-Cy7 Stained Control_007.fcs
Compensation Controls_Unstained Control_001.fcs
ET_1_2_Batch1_L_A_002_029.fcs	58,4 %	58.4	542
ET_1_2_Batch1_L_B_002_030.fcs	61,9 %	61.9	603
ET_1_2_Batch1_L_C_002_031.fcs	60,5 %	60.5	588
ET_1_2_Batch1_P_A_001_026.fcs	54,8 %	54.8	514
ET_1_2_Batch1_P_B_001_027.fcs	56,0 %	56	530
ET_1_2_Batch1_P_C_001_028.fcs	56,1 %	56.1	515
ET_1_2_Batch1_bd_a_032.fcs	75,0 %		609
ET_1_2_Batch1_bd_b_033.fcs	75,0 %		411
ET_1_2_Batch1_bd_c_034.fcs	66,7 %		372
ET_1_2_Batch2_L_A_001_044.fcs	64,0 %	64	631
ET_1_2_Batch2_L_B_001_045.fcs	65,0 %	65	645
ET_1_2_Batch2_L_C_001_046.fcs	63,8 %	63.8	634
ET_1_2_Batch2_P_A_041.fcs	57,8 %	57.8	541
ET_1_2_Batch2_P_B_042.fcs	58,3 %	58.3	556
ET_1_2_Batch2_P_C_043.fcs	60,1 %	60.1	586
US_Batch1_L_A_002_020.fcs	18,0 %	18	197
US_Batch1_L_B_002_021.fcs	17,6 %	17.6	201
US_Batch1_L_C_002_022.fcs	16,3 %	16.3	181
US_Batch1_P_A_001_017.fcs	13,4 %	13.4	181
US_Batch1_P_B_001_018.fcs	13,6 %	13.6	186
US_Batch1_P_C_001_019.fcs	13,2 %	13.2	176
US_Batch2_L_A_001_038.fcs	16,6 %	16.6	181
US_Batch2_L_B_001_039.fcs	16,1 %	16.1	174
US_Batch2_L_C_001_040.fcs	17,2 %	17.2	181
US_Batch2_P_A_035.fcs	13,2 %	13.2	173
US_Batch2_P_B_036.fcs	12,2 %	12.2	161
US_Batch2_P_C_037.fcs	12,8 %	12.8	167
Mean
SD
