# Supplementary material for: PTPN1/PTPN2 inhibition improves NK cancer therapy by enhancing IL-2 and mitigating TGFβ1 responses
Source: EMBO Rep. 2026 Apr 15;27(10):2581–613. doi: 10.1038/s44319-026-00745-0 (PMC13219468; doi:10.1038/s44319-026-00745-0)
Supplement: Supplementary file 3 — Source data Fig. 1 [file 44319_2026_745_MOESM3_ESM.zip › Figure 1/1J/Repeats/1J_Exp1_20201226.xlsx]

## Sheet: Sheet0
	Time, SSC-A subset/Cells/Single Cells/Live NK-92 | Median (Comp-PE-Cy7-A)	Time, SSC-A subset/Cells/Single Cells/Live NK-92 | Mean (Comp-PE-Cy7-A)	Time, SSC-A subset/Cells/Single Cells/Live NK-92 | Geometric Mean (Comp-PE-Cy7-A)
Compensation Controls_APC Stained Control.fcs
Compensation Controls_APC-Cy7 Stained Control.fcs
Compensation Controls_BV605 Stained Control.fcs
Compensation Controls_FITC Stained Control.fcs
Compensation Controls_PE Stained Control.fcs
Compensation Controls_PE-Cy7 Stained Control.fcs
Compensation Controls_Unstained Control.fcs
ISOTYP CONTROL_L_S_1K FITC_002.fcs	29.7	33.3	32.7
ISOTYP CONTROL_L_S_1K PE Cy7_004.fcs	64.4	121	83.9
ISOTYP CONTROL_L_S_1K PE_003.fcs	27.6	29.5	29.3
ISOTYP CONTROL_L_S_2AK APC_005.fcs	26.9	30.5	30.2
ISOTYP CONTROL_L_US_1K FITC_001.fcs	28.3	30.7	30.5
ISOTYP CONTROL_L_US_1K PE Cy7_003.fcs	84.6	185	107
ISOTYP CONTROL_L_US_1K PE_002.fcs	27.6	30	29.8
ISOTYP CONTROL_L_US_2AK APC_004.fcs	26.9	29.9	29.7
ISOTYP CONTROL_P_S_1K FITC_001.fcs	25.5	28	27.8
ISOTYP CONTROL_P_S_1K PE Cy7_003.fcs	58.8	134	78.1
ISOTYP CONTROL_P_S_1K PE_002.fcs	26.2	28.7	28.4
ISOTYP CONTROL_P_S_2AK APC_004.fcs	27.6	30.3	29.9
ISOTYP CONTROL_P_US_1K FITC.fcs	24.2	26.8	26.6
ISOTYP CONTROL_P_US_1K PE Cy7_002.fcs	67.9	173	86.8
ISOTYP CONTROL_P_US_1K PE_001.fcs	24.9	29.9	27.6
ISOTYP CONTROL_P_US_2AK APC_003.fcs	26.2	28.9	28.7
ISOTYP CONTROL_Unstain_l.fcs	16.6	18	17.9
ISOTYP CONTROL_Unstain_p.fcs	15.2	17.3	17
Specimen_001_L_S_A_002.fcs	303	653	411
Specimen_001_L_S_B_002.fcs	297	611	397
Specimen_001_L_S_C_002.fcs	278	588	382
Specimen_001_L_US_A_001.fcs	115	237	173
Specimen_001_L_US_B_001.fcs	108	223	165
Specimen_001_L_US_C_001.fcs	102	243	164
Specimen_001_P_S_A_001.fcs	186	412	283
Specimen_001_P_S_B_001.fcs	192	430	293
Specimen_001_P_S_C_001.fcs	201	461	305
Specimen_001_P_US_A.fcs	87.4	207	139
Specimen_001_P_US_B.fcs	93.8	209	144
Specimen_001_P_US_C.fcs	92.4	202	143
Mean
SD
