# Supplementary material for: PTPN1/PTPN2 inhibition improves NK cancer therapy by enhancing IL-2 and mitigating TGFβ1 responses
Source: EMBO Rep. 2026 Apr 15;27(10):2581–613. doi: 10.1038/s44319-026-00745-0 (PMC13219468; doi:10.1038/s44319-026-00745-0)
Supplement: Supplementary file 3 — Source data Fig. 1 [file 44319_2026_745_MOESM3_ESM.zip › Figure 1/1H/1H_ CD25 Experiment 1+2+3.csv]

	Vehicle Control	Vehicle Control	Vehicle Control	Vehicle Control	Vehicle Control	Vehicle Control	Vehicle Control	Vehicle Control	Vehicle Control	L598 (10 μM)	L598 (10 μM)	L598 (10 μM)	L598 (10 μM)	L598 (10 μM)	L598 (10 μM)	L598 (10 μM)	L598 (10 μM)	L598 (10 μM)
No Stimulation	1134	1263	1208	1227	1175	1192	224	232	250	1372	1335	1356	1334	1372	1342	297	298	289
E: T = (1: 2)	1098	1097	1057	1006	1059	1005	259	257	236	1247	1233	1207	1213	1246	1192	344	277	250
