# Supplementary material for: PTPN1/PTPN2 inhibition improves NK cancer therapy by enhancing IL-2 and mitigating TGFβ1 responses
Source: EMBO Rep. 2026 Apr 15;27(10):2581–613. doi: 10.1038/s44319-026-00745-0 (PMC13219468; doi:10.1038/s44319-026-00745-0)
Supplement: Supplementary file 3 — Source data Fig. 1 [file 44319_2026_745_MOESM3_ESM.zip › Figure 1/1H/Repeats/1H_EXP2_EXP3_MFI_CD25 20221130.xlsx]

## Sheet: Sheet0
	Cells/NK92/FSC Singlets/SSC Singlets/Live/CD25+ | Freq. of Parent		Cells/NK92/FSC Singlets/SSC Singlets/Live | Geometric Mean (Comp-Alexa Fluor 700-A)
Compensation Controls_APC Stained Control_003.fcs			CD25
Compensation Controls_APC-Cy7 Stained Control_005.fcs
Compensation Controls_Alexa Fluor 700 Stained Control_004.fcs
Compensation Controls_BV605 Stained Control_006.fcs
Compensation Controls_GFP Stained Control_002.fcs
Compensation Controls_PE Stained Control_007.fcs
Compensation Controls_Unstained Control_001.fcs
ET_1-1_Batch1_001_L_A_002_029.fcs	43,5 %	43.5	1247
ET_1-1_Batch1_001_L_B_002_030.fcs	42,1 %	42.1	1233
ET_1-1_Batch1_001_L_C_002_031.fcs	38,8 %	38.8	1207
ET_1-1_Batch1_001_P_A_001_026.fcs	36,9 %	36.9	1098
ET_1-1_Batch1_001_P_B_001_027.fcs	37,1 %	37.1	1097
ET_1-1_Batch1_001_P_C_001_028.fcs	33,3 %	33.3	1057
ET_1-1_Batch2_L_A_001_041.fcs	40,8 %	40.8	1213
ET_1-1_Batch2_L_B_001_042.fcs	41,0 %	41	1246
ET_1-1_Batch2_L_C_001_043.fcs	36,4 %	36.4	1192
ET_1-1_Batch2_P_A_038.fcs	28,6 %	28.6	1006
ET_1-1_Batch2_P_B_039.fcs	31,2 %	31.2	1059
ET_1-1_Batch2_P_C_040.fcs	26,8 %	26.8	1005
FMO_CD25_011.fcs	0 %		-56.5
FMO_CD56_009.fcs	66,7 %		2184
FMO_CD122_010.fcs	40,3 %		1150
FMO_CD132_012.fcs	47,9 %		1190
FMO_CFSE_013.fcs	39,9 %		1146
FMO_LD_008.fcs	39,3 %		1166
US_Batch1_L_A_002_020.fcs	48,3 %	48.3	1372
US_Batch1_L_B_002_021.fcs	45,8 %	45.8	1335
US_Batch1_L_C_002_022.fcs	47,5 %	47.5	1356
US_Batch1_P_A_001_017.fcs	34,6 %	34.6	1134
US_Batch1_P_B_001_018.fcs	40,7 %	40.7	1263
US_Batch1_P_C_001_019.fcs	39,0 %	39	1208
US_Batch2_L_A_001_035.fcs	47,8 %	47.8	1334
US_Batch2_L_B_001_036.fcs	48,3 %	48.3	1372
US_Batch2_L_C_001_037.fcs	47,3 %	47.3	1342
US_Batch2_P_A_032.fcs	41,6 %	41.6	1227
US_Batch2_P_B_033.fcs	38,2 %	38.2	1175
US_Batch2_P_C_034.fcs	38,0 %	38	1192
Mean
SD
