# Supplementary material for: PTPN1/PTPN2 inhibition improves NK cancer therapy by enhancing IL-2 and mitigating TGFβ1 responses
Source: EMBO Rep. 2026 Apr 15;27(10):2581–613. doi: 10.1038/s44319-026-00745-0 (PMC13219468; doi:10.1038/s44319-026-00745-0)
Supplement: Supplementary file 3 — Source data Fig. 1 [file 44319_2026_745_MOESM3_ESM.zip › Figure 1/1K/1K CD122 Experiment 1+2+3.csv]

	Vehicle Control	Vehicle Control	Vehicle Control	Vehicle Control	Vehicle Control	Vehicle Control	Vehicle Control	Vehicle Control	Vehicle Control	L598 (10 μM)	L598 (10 μM)	L598 (10 μM)	L598 (10 μM)	L598 (10 μM)	L598 (10 μM)	L598 (10 μM)	L598 (10 μM)	L598 (10 μM)
No Stimulation	159	156	148	145	147	152	179	172	181	139	139	140	141	139	141	171	171	173
E: T = (1: 2)	162	165	170	172	160	168	170	170	177	150	155	167	158	164	176	172	172	175
