# Supplementary material for: PTPN1/PTPN2 inhibition improves NK cancer therapy by enhancing IL-2 and mitigating TGFβ1 responses
Source: EMBO Rep. 2026 Apr 15;27(10):2581–613. doi: 10.1038/s44319-026-00745-0 (PMC13219468; doi:10.1038/s44319-026-00745-0)
Supplement: Supplementary file 3 — Source data Fig. 1 [file 44319_2026_745_MOESM3_ESM.zip › Figure 1/1K/1K_README.txt]

1. Experiment 1: L = L598 treatment group. P = PBS, vehicle control group. S = stimulated. US = unstimulated. CD122 APC MFI(geometric mean) results were highlighted in box.

2. Experiments 2 and 3 were labelled as Batch 1 and Batch 2 respectively. L = L598 treatment group. P = PBS, vehicle control group. ET_1-1 = stimulated. US = unstimulated. CD122 APC MFI(geometric mean) results were highlighted in bold.
