# Supplementary material for: PTPN1/PTPN2 inhibition improves NK cancer therapy by enhancing IL-2 and mitigating TGFβ1 responses
Source: EMBO Rep. 2026 Apr 15;27(10):2581–613. doi: 10.1038/s44319-026-00745-0 (PMC13219468; doi:10.1038/s44319-026-00745-0)
Supplement: Supplementary file 3 — Source data Fig. 1 [file 44319_2026_745_MOESM3_ESM.zip › Figure 1/1K/Repeats/1K_Exp1_MFI_CD122 20201226.xls]

## Sheet: Sheet0
	Time, SSC-A subset/Cells/Single Cells/Live NK-92 | Geometric Mean (Comp-APC-A)
Compensation Controls_APC Stained Control.fcs	CD122
Compensation Controls_APC-Cy7 Stained Control.fcs
Compensation Controls_Alexa Fluor 700 Stained Control.fcs
Compensation Controls_BV605 Stained Control.fcs
Compensation Controls_FITC Stained Control.fcs
Compensation Controls_PE-Cy7 Stained Control.fcs
Specimen_001_L_S_A_002.fcs	172
Specimen_001_L_S_B_002.fcs	172
Specimen_001_L_S_C_002.fcs	175
Specimen_001_L_US_A_001.fcs	171
Specimen_001_L_US_B_001.fcs	171
Specimen_001_L_US_C_001.fcs	173
Specimen_001_P_S_A_001.fcs	170
Specimen_001_P_S_B_001.fcs	170
Specimen_001_P_S_C_001.fcs	177
Specimen_001_P_US_A.fcs	179
Specimen_001_P_US_B.fcs	172
Specimen_001_P_US_C.fcs	181
Specimen_002_L_S_1K APC_002.fcs	64.7
Specimen_002_L_S_1K PE Cy7_002.fcs	53
Specimen_002_L_US_1K APC_001.fcs	101
Specimen_002_L_US_1K PE Cy7_001.fcs	51.4
Specimen_002_P_S_1K APC_001.fcs	76.9
Specimen_002_P_S_1K PE Cy7_001.fcs	50.8
Specimen_002_P_US_1K APC.fcs	86.5
Specimen_002_P_US_1K PE Cy7.fcs	49.6
Specimen_002_UNSTAIN_L598.fcs	57.2
Specimen_002_UNSTAIN_PBS003.fcs	60.1
Mean
SD
