# Supplementary material for: PTPN1/PTPN2 inhibition improves NK cancer therapy by enhancing IL-2 and mitigating TGFβ1 responses
Source: EMBO Rep. 2026 Apr 15;27(10):2581–613. doi: 10.1038/s44319-026-00745-0 (PMC13219468; doi:10.1038/s44319-026-00745-0)
Supplement: Supplementary file 3 — Source data Fig. 1 [file 44319_2026_745_MOESM3_ESM.zip › Figure 1/1K/Repeats/1K_EXP2_EXP3_MFI_CD122_20221130.xlsx]

## Sheet: Sheet0
	Cells/NK92/FSC Singlets/SSC Singlets/Live/CD122+ | Freq. of Parent		Cells/NK92/FSC Singlets/SSC Singlets/Live | Geometric Mean (Comp-APC-A)
Compensation Controls_APC Stained Control_003.fcs			CD122
Compensation Controls_APC-Cy7 Stained Control_005.fcs
Compensation Controls_Alexa Fluor 700 Stained Control_004.fcs
Compensation Controls_BV605 Stained Control_006.fcs
Compensation Controls_GFP Stained Control_002.fcs
Compensation Controls_PE Stained Control_007.fcs
Compensation Controls_Unstained Control_001.fcs
ET_1-1_Batch1_001_L_A_002_029.fcs	44,5 %	44.5	150
ET_1-1_Batch1_001_L_B_002_030.fcs	46,3 %	46.3	155
ET_1-1_Batch1_001_L_C_002_031.fcs	50,4 %	50.4	167
ET_1-1_Batch1_001_P_A_001_026.fcs	56,9 %	56.9	162
ET_1-1_Batch1_001_P_B_001_027.fcs	58,8 %	58.8	165
ET_1-1_Batch1_001_P_C_001_028.fcs	58,7 %	58.7	170
ET_1-1_Batch2_L_A_001_041.fcs	47,2 %	47.2	158
ET_1-1_Batch2_L_B_001_042.fcs	48,9 %	48.9	164
ET_1-1_Batch2_L_C_001_043.fcs	53,3 %	53.3	176
ET_1-1_Batch2_P_A_038.fcs	56,3 %	56.3	172
ET_1-1_Batch2_P_B_039.fcs	50,0 %	50	160
ET_1-1_Batch2_P_C_040.fcs	50,8 %	50.8	168
FMO_CD25_011.fcs	79,5 %		221
FMO_CD56_009.fcs	100 %		750
FMO_CD122_010.fcs	0,30 %		54.2
FMO_CD132_012.fcs	86,9 %		214
FMO_CFSE_013.fcs	75,7 %		205
FMO_LD_008.fcs	75,6 %		205
US_Batch1_L_A_002_020.fcs	33,9 %	33.9	139
US_Batch1_L_B_002_021.fcs	33,3 %	33.3	139
US_Batch1_L_C_002_022.fcs	34,1 %	34.1	140
US_Batch1_P_A_001_017.fcs	46,2 %	46.2	159
US_Batch1_P_B_001_018.fcs	43,0 %	43	156
US_Batch1_P_C_001_019.fcs	39,3 %	39.3	148
US_Batch2_L_A_001_035.fcs	38,4 %	38.4	141
US_Batch2_L_B_001_036.fcs	35,6 %	35.6	139
US_Batch2_L_C_001_037.fcs	36,3 %	36.3	141
US_Batch2_P_A_032.fcs	40,3 %	40.3	145
US_Batch2_P_B_033.fcs	40,2 %	40.2	147
US_Batch2_P_C_034.fcs	41,8 %	41.8	152
Mean
SD
