# Supplementary material for: PTPN1/PTPN2 inhibition improves NK cancer therapy by enhancing IL-2 and mitigating TGFβ1 responses
Source: EMBO Rep. 2026 Apr 15;27(10):2581–613. doi: 10.1038/s44319-026-00745-0 (PMC13219468; doi:10.1038/s44319-026-00745-0)
Supplement: Supplementary file 4 — Source data Fig. 2 [file 44319_2026_745_MOESM4_ESM.zip]

Archive with 110 entries (85 files):
- Figure 2/
- Figure 2/2A/
- Figure 2/2A/2A_combined 2 experiments.tif
- Figure 2/2A/2A_Combined 2 Exp.csv
- Figure 2/2A/Repeats/
- Figure 2/2A/Repeats/2A_EXP1.xlsx
- Figure 2/2A/Repeats/2A_EXP2.xlsx
- Figure 2/2A/Repeats/2A_EXP3_1-1_3-1.xlsx
- Figure 2/2A/Repeats/Other Repeats but not the same E_T ratio/
- Figure 2/2A/Repeats/Other Repeats but not the same E_T ratio/2A_Other Repeats_1_2_E_F Ratio.xlsx
- Figure 2/2A/Repeats/Other Repeats but not the same E_T ratio/2A_Other Repeats_1_1_E_F Ratio.xlsx
- Figure 2/2B/
- Figure 2/2B/2B.tif
- Figure 2/2B/2B.csv
- Figure 2/2B/._2B.csv
- Figure 2/2B/Raw Data/
- Figure 2/2B/Raw Data/2B_EXP2.xlsx
- Figure 2/2B/Raw Data/._2B_EXP1.xlsx
- Figure 2/2B/Raw Data/._2B_EXP2.xlsx
- Figure 2/2B/Raw Data/2B_EXP1.xlsx
- Figure 2/2C/
- Figure 2/2C/2C.tif
- Figure 2/2C/2C.csv
- Figure 2/2C/Repeats/
- Figure 2/2C/Repeats/2C_Exp1.xlsx
- Figure 2/2C/Repeats/2C_Exp2.xlsx
- Figure 2/2C/2C P values.tif
- Figure 2/2D/
- Figure 2/2D/._2D_Exp1.xlsx
- Figure 2/2D/2D.tif
- Figure 2/2D/2D.csv
- Figure 2/2D/Repeat/
- Figure 2/2D/Repeat/._2D_Exp2.xlsx
- Figure 2/2D/Repeat/2D_Exp2.xlsx
- Figure 2/2D/Repeat/2D_Exp1.xlsx
- Figure 2/2D/2D P-values.tif
- Figure 2/2E/
- Figure 2/2E/2E_20201108.csv
- Figure 2/2E/Repeats/
- Figure 2/2E/Repeats/2E_Exp1_K562_20190708.xlsx
- Figure 2/2E/Repeats/2E_Exp1_Reh_20200922.xlsx
- Figure 2/2E/Repeats/2E_Exp2_K562_20190712.xlsx
- Figure 2/2E/Repeats/2E_Exp2_Reh_20201108.xlsx
- Figure 2/2E/Repeats/2E_Exp3_K562_20190923.xlsx
- Figure 2/2E/Repeats/2E_Exp3_Reh_20201027.xlsx
- Figure 2/2E/Repeats/2E_Exp4_K562_20191018.xlsx
- Figure 2/2E/Repeats/2E_Exp5_K562_20201027.xlsx
- Figure 2/2E/Repeats/2E_Exp6_K562_20201108.xlsx
- Figure 2/2E/Repeats/2E_Exp7_K562_20210430.xlsx
- Figure 2/2E/2E.tif
- Figure 2/2F/
- Figure 2/2F/2F.tif
- Figure 2/2F/2F.csv
- Figure 2/2F/2F_README.txt
- Figure 2/2F/Repeats/
- Figure 2/2F/Repeats/2F_Exp2_20191019.xlsx
- Figure 2/2F/Repeats/2F_Exp3_20191118.xlsx
- Figure 2/2F/Repeats/2F_Exp1_20191014.xlsx
- Figure 2/2G/
- Figure 2/2G/2G.tiff
- Figure 2/2G/._2G.tiff
- Figure 2/2G/Repeats/
- Figure 2/2G/Repeats/2G_Exp2.jpg
- Figure 2/2G/Repeats/2G_Exp1_20191220.xlsx
- Figure 2/2G/Repeats/2G_Exp2_20200613.xlsx
- Figure 2/2H/
- Figure 2/2H/2H.tif
- Figure 2/2H/2H.csv
- Figure 2/2H/2H_README.txt
- Figure 2/2H/Repeats/
- Figure 2/2H/Repeats/2H_Exp1.xlsx
- Figure 2/2H/Repeats/2H_Exp2.xlsx
- Figure 2/2I/
- Figure 2/2I/2I.tif
- Figure 2/2I/Replicates/
- Figure 2/2I/Replicates/2I_EXP1.tif
- Figure 2/2I/Replicates/._2I_EXP1.tif
- Figure 2/2I/Replicates/._2I_EXP2.tif
- Figure 2/2I/Replicates/2I_EXP2.tif
- Figure 2/2I/Replicates/Raw Data/
- Figure 2/2I/Replicates/Raw Data/EXP1/
- Figure 2/2I/Replicates/Raw Data/EXP1/EXP1_5.9sec+gzmb colori.tif
- Figure 2/2I/Replicates/Raw Data/EXP1/EXP1_20201024_gzmb010.jpg
- Figure 2/2I/Replicates/Raw Data/EXP1/._EXP1_20201024_gzmb010.jpg
- Figure 2/2I/Replicates/Raw Data/EXP1/._EXP1_20201024_pSTAT1_3_batf3007.jpg
- Figure 2/2I/Replicates/Raw Data/EXP1/._EXP1_20201024_pSTAT1_ptp1b_batf3008.jpg
- Figure 2/2I/Replicates/Raw Data/EXP1/._EXP1_20201024_pSTAT3_pSTAT5004.jpg
- Figure 2/2I/Replicates/Raw Data/EXP1/._EXP1_20201024_pSTAT3_TCPTP005.jpg
- Figure 2/2I/Replicates/Raw Data/EXP1/EXP1_PRF1_colori_59.0sec.tif
- Figure 2/2I/Replicates/Raw Data/EXP1/._EXP1_pSTAT5_20201024_pSTAT3_5_TCPTP006.jpg
- Figure 2/2I/Replicates/Raw Data/EXP1/._EXP1_STAT1_3_5001.jpg
- Figure 2/2I/Replicates/Raw Data/EXP1/._EXP1_STAT1_3_5002.jpg
- Figure 2/2I/Replicates/Raw Data/EXP1/EXP1_total Protein_GZA PRF1_gel1 10percent.tif
- Figure 2/2I/Replicates/Raw Data/EXP1/EXP1_Total_2020-10-24 01hr 01min g1.tif
- Figure 2/2I/Replicates/Raw Data/EXP1/EXP1_Vinculin_GZA PRFcolori+v_14.3sec.tif
- Figure 2/2I/Replicates/Raw Data/EXP2/
- Figure 2/2I/Replicates/Raw Data/EXP2/1.0sec.scn_gza_gzb.tif
- Figure 2/2I/Replicates/Raw Data/EXP2/A+B for STAT3 Alex's.tif
- Figure 2/2I/Replicates/Raw Data/EXP2/B-Actin.tif
- Figure 2/2I/Replicates/Raw Data/EXP2/GZA(LEFT)_GZB(RIGHT)_0.5_SEC+COLORIMETRIC_RUN_003.tif
- Figure 2/2I/Replicates/Raw Data/EXP2/GZA(LEFT)_GZB(RIGHT).tif
- Figure 2/2I/Replicates/Raw Data/EXP2/Perforin 2022-03-24 15hr 13min_Exposure_25.2sec.scn_prfo.tif
- Figure 2/2I/Replicates/Raw Data/EXP2/Perforin_TOTAL_PROTEIN.tif
- Figure 2/2I/Replicates/Raw Data/EXP2/Total Protein STAT4 GA_LEFT_STAT5 GB_RIGHT.tif
- Figure 2/2J/
- Figure 2/2J/2J.tiff
- Figure 2/2J/Repeats/
- Figure 2/2J/Repeats/2J_EXP1.xlsx
- Figure 2/2J/Repeats/2J_EXP2.xlsx
- Figure 2/2J/Repeats/2J_Exp3.xlsx
