# Supplementary material for: PTPN1/PTPN2 inhibition improves NK cancer therapy by enhancing IL-2 and mitigating TGFβ1 responses
Source: EMBO Rep. 2026 Apr 15;27(10):2581–613. doi: 10.1038/s44319-026-00745-0 (PMC13219468; doi:10.1038/s44319-026-00745-0)
Supplement: Supplementary file 4 — Source data Fig. 2 [file 44319_2026_745_MOESM4_ESM.zip › Figure 2/2A/2A_Combined 2 Exp.csv]

	Non-Transduced	Non-Transduced	Non-Transduced	Non-Transduced	Non-Transduced	Non-Transduced	shFF	shFF	shFF	shFF	shFF	shFF	shPTPN1	shPTPN1	shPTPN1	shPTPN1	shPTPN1	shPTPN1	shPTPN2	shPTPN2	shPTPN2	shPTPN2	shPTPN2	shPTPN2	shPTPN1/shPTPN2	shPTPN1/shPTPN2	shPTPN1/shPTPN2	shPTPN1/shPTPN2	shPTPN1/shPTPN2	shPTPN1/shPTPN2
1:3	10.8575	9.726506	9.829323				10.34341	10.34341		5.938439	5.834802	7.244274	21.13921	23.81246	23.60683	12.01161	11.70069	13.87709	15.89554	14.4561	13.01666	6.249352	8.591564	7.8661	24.12091	24.42936	23.29838	18.12623	18.12623	19.99171
1:1	27.71951	28.54205	27.30825				25.14908	25.2519	25.35472	19.78443	17.71168	17.40077	46.22661	46.43224	47.9745	25.27723	27.55726	21.64991	35.22517	35.63644	38.10405	17.19349	18.85169	21.13172	44.27308	44.06745	45.40407	33.67188	36.88465	38.1283
3:1	50.13366	49.51676	50.23648				43.24491	44.3759	47.3576	34.91554	33.67188	32.84278	61.1351	63.60271	62.98581	37.50648	38.1283	39.47559	52.70409	56.61115	55.89143	34.91554	38.1283	40.20106	54.86325	58.35904	58.35904	43.31019	37.71375	38.23194
