# Supplementary material for: PTPN1/PTPN2 inhibition improves NK cancer therapy by enhancing IL-2 and mitigating TGFβ1 responses
Source: EMBO Rep. 2026 Apr 15;27(10):2581–613. doi: 10.1038/s44319-026-00745-0 (PMC13219468; doi:10.1038/s44319-026-00745-0)
Supplement: Supplementary file 4 — Source data Fig. 2 [file 44319_2026_745_MOESM4_ESM.zip › Figure 2/2A/Repeats/2A_EXP1.xlsx]

## Sheet: Sheet0
	Cells/K562 | Freq. of Parent	Cells/K562/Dead | Freq. of Parent	Numeric	average	% of specific lysis
BD_Tube_001_057.fcs	99,2 %	8,77 %
BD_Tube_002_058.fcs	99,4 %	3,01 %	3.01	2.74
BD_Tube_003_059.fcs	99,5 %	2,68 %	2.68
BD_Tube_004_060.fcs	99,5 %	2,53 %	2.53
Compensation Controls_APC-Cy7 Stained Control_004.fcs
Compensation Controls_GFP Stained Control_002.fcs
Compensation Controls_PE Stained Control_005.fcs
Compensation Controls_PerCP Stained Control_003.fcs
Compensation Controls_Unstained Control_001.fcs
FF_1,2a,3_1_A_021.fcs	65,4 %	12,8 %	12.8		10.3434
FF_1,2a,3_1_B_022.fcs	65,5 %	12,8 %	12.8		10.3434
FF_1,2a,3_1_C_023.fcs	7,01 %	6,54 %	6.54		3.90705	No cells, excluded
FF_1_1_A_001_024.fcs	39,0 %	27,2 %	27.2		25.1491
FF_1_1_B_001_025.fcs	40,7 %	27,3 %	27.3		25.2519
FF_1_1_C_001_026.fcs	39,4 %	27,4 %	27.4		25.3547
FF_3_1_A_002_027.fcs	16,8 %	44,8 %	44.8		43.2449
FF_3_1_B_002_028.fcs	16,2 %	45,9 %	45.9		44.3759
FF_3_1_C_002_029.fcs	15,8 %	48,8 %	48.8		47.3576
FMO_AF555 COMP_011.fcs	3,59 %	0 %			-2.81719
FMO_AF555_009.fcs	37,8 %	21,1 %	21.1		18.8772
FMO_CMRA_006.fcs	1,70 %	1,18 %			-2.81719
FMO_GFP_008.fcs	40,5 %	26,2 %			-2.81719
FMO_LD_007.fcs	40,2 %	0,015 %			-2.81719
FMO_US_010.fcs	0,10 %	10,5 %			-2.81719
N1N2_1,2a,3_1_A_048.fcs	67,1 %	26,2 %	26.2		24.1209
N1N2_1,2a,3_1_B_049.fcs	65,9 %	26,5 %	26.5		24.4294
N1N2_1,2a,3_1_C_050.fcs	67,5 %	25,4 %	25.4		23.2984
N1N2_1_1_A_001_051.fcs	38,0 %	45,8 %	45.8		44.2731
N1N2_1_1_B_001_052.fcs	38,5 %	45,6 %	45.6		44.0674
N1N2_1_1_C_001_053.fcs	39,2 %	46,9 %	46.9		45.4041
N1N2_3_1_A_002_054.fcs	16,6 %	56,1 %	56.1		54.8633
N1N2_3_1_B_002_055.fcs	14,8 %	59,5 %	59.5		58.359
N1N2_3_1_C_002_056.fcs	15,6 %	59,5 %	59.5		58.359
N1_1,2a,3_1_A_030.fcs	69,6 %	23,3 %	23.3		21.1392
N1_1,2a,3_1_B_031.fcs	67,0 %	25,9 %	25.9		23.8125
N1_1,2a,3_1_C_032.fcs	65,1 %	25,7 %	25.7		23.6068
N1_1_1_A_001_033.fcs	38,3 %	47,7 %	47.7		46.2266
N1_1_1_B_001_034.fcs	38,4 %	47,9 %	47.9		46.4322
N1_1_1_C_001_035.fcs	38,1 %	49,4 %	49.4		47.9745
N1_3_1_A_002_036.fcs	15,7 %	62,2 %	62.2		61.1351
N1_3_1_B_002_037.fcs	14,7 %	64,6 %	64.6		63.6027
N1_3_1_C_002_038.fcs	14,8 %	64,0 %	64		62.9858
N2_1,2a,3_1_A_039.fcs	65,3 %	18,2 %	18.2		15.8955
N2_1,2a,3_1_B_040.fcs	63,8 %	16,8 %	16.8		14.4561
N2_1,2a,3_1_C_041.fcs	65,3 %	15,4 %	15.4		13.0167
N2_1_1_A_001_042.fcs	36,3 %	37,0 %	37		35.2252
N2_1_1_B_001_043.fcs	36,3 %	37,4 %	37.4		35.6364
N2_1_1_C_001_044.fcs	33,6 %	39,8 %	39.8		38.1041
N2_3_1_A_002_045.fcs	15,0 %	54,0 %	54		52.7041
N2_3_1_B_002_046.fcs	14,7 %	57,8 %	57.8		56.6111
N2_3_1_C_002_047.fcs	14,9 %	57,1 %	57.1		55.8914
WT_1,2a,3_1_A_012.fcs	68,6 %	13,3 %	13.3		10.8575
WT_1,2a,3_1_B_013.fcs	69,0 %	12,2 %	12.2		9.72651
WT_1,2a,3_1_C_014.fcs	66,2 %	12,3 %	12.3		9.82932
WT_1_1_A_001_015.fcs	42,4 %	29,7 %	29.7		27.7195
WT_1_1_B_001_016.fcs	40,9 %	30,5 %	30.5		28.5421
WT_1_1_C_001_017.fcs	40,2 %	29,3 %	29.3		27.3082
WT_3_1_A_002_018.fcs	16,8 %	51,5 %	51.5		50.1337
WT_3_1_B_002_019.fcs	13,9 %	50,9 %	50.9		49.5168
WT_3_1_C_002_020.fcs	16,0 %	51,6 %	51.6		50.2365
Mean
SD
