# Supplementary material for: PTPN1/PTPN2 inhibition improves NK cancer therapy by enhancing IL-2 and mitigating TGFβ1 responses
Source: EMBO Rep. 2026 Apr 15;27(10):2581–613. doi: 10.1038/s44319-026-00745-0 (PMC13219468; doi:10.1038/s44319-026-00745-0)
Supplement: Supplementary file 4 — Source data Fig. 2 [file 44319_2026_745_MOESM4_ESM.zip › Figure 2/2A/Repeats/2A_EXP2.xlsx]

## Sheet: Sheet0
	Cells/K562 | Freq. of Parent	Cells/K562/Dead | Freq. of Parent	Numeric	average	% of specific killing
ET 1-1_F_A_022.fcs	60,3 %	22,6 %	22.6		19.7844
ET 1-1_F_B_023.fcs	59,8 %	20,6 %	20.6		17.7117
ET 1-1_F_C_024.fcs	60,2 %	20,3 %	20.3		17.4008
ET 1-1_N1N2_A_002_031.fcs	55,9 %	36,0 %	36		33.6719
ET 1-1_N1N2_B_002_032.fcs	56,3 %	39,1 %	39.1		36.8847
ET 1-1_N1N2_C_002_033.fcs	55,3 %	40,3 %	40.3		38.1283
ET 1-1_N1_A_001_025.fcs	64,2 %	27,9 %	27.9		25.2772
ET 1-1_N1_B_001_026.fcs	62,5 %	30,1 %	30.1		27.5573
ET 1-1_N1_C_001_027.fcs	63,3 %	24,4 %	24.4		21.6499
ET 1-1_N2_A_002_028.fcs	61,6 %	20,1 %	20.1		17.1935
ET 1-1_N2_B_002_029.fcs	60,7 %	21,7 %	21.7		18.8517
ET 1-1_N2_C_002_030.fcs	60,2 %	23,9 %	23.9		21.1317
BD_A_018.fcs	99,0 %	4,25 %	4.25	3.51
BD_B_019.fcs	98,8 %	3,44 %	3.44
BD_C_020.fcs	99,0 %	2,83 %	2.83
BD_D_021.fcs	98,9 %	3,52 %	3.52
ET 1_3-1_F_A_006.fcs	77,7 %	9,24 %	9.24		5.93844
ET 1_3-1_F_B_007.fcs	77,4 %	9,14 %	9.14		5.8348
ET 1_3-1_F_C_008.fcs	81,4 %	10,5 %	10.5		7.24427
ET 1_3-1_N1N2_A_002_015.fcs	79,8 %	21,0 %	21		18.1262
ET 1_3-1_N1N2_B_002_016.fcs	79,3 %	21,0 %	21		18.1262
ET 1_3-1_N1N2_C_002_017.fcs	79,4 %	22,8 %	22.8		19.9917
ET 1_3-1_N1_A_001_009.fcs	82,2 %	15,1 %	15.1		12.0116
ET 1_3-1_N1_B_001_010.fcs	82,5 %	14,8 %	14.8		11.7007
ET 1_3-1_N1_C_001_011.fcs	83,1 %	16,9 %	16.9		13.8771
ET 1_3-1_N2_A_002_012.fcs	82,3 %	9,54 %	9.54		6.24935
ET 1_3-1_N2_B_002_013.fcs	80,6 %	11,8 %	11.8		8.59156
ET 1_3-1_N2_C_002_014.fcs	80,7 %	11,1 %	11.1		7.8661
ET 3-1_F_A_034.fcs	38,9 %	37,2 %	37.2		34.9155
ET 3-1_F_B_035.fcs	37,2 %	36,0 %	36		33.6719
ET 3-1_F_C_036.fcs	40,7 %	35,2 %	35.2		32.8428
ET 3-1_N1N2_A_002_043.fcs	35,1 %	45,3 %	45.3		43.3102
ET 3-1_N1N2_B_002_044.fcs	36,8 %	39,9 %	39.9		37.7138
ET 3-1_N1N2_C_002_045.fcs	40,2 %	40,4 %	40.4		38.2319
ET 3-1_N1_A_001_037.fcs	38,9 %	39,7 %	39.7		37.5065
ET 3-1_N1_B_001_038.fcs	38,5 %	40,3 %	40.3		38.1283
ET 3-1_N1_C_001_039.fcs	41,7 %	41,6 %	41.6		39.4756
ET 3-1_N2_A_002_040.fcs	35,1 %	37,2 %	37.2		34.9155
ET 3-1_N2_B_002_041.fcs	35,3 %	40,3 %	40.3		38.1283
ET 3-1_N2_C_002_042.fcs	32,9 %	42,3 %	42.3		40.2011
Mean	63,3 %	24,7 %
SD	20,8 %	13,2 %
