# Supplementary material for: PTPN1/PTPN2 inhibition improves NK cancer therapy by enhancing IL-2 and mitigating TGFβ1 responses
Source: EMBO Rep. 2026 Apr 15;27(10):2581–613. doi: 10.1038/s44319-026-00745-0 (PMC13219468; doi:10.1038/s44319-026-00745-0)
Supplement: Supplementary file 4 — Source data Fig. 2 [file 44319_2026_745_MOESM4_ESM.zip › Figure 2/2A/Repeats/2A_EXP3_1-1_3-1.xlsx]

## Sheet: E_T_3_1
	Time, SSC-A subset/Cells/Multiplets/Q1: CMRA- , GFP+ | Freq. of Parent	Time, SSC-A subset/Cells/Multiplets/Q2: CMRA+ , GFP+ | Freq. of Parent	Time, SSC-A subset/Cells/Multiplets/Q2: CMRA+ , GFP+/Dead | Freq. of Parent	Time, SSC-A subset/Cells/Multiplets/Q3: CMRA+ , GFP- | Freq. of Parent	Time, SSC-A subset/Cells/Multiplets/Q3: CMRA+ , GFP-/Dead | Freq. of Parent	Time, SSC-A subset/Cells/Multiplets/Q4: CMRA- , GFP- | Freq. of Parent	Numeric	Average	% of Specific Cytolysis
NK92_K562_FF_3_A_001_011.fcs	74,9 %	4,40 %	24,3 %	19,5 %	16,2 %	1,21 %	16.2		14.4352
NK92_K562_FF_3_B_001_012.fcs	65,9 %	14,3 %	15,3 %	18,8 %	14,0 %	1,06 %	14		12.1889
NK92_K562_FF_3_C_001_013.fcs	73,6 %	4,62 %	19,2 %	20,8 %	12,7 %	1,01 %	12.7		10.8615
NK92_K562_N1-1_3_A_003_035.fcs	77,3 %	2,42 %	24,6 %	19,0 %	21,5 %	1,29 %	21.5		19.8468
NK92_K562_N1-1_3_B_003_036.fcs	68,3 %	10,2 %	19,1 %	20,0 %	18,2 %	1,48 %	18.2		16.4773
NK92_K562_N1-1_3_C_003_037.fcs	72,3 %	2,01 %	23,5 %	24,2 %	15,7 %	1,46 %	15.7		13.9247
NK92_K562_N1_3_A_002_017.fcs	76,9 %	2,56 %	15,8 %	17,9 %	17,9 %	2,61 %	17.9		16.171
NK92_K562_N1_3_B_002_018.fcs	75,4 %	3,49 %	19,3 %	18,4 %	18,2 %	2,69 %	18.2		16.4773
NK92_K562_N1_3_C_002_019.fcs	74,8 %	4,45 %	15,8 %	18,2 %	17,5 %	2,52 %	17.5		15.7626
NK92_K562_N2_3_A_003_023.fcs	68,8 %	8,31 %	11,5 %	20,3 %	12,6 %	2,64 %	12.6		10.7594
NK92_K562_N2_3_B_003_024.fcs	71,7 %	5,66 %	12,1 %	20,3 %	12,4 %	2,41 %	12.4		10.5552
NK92_K562_N2_3_C_003_025.fcs	72,3 %	4,47 %	15,4 %	20,6 %	11,7 %	2,70 %	11.7		9.84046
NK92_K562_N12_3_A_003_029.fcs	73,7 %	1,22 %	37,4 %	23,5 %	20,5 %	1,58 %	20.5		18.8258
NK92_K562_N12_3_B_003_030.fcs	73,3 %	2,00 %	44,6 %	22,7 %	19,7 %	2,04 %	19.7		18.0089
NK92_K562_N12_3_C_003_031.fcs	70,1 %	4,77 %	31,7 %	23,4 %	18,9 %	1,74 %	18.9		17.1921
NK92_K562_BD_A_047.fcs	0 %	0,30 %	2,44 %	99,7 %	1,41 %	7,38E-3 %	1.41	2.0625
NK92_K562_BD_B_048.fcs	0,026 %	0,23 %	0 %	99,7 %	1,36 %	0 %	1.36
NK92_K562_BD_C_049.fcs	0,019 %	0,17 %	13,9 %	99,8 %	2,90 %	0 %	2.9
NK92_K562_BD_D_050.fcs	4,62E-3 %	0,24 %	5,77 %	99,7 %	2,58 %	9,24E-3 %	2.58
N1-1 = shPTPN1 clone 1-1
N1= shPTPN1 pool of 4 clones
N2 = shPTPN2 pool of 4 clones

## Sheet: E_T_1_1
	Time, SSC-A subset/Cells/Multiplets/Q1: CMRA- , GFP+ | Freq. of Parent	Time, SSC-A subset/Cells/Multiplets/Q2: CMRA+ , GFP+ | Freq. of Parent	Time, SSC-A subset/Cells/Multiplets/Q2: CMRA+ , GFP+/Dead | Freq. of Parent	Time, SSC-A subset/Cells/Multiplets/Q3: CMRA+ , GFP- | Freq. of Parent	Time, SSC-A subset/Cells/Multiplets/Q3: CMRA+ , GFP-/Dead | Freq. of Parent	Time, SSC-A subset/Cells/Multiplets/Q4: CMRA- , GFP- | Freq. of Parent	Numeric	Average	% of specific killing
NK92_K562_BD_A_047.fcs	0 %	0,30 %	2,44 %	99,7 %	1,41 %	7,38E-3 %	1.41	2.0625
NK92_K562_BD_B_048.fcs	0,026 %	0,23 %	0 %	99,7 %	1,36 %	0 %	1.36
NK92_K562_BD_C_049.fcs	0,019 %	0,17 %	13,9 %	99,8 %	2,90 %	0 %	2.9
NK92_K562_BD_D_050.fcs	4,62E-3 %	0,24 %	5,77 %	99,7 %	2,58 %	9,24E-3 %	2.58
NK92_K562_FF_1_A_008.fcs	43,7 %	3,76 %	20,4 %	51,9 %	7,67 %	0,63 %	7.67		5.72559
NK92_K562_FF_1_B_009.fcs	37,5 %	1,94 %	17,4 %	59,9 %	6,01 %	0,68 %	6.01		4.03063
NK92_K562_FF_1_C_010.fcs	35,8 %	3,01 %	17,5 %	60,7 %	5,33 %	0,43 %	5.33		3.33631
NK92_K562_N1-1_1_A_002_032.fcs	51,4 %	6,10 %	23,2 %	41,6 %	13,8 %	0,99 %	13.8		11.9847
NK92_K562_N1-1_1_B_002_033.fcs	50,3 %	4,50 %	24,9 %	44,5 %	14,2 %	0,63 %	14.2		12.3931
NK92_K562_N1-1_1_C_002_034.fcs	51,4 %	4,65 %	25,5 %	43,1 %	13,9 %	0,82 %	13.9		12.0868
NK92_K562_N1-4_1_A_003_038.fcs	56,2 %	3,14 %	26,9 %	39,6 %	13,6 %	1,00 %	13.6		11.7805
NK92_K562_N1-4_1_B_003_039.fcs	55,7 %	1,42 %	22,9 %	42,0 %	12,9 %	0,86 %	12.9		11.0657
NK92_K562_N1-4_1_C_003_040.fcs	54,5 %	2,71 %	38,4 %	41,9 %	13,3 %	0,88 %	13.3		11.4742
NK92_K562_N1_1_A_001_014.fcs	49,8 %	3,43 %	22,1 %	45,7 %	13,6 %	1,12 %	13.6		11.7805
NK92_K562_N1_1_B_001_015.fcs	53,1 %	2,30 %	18,9 %	43,3 %	13,1 %	1,35 %	13.1		11.2699
NK92_K562_N1_1_C_001_016.fcs	49,3 %	5,88 %	19,1 %	43,4 %	12,7 %	1,39 %	12.7		10.8615
NK92_K562_N2-2_1_A_003_041.fcs	50,1 %	4,44 %	14,7 %	44,3 %	9,02 %	1,16 %	9.02		7.10402
NK92_K562_N2-2_1_B_003_042.fcs	51,7 %	2,97 %	12,4 %	44,3 %	8,20 %	1,05 %	8.02		6.08296
NK92_K562_N2-2_1_C_003_043.fcs	52,3 %	3,43 %	24,1 %	43,2 %	9,48 %	1,13 %	9.48		7.57371
NK92_K562_N2-3_1_A_004_044.fcs	52,9 %	1,82 %	28,2 %	44,3 %	9,41 %	0,97 %	9.41		7.50223
NK92_K562_N2-3_1_B_004_045.fcs	47,5 %	1,22 %	25,3 %	50,4 %	7,90 %	0,83 %	7.9		5.96043
NK92_K562_N2-3_1_C_004_046.fcs	31,0 %	3,72 %	43,8 %	64,6 %	7,63 %	0,70 %	7.63		5.68475
NK92_K562_N2_1_A_002_020.fcs	51,3 %	2,34 %	17,3 %	44,7 %	7,00 %	1,67 %	7		5.04148
NK92_K562_N2_1_B_002_021.fcs	47,5 %	3,85 %	17,7 %	47,3 %	6,69 %	1,32 %	6.69		4.72495
NK92_K562_N2_1_C_002_022.fcs	48,6 %	2,45 %	15,5 %	47,8 %	6,87 %	1,16 %	6.87		4.90874
NK92_K562_N12_1_A_002_026.fcs	42,2 %	3,61 %	27,4 %	53,4 %	11,8 %	0,82 %	11.8		9.94257
NK92_K562_N12_1_B_002_027.fcs	39,5 %	6,02 %	23,1 %	53,8 %	12,4 %	0,72 %	12.4		10.5552
NK92_K562_N12_1_C_002_028.fcs	44,4 %	1,42 %	19,8 %	53,3 %	11,3 %	0,90 %	11.3		9.43204
N1-1 = shPTPN1 clone 1-1
N1-4 = shPTPN1 clone 1-4
N1= shPTPN1 pool of 4 clones
N2-2 = shPTPN2 clone 2-2
N2-3 = shPTPN2 clone 2-3
N2 = shPTPN2 pool of 4 clones

## Sheet: Sheet0
	Time, SSC-A subset/Cells/Multiplets/Q1: CMRA- , GFP+ | Freq. of Parent	Time, SSC-A subset/Cells/Multiplets/Q2: CMRA+ , GFP+ | Freq. of Parent	Time, SSC-A subset/Cells/Multiplets/Q2: CMRA+ , GFP+/Dead | Freq. of Parent	Time, SSC-A subset/Cells/Multiplets/Q3: CMRA+ , GFP- | Freq. of Parent	Time, SSC-A subset/Cells/Multiplets/Q3: CMRA+ , GFP-/Dead | Freq. of Parent	Time, SSC-A subset/Cells/Multiplets/Q4: CMRA- , GFP- | Freq. of Parent
NK92_K562_BD_A_047.fcs	0 %	0,30 %	2,44 %	99,7 %	1,41 %	7,38E-3 %
NK92_K562_BD_B_048.fcs	0,026 %	0,23 %	0 %	99,7 %	1,36 %	0 %
NK92_K562_BD_C_049.fcs	0,019 %	0,17 %	13,9 %	99,8 %	2,90 %	0 %
NK92_K562_BD_D_050.fcs	4,62E-3 %	0,24 %	5,77 %	99,7 %	2,58 %	9,24E-3 %
NK92_K562_FF_1_A_008.fcs	43,7 %	3,76 %	20,4 %	51,9 %	7,67 %	0,63 %
NK92_K562_FF_1_B_009.fcs	37,5 %	1,94 %	17,4 %	59,9 %	6,01 %	0,68 %
NK92_K562_FF_1_C_010.fcs	35,8 %	3,01 %	17,5 %	60,7 %	5,33 %	0,43 %
NK92_K562_FF_3_A_001_011.fcs	74,9 %	4,40 %	24,3 %	19,5 %	16,2 %	1,21 %
NK92_K562_FF_3_B_001_012.fcs	65,9 %	14,3 %	15,3 %	18,8 %	14,0 %	1,06 %
NK92_K562_FF_3_C_001_013.fcs	73,6 %	4,62 %	19,2 %	20,8 %	12,7 %	1,01 %
NK92_K562_N1-1_1_A_002_032.fcs	51,4 %	6,10 %	23,2 %	41,6 %	13,8 %	0,99 %
NK92_K562_N1-1_1_B_002_033.fcs	50,3 %	4,50 %	24,9 %	44,5 %	14,2 %	0,63 %
NK92_K562_N1-1_1_C_002_034.fcs	51,4 %	4,65 %	25,5 %	43,1 %	13,9 %	0,82 %
NK92_K562_N1-1_3_A_003_035.fcs	77,3 %	2,42 %	24,6 %	19,0 %	21,5 %	1,29 %
NK92_K562_N1-1_3_B_003_036.fcs	68,3 %	10,2 %	19,1 %	20,0 %	18,2 %	1,48 %
NK92_K562_N1-1_3_C_003_037.fcs	72,3 %	2,01 %	23,5 %	24,2 %	15,7 %	1,46 %
NK92_K562_N1-4_1_A_003_038.fcs	56,2 %	3,14 %	26,9 %	39,6 %	13,6 %	1,00 %
NK92_K562_N1-4_1_B_003_039.fcs	55,7 %	1,42 %	22,9 %	42,0 %	12,9 %	0,86 %
NK92_K562_N1-4_1_C_003_040.fcs	54,5 %	2,71 %	38,4 %	41,9 %	13,3 %	0,88 %
NK92_K562_N1_1_A_001_014.fcs	49,8 %	3,43 %	22,1 %	45,7 %	13,6 %	1,12 %
NK92_K562_N1_1_B_001_015.fcs	53,1 %	2,30 %	18,9 %	43,3 %	13,1 %	1,35 %
NK92_K562_N1_1_C_001_016.fcs	49,3 %	5,88 %	19,1 %	43,4 %	12,7 %	1,39 %
NK92_K562_N1_3_A_002_017.fcs	76,9 %	2,56 %	15,8 %	17,9 %	17,9 %	2,61 %
NK92_K562_N1_3_B_002_018.fcs	75,4 %	3,49 %	19,3 %	18,4 %	18,2 %	2,69 %
NK92_K562_N1_3_C_002_019.fcs	74,8 %	4,45 %	15,8 %	18,2 %	17,5 %	2,52 %
NK92_K562_N2-2_1_A_003_041.fcs	50,1 %	4,44 %	14,7 %	44,3 %	9,02 %	1,16 %
NK92_K562_N2-2_1_B_003_042.fcs	51,7 %	2,97 %	12,4 %	44,3 %	8,20 %	1,05 %
NK92_K562_N2-2_1_C_003_043.fcs	52,3 %	3,43 %	24,1 %	43,2 %	9,48 %	1,13 %
NK92_K562_N2-3_1_A_004_044.fcs	52,9 %	1,82 %	28,2 %	44,3 %	9,41 %	0,97 %
NK92_K562_N2-3_1_B_004_045.fcs	47,5 %	1,22 %	25,3 %	50,4 %	7,90 %	0,83 %
NK92_K562_N2-3_1_C_004_046.fcs	31,0 %	3,72 %	43,8 %	64,6 %	7,63 %	0,70 %
NK92_K562_N2_1_A_002_020.fcs	51,3 %	2,34 %	17,3 %	44,7 %	7,00 %	1,67 %
NK92_K562_N2_1_B_002_021.fcs	47,5 %	3,85 %	17,7 %	47,3 %	6,69 %	1,32 %
NK92_K562_N2_1_C_002_022.fcs	48,6 %	2,45 %	15,5 %	47,8 %	6,87 %	1,16 %
NK92_K562_N2_3_A_003_023.fcs	68,8 %	8,31 %	11,5 %	20,3 %	12,6 %	2,64 %
NK92_K562_N2_3_B_003_024.fcs	71,7 %	5,66 %	12,1 %	20,3 %	12,4 %	2,41 %
NK92_K562_N2_3_C_003_025.fcs	72,3 %	4,47 %	15,4 %	20,6 %	11,7 %	2,70 %
NK92_K562_N12_1_A_002_026.fcs	42,2 %	3,61 %	27,4 %	53,4 %	11,8 %	0,82 %
NK92_K562_N12_1_B_002_027.fcs	39,5 %	6,02 %	23,1 %	53,8 %	12,4 %	0,72 %
NK92_K562_N12_1_C_002_028.fcs	44,4 %	1,42 %	19,8 %	53,3 %	11,3 %	0,90 %
NK92_K562_N12_3_A_003_029.fcs	73,7 %	1,22 %	37,4 %	23,5 %	20,5 %	1,58 %
NK92_K562_N12_3_B_003_030.fcs	73,3 %	2,00 %	44,6 %	22,7 %	19,7 %	2,04 %
NK92_K562_N12_3_C_003_031.fcs	70,1 %	4,77 %	31,7 %	23,4 %	18,9 %	1,74 %
Mean	52,0 %	3,63 %	20,9 %	43,2 %	11,7 %	1,20 %
SD	21,1 %	2,65 %	9,21 %	23,0 %	5,15 %	0,72 %
E_T_1_1	FF	N1-1	N1-4	N1	N2-2	N2-3	N2	N1:N2
E_T_3_1	FF	N1-1		N1		N2-3		N1:N2
