# Supplementary material for: PTPN1/PTPN2 inhibition improves NK cancer therapy by enhancing IL-2 and mitigating TGFβ1 responses
Source: EMBO Rep. 2026 Apr 15;27(10):2581–613. doi: 10.1038/s44319-026-00745-0 (PMC13219468; doi:10.1038/s44319-026-00745-0)
Supplement: Supplementary file 4 — Source data Fig. 2 [file 44319_2026_745_MOESM4_ESM.zip › Figure 2/2A/Repeats/Other Repeats but not the same E_T ratio/2A_Other Repeats_1_2_E_F Ratio.xlsx]

## Sheet: Sheet0
	Cells/K-562 | Freq. of Parent	Cells/K-562/Dead | Freq. of Parent	Numeric	average	% of specific killing
E_T_1_2_BD_A_023.fcs	98,9 %	4,33 %	4.33	3.3275
E_T_1_2_BD_B_024.fcs	99,2 %	3,29 %	3.29
E_T_1_2_BD_C_025.fcs	99,2 %	2,44 %	2.44
E_T_1_2_BD_D_026.fcs	99,2 %	3,25 %	3.25
E_T_1_2_FF_A_001_011.fcs	50,6 %	22,4 %	22.4		19.729
E_T_1_2_FF_B_001_012.fcs	51,1 %	18,5 %	18.5		15.6947
E_T_1_2_FF_C_001_013.fcs	50,3 %	21,3 %	21.3		18.5911
E_T_1_2_N1N2_A_020.fcs	43,8 %	35,0 %	35		32.7627
E_T_1_2_N1N2_B_021.fcs	42,0 %	35,2 %	35.2		32.9696
E_T_1_2_N1N2_C_022.fcs	40,9 %	34,1 %	34.1		31.8317
E_T_1_2_N1_A_002_014.fcs	44,6 %	31,2 %	31.2		28.8319
E_T_1_2_N1_B_002_015.fcs	43,1 %	27,8 %	27.8		25.3149
E_T_1_2_N1_C_016.fcs	43,5 %	24,8 %	24.8		22.2116
E_T_1_2_N2_A_017.fcs	44,6 %	31,5 %	31.5		29.1422
E_T_1_2_N2_B_018.fcs	42,5 %	29,2 %	29.2		26.763
E_T_1_2_N2_C_019.fcs	43,6 %	25,6 %	25.6		23.0391
E_T_1_2_WT_A_008.fcs	49,2 %	26,5 %	26.5		23.9701
E_T_1_2_WT_B_009.fcs	49,4 %	22,3 %	22.3		19.6255
E_T_1_2_WT_C_010.fcs	48,5 %	22,5 %	22.5		19.8324
Mean	57,1 %	22,2 %
SD	22,5 %	11,1 %
