# Supplementary material for: PTPN1/PTPN2 inhibition improves NK cancer therapy by enhancing IL-2 and mitigating TGFβ1 responses
Source: EMBO Rep. 2026 Apr 15;27(10):2581–613. doi: 10.1038/s44319-026-00745-0 (PMC13219468; doi:10.1038/s44319-026-00745-0)
Supplement: Supplementary file 4 — Source data Fig. 2 [file 44319_2026_745_MOESM4_ESM.zip › Figure 2/2A/Repeats/Other Repeats but not the same E_T ratio/2A_Other Repeats_1_1_E_F Ratio.xlsx]

## Sheet: Sheet0
	Cells/K562 | Freq. of Parent	Cells/K562/Dead | Freq. of Parent	Numeric
Compensation Controls_APC Stained Control_003.fcs
Compensation Controls_APC-Cy7 Stained Control_005.fcs
Compensation Controls_Alexa Fluor 700 Stained Control_004.fcs
Compensation Controls_BV605 Stained Control_006.fcs
Compensation Controls_GFP Stained Control_002.fcs
Compensation Controls_PE Stained Control_007.fcs
Compensation Controls_Unstained Control_001.fcs				average	% of specific killing
ET_1-1_Batch1_001_BD_A_037.fcs	99,9 %	1,08 %	1.08	1.06333
ET_1-1_Batch1_001_BD_B_038.fcs	99,9 %	1,15 %	1.15
ET_1-1_Batch1_001_BD_C_039.fcs	99,9 %	0,96 %	0.96
ET_1-1_Batch1_001_F_A_025.fcs	61,0 %	11,0 %	11		10.0435
ET_1-1_Batch1_001_F_B_026.fcs	56,7 %	11,9 %	11.9		10.9531
ET_1-1_Batch1_001_F_C_027.fcs	59,3 %	12,4 %	12.4		11.4585
ET_1-1_Batch1_001_N1N2_A_003_034.fcs	54,0 %	24,1 %	24.1		23.2843
ET_1-1_Batch1_001_N1N2_B_003_035.fcs	54,4 %	24,6 %	24.6		23.7896
ET_1-1_Batch1_001_N1N2_C_003_036.fcs	47,6 %	29,2 %	29.2		28.4391
ET_1-1_Batch1_001_N1_A_001_028.fcs	50,7 %	23,9 %	23.9		23.0821
ET_1-1_Batch1_001_N1_B_001_029.fcs	53,7 %	22,8 %	22.8		21.9703
ET_1-1_Batch1_001_N1_C_001_030.fcs	48,1 %	22,1 %	22.1		21.2628
ET_1-1_Batch1_001_N2_A_002_031.fcs	52,9 %	15,9 %	15.9		14.9961
ET_1-1_Batch1_001_N2_B_002_032.fcs	56,7 %	17,6 %	17.6		16.7144
ET_1-1_Batch1_001_N2_C_002_033.fcs	53,9 %	14,9 %	14.9		13.9854
ET_1-1_Batch2_F_A_052.fcs	66,9 %	11,4 %	11.4		10.4478
ET_1-1_Batch2_F_B_053.fcs	66,1 %	11,6 %	11.6		10.6499
ET_1-1_Batch2_F_C_054.fcs	64,1 %	11,7 %	11.7		10.751
ET_1-1_Batch2_N1N2_A_003_061.fcs	62,9 %	17,9 %	17.9		17.0176
ET_1-1_Batch2_N1N2_B_003_062.fcs	58,9 %	20,4 %	20.4		19.5445
ET_1-1_Batch2_N1N2_C_003_063.fcs	59,6 %	19,0 %	19		18.1294
ET_1-1_Batch2_N1_A_001_055.fcs	69,6 %	11,7 %	11.7		10.751
ET_1-1_Batch2_N1_B_001_056.fcs	65,4 %	11,6 %	11.6		10.6499
ET_1-1_Batch2_N1_C_001_057.fcs	72,3 %	11,1 %	11.1		10.1445
ET_1-1_Batch2_N2_A_002_058.fcs	70,0 %	9,56 %	9.56		8.58799
ET_1-1_Batch2_N2_B_002_059.fcs	66,5 %	11,0 %	11		10.0435
ET_1-1_Batch2_N2_C_002_060.fcs	63,1 %	11,8 %	11.8		10.8521
Mean
SD
