# Supplementary material for: PTPN1/PTPN2 inhibition improves NK cancer therapy by enhancing IL-2 and mitigating TGFβ1 responses
Source: EMBO Rep. 2026 Apr 15;27(10):2581–613. doi: 10.1038/s44319-026-00745-0 (PMC13219468; doi:10.1038/s44319-026-00745-0)
Supplement: Supplementary file 4 — Source data Fig. 2 [file 44319_2026_745_MOESM4_ESM.zip › Figure 2/2B/2B.csv]

	Vehicle Control	Vehicle Control	Vehicle Control	Vehicle Control	Vehicle Control	Vehicle Control	L598 (10μM)	L598 (10μM)	L598 (10μM)	L598 (10μM)	L598 (10μM)	L598 (10μM)
Day 1	1.002188213	0.976890336	1.020921451	1.071894738	1.002580529	0.925524733	1.140365859	1.117149452	1.148531629	1.079276252	0.995919163	1.073515071
Day 2	1.018222726	0.96489336	1.016883914	0.978419925	1.033404774	0.988175301	1.384387958	1.376578218	1.363413228	1.310693962	1.363018254	1.454364053
Day 3	0.9846572	0.983133081	1.032209719	1.19819501	0.97947266	0.822332331	1.507430081	1.507734905	1.526938807	1.858609096	2.092903911	1.793487878
