# Supplementary material for: PTPN1/PTPN2 inhibition improves NK cancer therapy by enhancing IL-2 and mitigating TGFβ1 responses
Source: EMBO Rep. 2026 Apr 15;27(10):2581–613. doi: 10.1038/s44319-026-00745-0 (PMC13219468; doi:10.1038/s44319-026-00745-0)
Supplement: Supplementary file 4 — Source data Fig. 2 [file 44319_2026_745_MOESM4_ESM.zip › Figure 2/2B/Raw Data/2B_EXP2.xlsx]

## Sheet: Sheet0
	K562%	Dead K562%		Numeric	Average	% of Specific Killing		Average of PBS	Fold Change of Average PBS
1_1_D1_L_001_028.fcs	51,25 %	54,16 %	5416	54.16		53.0436			1.30372
1_1_D1_L_002_029.fcs	50,71 %	52,66 %	5266	52.66		51.5071			1.26595
1_1_D1_L_003_030.fcs	51,55 %	53,70 %	5370	53.7		52.5724			1.29213
1_1_D1_p_001_025.fcs	50,45 %	41,78 %	4178	41.78		40.3621		40.6865	0.992027
1_1_D1_p_002_026.fcs	50,81 %	42,33 %	4233	42.33		40.9255			1.00587
1_1_D1_p_003_027.fcs	51,03 %	42,18 %	4218	42.18		40.7719			1.0021
1_1_D2_L_004_034.fcs	52,36 %	41,97 %	4197	41.97		40.5567			1.66041
1_1_D2_L_005_035.fcs	55,43 %	37,73 %	3773	37.73		36.2135			1.4826
1_1_D2_L_006_036.fcs	53,12 %	38,83 %	3883	38.83		37.3403			1.52873
1_1_D2_P_007_043.fcs	51,59 %	28,21 %	2821	28.21		26.4616		24.4257	1.08335
1_1_D2_p_004_031.fcs	45,78 %	28,38 %	2838	28.38		26.6358			1.09048
1_1_D2_p_005_032.fcs	48,63 %	24,08 %	2408	24.08		22.231			0.910149
1_1_D2_p_006_033.fcs	50,05 %	24,22 %	2422	24.22		22.3745			0.91602
1_1_D3_L_007_040.fcs	44,64 %	35,51 %	3551	35.51		33.9394			1.88119
1_1_D3_L_008_041.fcs	48,88 %	31,17 %	3117	31.17		29.4937			1.63478
1_1_D3_L_009_042.fcs	44,06 %	37,61 %	3761	37.61		36.0906			2.00043
1_1_D3_p_007_037.fcs	46,82 %	18,14 %	1814	18.14		16.1464		18.0414	0.894961
1_1_D3_p_008_038.fcs	45,98 %	21,35 %	2135	21.35		19.4346			1.07722
1_1_D3_p_009_039.fcs	49,56 %	20,48 %	2048	20.48		18.5434			1.02782
3_1_D1_L_001_009.fcs	23,60 %	73,60 %	7360	73.6		72.9571			1.14037
3_1_D1_L_002_010.fcs	24,21 %	72,15 %	7215	72.15		71.4717			1.11715
3_1_D1_L_003_011.fcs	25,31 %	74,11 %	7411	74.11		73.4795			1.14853
3_1_D1_L_004_024.fcs	23,31 %	73,59 %	7359	73.59		72.9468			1.14021
3_1_D1_p_001_006.fcs	23,10 %	64,97 %	6497	64.97		64.1169		63.9769	1.00219
3_1_D1_p_002_007.fcs	25,62 %	63,39 %	6339	63.39		62.4984			0.97689
3_1_D1_p_003_008.fcs	26,24 %	66,14 %	6614	66.14		65.3154			1.02092
3_1_D2_L_004_015.fcs	23,12 %	64,42 %	6442	64.42		63.5535			1.38439
3_1_D2_L_005_016.fcs	22,94 %	64,07 %	6407	64.07		63.195			1.37658
3_1_D2_L_006_017.fcs	23,23 %	63,48 %	6348	63.48		62.5906			1.36341
3_1_D2_p_004_012.fcs	23,56 %	48,01 %	4801	48.01		46.7438		45.9073	1.01822
3_1_D2_p_005_013.fcs	23,71 %	45,62 %	4562	45.62		44.2956			0.964893
3_1_D2_p_006_014.fcs	22,74 %	47,95 %	4795	47.95		46.6824			1.01688
3_1_D3_L_007_021.fcs	17,97 %	51,83 %	5183	51.83		50.6569			1.50743
3_1_D3_L_008_022.fcs	18,08 %	51,84 %	5184	51.84		50.6671			1.50773
3_1_D3_L_009_023.fcs	19,05 %	52,47 %	5247	52.47		51.3125			1.52694
3_1_D3_p_007_018.fcs	21,53 %	34,68 %	3468	34.68		33.0892		33.6048	0.984657
3_1_D3_p_008_019.fcs	20,85 %	34,63 %	3463	34.63		33.038			0.983133
3_1_D3_p_009_020.fcs	20,30 %	36,24 %	3624	36.24		34.6872			1.03221
BD_BD_001_044.fcs	99,53 %	1,98 %	198	1.98	2.3775
BD_BD_002_045.fcs	99,67 %	2,22 %	222	2.22
BD_BD_003_046.fcs	99,65 %	2,38 %	238	2.38
BD_BD_004_047.fcs	99,64 %	2,93 %	293	2.93
Compensation Controls_APC-eFluor780 Stained Control_002.fcs	0,00 %	0,00 %
Compensation Controls_PE Stained Control_003.fcs	42,90 %	0,00 %
Compensation Controls_Unstained Control_001.fcs	0,00 %	0,00 %
FMO_CMRA_005.fcs	0,00 %	0,00 %
FMO_LD_004.fcs	19,91 %	0,00 %
Mean	38,99 %	37,60 %
SD	24,31 %	23,20 %
