# Supplementary material for: PTPN1/PTPN2 inhibition improves NK cancer therapy by enhancing IL-2 and mitigating TGFβ1 responses
Source: EMBO Rep. 2026 Apr 15;27(10):2581–613. doi: 10.1038/s44319-026-00745-0 (PMC13219468; doi:10.1038/s44319-026-00745-0)
Supplement: Supplementary file 4 — Source data Fig. 2 [file 44319_2026_745_MOESM4_ESM.zip › Figure 2/2B/Raw Data/2B_EXP1.xlsx]

## Sheet: Sheet0
	K562%	Dead K562%	Numeric	Average	% of Specific Killing		Average of PBS	Fold Change of Average PBS
D2_L_3_1_A_002_022.fcs	29,1 %	33,7 %	33.7		31.0865			0.940266
D2_L_3_1_B_003_023.fcs	41,1 %	21,6 %	21.6		18.5095			0.559852
D2_L_3_1_C_004_024.fcs	28,7 %	33,1 %	33.1		30.4628			0.921402
D2_P_3_1_A_001_013.fcs	19,6 %	35,8 %	35.8		33.2692		33.0614	1.00629
D2_P_3_1_B_002_014.fcs	19,5 %	35,6 %	35.6		33.0614			1
D2_P_3_1_C_003_015.fcs	18,5 %	35,4 %	35.4		32.8535			0.993712
D3_L_3_1_A_002_053.fcs	20,3 %	32,9 %	32.9		30.2549			1.17176
D3_L_3_1_B_003_054.fcs	20,0 %	34,9 %	34.9		32.3338			1.25227
D3_L_3_1_C_004_055.fcs	19,7 %	34,5 %	34.5		31.918			1.23617
D3_P_3_1_A_001_044.fcs	21,7 %	26,9 %	26.9		24.0184		25.8201	0.930222
D3_P_3_1_B_002_045.fcs	16,0 %	30,2 %	30.2		27.4485			1.06307
D3_P_3_1_C_003_046.fcs	20,8 %	28,8 %	28.8		25.9933			1.00671
BD_A_068.fcs	99,1 %	4,16 %	4.16	3.7925
BD_B_069.fcs	99,5 %	3,73 %	3.73
BD_C_070.fcs	99,5 %	2,96 %	2.96
BD_D_071.fcs	99,5 %	4,32 %	4.32
Compensation Controls_APC-eFluor780 Stained Control_002.fcs	0,00 %	0,00 %
Compensation Controls_PE Stained Control_003.fcs	42,90 %	0,00 %
Compensation Controls_Unstained Control_001.fcs	0,00 %	0,00 %
FMO_CMRA_005.fcs	0,00 %	0,00 %
FMO_LD_004.fcs	19,91 %	0,00 %
Mean	38,99 %	37,60 %
SD	24,31 %	23,20 %
