# Supplementary material for: PTPN1/PTPN2 inhibition improves NK cancer therapy by enhancing IL-2 and mitigating TGFβ1 responses
Source: EMBO Rep. 2026 Apr 15;27(10):2581–613. doi: 10.1038/s44319-026-00745-0 (PMC13219468; doi:10.1038/s44319-026-00745-0)
Supplement: Supplementary file 4 — Source data Fig. 2 [file 44319_2026_745_MOESM4_ESM.zip › Figure 2/2C/2C.csv]

	L598	0μM	0μM	0μM	1μM	1μM	1μM	3.3μM	3.3μM	3.3μM	10μM	10μM	10μM	30μM	30μM	30μM	90 μM	90 μM	90 μM
3:1		23.78506113	22.74735436	23.52820302	27.6790301	30.36062879	29.38456796	33.42237748	33.58676667	33.73060721	42.20692489	41.77540327	44.27206411	48.49481147	49.37840337	51.1969588	58.95407377	55.49162643	55.76903319
