# Supplementary material for: PTPN1/PTPN2 inhibition improves NK cancer therapy by enhancing IL-2 and mitigating TGFβ1 responses
Source: EMBO Rep. 2026 Apr 15;27(10):2581–613. doi: 10.1038/s44319-026-00745-0 (PMC13219468; doi:10.1038/s44319-026-00745-0)
Supplement: Supplementary file 4 — Source data Fig. 2 [file 44319_2026_745_MOESM4_ESM.zip › Figure 2/2C/Repeats/2C_Exp1.xlsx]

## Sheet: Sheet0
	Cells/CMRA+ | Freq. of Parent	Cells/CMRA+/Single Cells/Dead | Freq. of Parent	Numeric	average	% of specific killing
Specimen_001_BD_A_056.fcs	98,2 %	4,35 %	4.35	4.8775
Specimen_001_BD_B_057.fcs	99,8 %	4,98 %	4.98
Specimen_001_BD_C_058.fcs	95,1 %	3,92 %	3.92
Specimen_001_BD_D_059.fcs	95,5 %	6,26 %	6.26
Specimen_001_0uM_1_1_A_006.fcs	38,3 %	31,5 %	31.5		27.9876
Specimen_001_0uM_1_1_B_007.fcs	34,7 %	31,1 %	31.1		27.5671
Specimen_001_0uM_3_1_A_001_008.fcs	8,88 %	43,3 %	43.3		40.3927
Specimen_001_0uM_3_1_B_001_009.fcs	7,63 %	43,5 %	43.5		40.6029
Specimen_001_0uM_6_1_A_001_010.fcs	5,14 %	52,4 %	52.4		49.9593
Specimen_001_0uM_6_1_B_001_011.fcs	4,28 %	51,4 %	51.4		48.908
Specimen_001_0uM_9_1_A_002_012.fcs	2,24 %	54,0 %	54		51.6413
Specimen_001_0uM_9_1_B_002_013.fcs	3,67 %	43,2 %	43.2		40.2875
Specimen_001_0uM_18_1_A_003_014.fcs	1,36 %	58,6 %	58.6		56.4772
Specimen_001_0uM_18_1_B_003_015.fcs	1,34 %	55,6 %	55.6		53.3233
Specimen_001_3_3uM_1_1_A_001_016.fcs	31,4 %	30,3 %	30.3		26.7261
Specimen_001_3_3uM_1_1_B_001_017.fcs	25,0 %	28,8 %	28.8		25.1491
Specimen_001_3_3uM_3_1_A_002_018.fcs	9,13 %	54,8 %	54.8		52.4823
Specimen_001_3_3uM_3_1_B_002_019.fcs	8,14 %	50,8 %	50.8		48.2772
Specimen_001_3_3uM_6_1_A_002_020.fcs	5,00 %	62,4 %	62.4		60.472
Specimen_001_3_3uM_6_1_B_002_021.fcs	4,23 %	58,1 %	58.1		55.9515
Specimen_001_3_3uM_9_1_A_003_022.fcs	3,22 %	59,9 %	59.9		57.8438
Specimen_001_3_3uM_9_1_B_003_023.fcs	2,58 %	56,9 %	56.9		54.69
Specimen_001_3_3uM_18_1_A_004_024.fcs	1,04 %	63,0 %	63		61.1028
Specimen_001_3_3uM_18_1_B_004_025.fcs	0,85 %	62,9 %	62.9		60.9977
Specimen_001_10uM_1_1_A_002_026.fcs	21,8 %	43,2 %	43.2		40.2875
Specimen_001_10uM_1_1_B_002_027.fcs	21,8 %	51,0 %	51		48.4875
Specimen_001_10uM_3_1_A_003_028.fcs	5,93 %	59,0 %	59		56.8977
Specimen_001_10uM_3_1_B_003_029.fcs	6,27 %	58,0 %	58		55.8464
Specimen_001_10uM_6_1_A_003_030.fcs	3,88 %	65,2 %	65.2		63.4156
Specimen_001_10uM_6_1_B_003_031.fcs	3,49 %	63,3 %	63.3		61.4182
Specimen_001_10uM_9_1_A_004_032.fcs	2,32 %	63,6 %	63.6		61.7336
Specimen_001_10uM_9_1_B_004_033.fcs	2,26 %	59,3 %	59.3		57.2131
Specimen_001_10uM_18_1_A_005_034.fcs	1,08 %	67,1 %	67.1		65.413
Specimen_001_10uM_18_1_B_005_035.fcs	1,08 %	65,4 %	65.4		63.6259
Specimen_001_30uM_1_1_A_003_036.fcs	18,5 %	51,8 %	51.8		49.3285
Specimen_001_30uM_1_1_B_003_037.fcs	16,4 %	46,0 %	46		43.2311
Specimen_001_30uM_3_1_A_004_038.fcs	7,71 %	61,7 %	61.7		59.7361
Specimen_001_30uM_3_1_B_004_039.fcs	8,60 %	62,7 %	62.7		60.7874
Specimen_001_30uM_6_1_A_004_040.fcs	4,80 %	65,2 %	65.2		63.4156
Specimen_001_30uM_6_1_B_004_041.fcs	4,35 %	65,6 %	65.6		63.8361
Specimen_001_30uM_9_1_A_005_042.fcs	2,82 %	69,7 %	69.7		68.1463
Specimen_001_30uM_9_1_B_005_043.fcs	2,98 %	64,9 %	64.9		63.1002
Specimen_001_30uM_18_1_A_006_044.fcs	1,17 %	65,6 %	65.6		63.8361
Specimen_001_30uM_18_1_B_006_045.fcs	1,37 %	69,0 %	69		67.4104
Specimen_001_90uM_1_1_A_004_046.fcs	19,2 %	61,1 %	61.1		59.1054
Specimen_001_90uM_1_1_B_004_047.fcs	14,5 %	53,2 %	53.2		50.8003
Specimen_001_90uM_3_1_A_005_048.fcs	5,96 %	66,5 %	66.5		64.7823
Specimen_001_90uM_3_1_B_005_049.fcs	5,14 %	65,8 %	65.8		64.0464
Specimen_001_90uM_6_1_A_005_050.fcs	2,95 %	69,9 %	69.9		68.3566
Specimen_001_90uM_6_1_B_005_051.fcs	3,43 %	72,2 %	72.2		70.7745
Specimen_001_90uM_9_1_A_006_052.fcs	1,89 %	74,0 %	74		72.6668
Specimen_001_90uM_9_1_B_006_053.fcs	1,44 %	66,4 %	66.4		64.6771
Specimen_001_90uM_18_1_A_007_054.fcs	0,89 %	73,7 %	73.7		72.3514
Specimen_001_90uM_18_1_B_007_055.fcs	0,65 %	70,2 %	70.2		68.672
Mean	14,5 %	53,7 %
SD	25,2 %	17,7 %
