# Supplementary material for: PTPN1/PTPN2 inhibition improves NK cancer therapy by enhancing IL-2 and mitigating TGFβ1 responses
Source: EMBO Rep. 2026 Apr 15;27(10):2581–613. doi: 10.1038/s44319-026-00745-0 (PMC13219468; doi:10.1038/s44319-026-00745-0)
Supplement: Supplementary file 4 — Source data Fig. 2 [file 44319_2026_745_MOESM4_ESM.zip › Figure 2/2C/Repeats/2C_Exp2.xlsx]

## Sheet: Sheet0
		% of CMRA+	% of Dead CMRA+		Numbers	Basal Death Average	% of specific killing
01:01:00	1,3a,1_0_001_006.fcs	46,69 %	12,20 %	1220	12.2		9.79143
01:01:00	1,3a,1_0_002_007.fcs	46,51 %	10,37 %	1037	10.37		7.91123
01:01:00	1,3a,1_0_003_008.fcs	48,51 %	10,64 %	1064	10.64		8.18864
01:01:00	1,3a,1_1_001_009.fcs	43,75 %	16,02 %	1602	16.02		13.7162
01:01:00	1,3a,1_1_002_010.fcs	46,72 %	14,53 %	1453	14.53		12.1853
01:01:00	1,3a,1_1_003_011.fcs	44,97 %	14,34 %	1434	14.34		11.9901
01:01:00	1,3a,1_3,2a,3_001_012.fcs	41,43 %	19,88 %	1988	19.88		17.6821
01:01:00	1,3a,1_3,2a,3_002_013.fcs	43,12 %	18,53 %	1853	18.53		16.2951
01:01:00	1,3a,1_3,2a,3_003_014.fcs	44,73 %	15,93 %	1593	15.93		13.6238
01:01:00	1,3a,1_10_001_015.fcs	47,07 %	24,29 %	2429	24.29		22.2131
01:01:00	1,3a,1_10_002_016.fcs	47,42 %	21,11 %	2111	21.11		18.9459
01:01:00	1,3a,1_10_003_017.fcs	49,05 %	21,37 %	2137	21.37		19.213
01:01:00	1,3a,1_30_001_018.fcs	46,17 %	29,32 %	2932	29.32		27.3811
01:01:00	1,3a,1_30_002_019.fcs	46,95 %	28,91 %	2891	28.91		26.9598
01:01:00	1,3a,1_30_003_020.fcs	42,14 %	32,35 %	3235	32.35		30.4942
01:01:00	1,3a,1_90_001_021.fcs	44,21 %	42,19 %	4219	42.19		40.6041
01:01:00	1,3a,1_90_002_022.fcs	44,26 %	41,75 %	4175	41.75		40.1521
01:01:00	1,3a,1_90_003_023.fcs	40,65 %	42,34 %	4234	42.34		40.7582
	3,3a,1_BD_001_042.fcs	99,56 %	2,95 %	295	2.95	2.67
	3,3a,1_BD_002_043.fcs	99,64 %	2,79 %	279	2.79
	3,3a,1_BD_003_044.fcs	99,25 %	2,52 %	252	2.52
	3,3a,1_BD_004_045.fcs	99,64 %	2,42 %	242	2.42
03:01:00	3,3a,1_0_001_024.fcs	21,93 %	25,82 %	2582	25.82		23.7851
03:01:00	3,3a,1_0_002_025.fcs	23,28 %	24,81 %	2481	24.81		22.7474
03:01:00	3,3a,1_0_003_026.fcs	22,33 %	25,57 %	2557	25.57		23.5282
03:01:00	3,3a,1_1_001_027.fcs	19,23 %	29,61 %	2961	29.61		27.679
03:01:00	3,3a,1_1_002_028.fcs	19,82 %	32,22 %	3222	32.22		30.3606
03:01:00	3,3a,1_1_003_029.fcs	19,97 %	31,27 %	3127	31.27		29.3846
03:01:00	3,3a,1_3,2a,3_001_030.fcs	20,17 %	35,20 %	3520	35.2		33.4224
03:01:00	3,3a,1_3,2a,3_002_031.fcs	20,51 %	35,36 %	3536	35.36		33.5868
03:01:00	3,3a,1_3,2a,3_003_032.fcs	19,72 %	35,50 %	3550	35.5		33.7306
03:01:00	3,3a,1_10_001_033.fcs	21,99 %	43,75 %	4375	43.75		42.2069
03:01:00	3,3a,1_10_002_034.fcs	20,67 %	43,33 %	4333	43.33		41.7754
03:01:00	3,3a,1_10_003_035.fcs	20,34 %	45,76 %	4576	45.76		44.2721
03:01:00	3,3a,1_30_001_036.fcs	19,35 %	49,87 %	4987	49.87		48.4948
03:01:00	3,3a,1_30_002_037.fcs	18,84 %	50,73 %	5073	50.73		49.3784
03:01:00	3,3a,1_30_003_038.fcs	17,67 %	52,50 %	5250	52.5		51.197
03:01:00	3,3a,1_90_001_039.fcs	19,66 %	60,05 %	6005	60.05		58.9541
03:01:00	3,3a,1_90_002_040.fcs	21,08 %	56,68 %	5668	56.68		55.4916
03:01:00	3,3a,1_90_003_041.fcs	20,28 %	56,95 %	5695	56.95		55.769
	Compensation Controls_APC-eFluor780 Stained Control_002.fcs
	Compensation Controls_PE Stained Control_003.fcs
	Compensation Controls_Unstained Control_001.fcs
	FMO_CMRA_005.fcs	0,00 %	0,00 %
	FMO_LD_004.fcs	44,98 %	0,00 %
	Mean
	SD
