# Supplementary material for: PTPN1/PTPN2 inhibition improves NK cancer therapy by enhancing IL-2 and mitigating TGFβ1 responses
Source: EMBO Rep. 2026 Apr 15;27(10):2581–613. doi: 10.1038/s44319-026-00745-0 (PMC13219468; doi:10.1038/s44319-026-00745-0)
Supplement: Supplementary file 4 — Source data Fig. 2 [file 44319_2026_745_MOESM4_ESM.zip › Figure 2/2D/2D.csv]

	KQ791	0μM	0μM	0μM	1μM	1μM	1μM	3.3μM	3.3μM	3.3μM	10μM	10μM	10μM	90μM	90μM	90μM
3:1		12.72765008	11.68992892	10.9635241	10.9635241	11.79370103	13.14273855	20.19924246	21.23696363	19.88792611	26.01048098	24.35012712	23.20863384	27.25574638	26.63311368	29.22741659
