# Supplementary material for: PTPN1/PTPN2 inhibition improves NK cancer therapy by enhancing IL-2 and mitigating TGFβ1 responses
Source: EMBO Rep. 2026 Apr 15;27(10):2581–613. doi: 10.1038/s44319-026-00745-0 (PMC13219468; doi:10.1038/s44319-026-00745-0)
Supplement: Supplementary file 4 — Source data Fig. 2 [file 44319_2026_745_MOESM4_ESM.zip › Figure 2/2D/Repeat/2D_Exp2.xlsx]

## Sheet: Sheet0
		Cells/CMRA+ | Freq. of Parent	Cells/CMRA+/Dead | Freq. of Parent		Numeric	Average	% of Specific Killing
	0 uM_3_1_001_006.fcs	19,8 %	9,75 %	975	9.75		8.38726
	0 uM_3_1_002_007.fcs	21,1 %	13,3 %	133	13.3		11.9909
	0 uM_3_1_003_008.fcs	23,8 %	11,1 %	111	11.1		9.75764
	1 uM_3_1_001_018.fcs	23,1 %	23,7 %	237	23.7		22.5479
	1 uM_3_1_002_019.fcs	26,8 %	18,8 %	188	18.8		17.5739
	1 uM_3_1_003_020.fcs	19,9 %	15,1 %	151	15.1		13.818
3.3 uM	3,2a,3 uM_3_1_001_030.fcs	25,7 %	27,8 %	278	27.8		26.7098
3.3 uM	3,2a,3 uM_3_1_002_031.fcs	24,7 %	24,2 %	242	24.2		23.0554
3.3 uM	3,2a,3 uM_3_1_003_032.fcs	20,2 %	26,4 %	264	26.4		25.2887
	10 uM_3_1_001_042.fcs	22,3 %	43,1 %	431	43.1		42.2408
	10 uM_3_1_002_043.fcs	24,2 %	37,1 %	371	37.1		36.1502
	10 uM_3_1_003_044.fcs	26,9 %	36,7 %	367	36.7		35.7442
	30 uM_3_1_001_054.fcs	21,6 %	59,7 %	597	59.7		59.0915
	30 uM_3_1_002_055.fcs	24,0 %	45,5 %	455	45.5		44.6771
	30 uM_3_1_003_056.fcs	21,9 %	47,5 %	475	47.5		46.7073
	90 uM_3_1_001_066.fcs	27,9 %	63,6 %	636	63.6		63.0504
	90 uM_3_1_002_067.fcs	31,5 %	51,5 %	515	51.5		50.7677
	90 uM_3_1_003_068.fcs	23,8 %	55,2 %	552	55.2		54.5235
	BD_BD_001_078.fcs	99,5 %	1,95 %	195	1.95	1.4875
	BD_BD_002_079.fcs	99,5 %	1,57 %	157	1.57
	BD_BD_003_080.fcs	99,2 %	1,51 %	151	1.51
	BD_BD_004_081.fcs	99,1 %	0,92 %	92	0.92
	Compensation Controls_APC- eFluor 780 Stained Control_002.fcs
	Compensation Controls_PE Stained Control_003.fcs
	Compensation Controls_Unstained Control_001.fcs
	FMO_CMRA_005.fcs	0,030 %	33,3 %
	FMO_LD_004.fcs	36,6 %	0 %
	Mean
	SD
