# Supplementary material for: PTPN1/PTPN2 inhibition improves NK cancer therapy by enhancing IL-2 and mitigating TGFβ1 responses
Source: EMBO Rep. 2026 Apr 15;27(10):2581–613. doi: 10.1038/s44319-026-00745-0 (PMC13219468; doi:10.1038/s44319-026-00745-0)
Supplement: Supplementary file 4 — Source data Fig. 2 [file 44319_2026_745_MOESM4_ESM.zip › Figure 2/2D/Repeat/2D_Exp1.xlsx]

## Sheet: Sheet0
	Time, SSC-A subset/Cells/Multiplets/CMRA+ | Freq. of Parent	Time, SSC-A subset/Cells/Multiplets/CMRA+/Dead | Freq. of Parent	Numeric	Average	% of specific killing	average		Ratio of enhancement at each concentration
nk92_k562_BD_A_071.fcs	99,8 %	3,98 %	3.98	3.635
nk92_k562_BD_B_072.fcs	99,9 %	3,81 %	3.81
nk92_k562_BD_C_073.fcs	99,9 %	3,38 %	3.38
nk92_k562_BD_D_074.fcs	99,9 %	3,37 %	3.37
nk92_k562_0uM_1_1_A_007.fcs	46,8 %	9,20 %	9.2		5.77492	6.25227	3:1 / 1:1	1.88631
nk92_k562_0uM_1_1_B_001_008.fcs	44,8 %	9,38 %	9.38		5.96171
nk92_k562_0uM_1_1_C_002_009.fcs	46,2 %	10,4 %	10.4		7.02018
nk92_k562_0uM_3_1_A_001_010.fcs	22,6 %	15,9 %	15.9		12.7277	11.7937	6:1 / 3:1	1.60713
nk92_k562_0uM_3_1_B_002_011.fcs	22,4 %	14,9 %	14.9		11.6899
nk92_k562_0uM_3_1_C_003_012.fcs	21,9 %	14,2 %	14.2		10.9635
nk92_k562_0uM_6_1_A_002_013.fcs	11,6 %	21,1 %	21.1		18.1238	18.954	9:1 / 6:1	1.16972
nk92_k562_0uM_6_1_B_003_014.fcs	11,5 %	22,7 %	22.7		19.7842
nk92_k562_0uM_9_1_A_002_015.fcs	8,52 %	26,4 %	26.4		23.6237	22.1709	9:1
nk92_k562_0uM_9_1_B_003_016.fcs	8,48 %	23,7 %	23.7		20.8219
nk92_k562_0uM_9_1_C_004_017.fcs	8,17 %	24,9 %	24.9		22.0671
nk92_k562_1uM_1_1_A_001_018.fcs	49,3 %	9,47 %	9.47		6.0551	7.28653		1.6423
nk92_k562_1uM_1_1_B_002_019.fcs	48,2 %	11,1 %	11.1		7.74659
nk92_k562_1uM_1_1_C_003_020.fcs	48,1 %	11,4 %	11.4		8.0579
nk92_k562_1uM_3_1_A_002_021.fcs	25,7 %	14,2 %	14.2		10.9635	11.9667		1.40613
nk92_k562_1uM_3_1_B_003_022.fcs	24,8 %	15,0 %	15		11.7937
nk92_k562_1uM_3_1_C_004_023.fcs	24,6 %	16,3 %	16.3		13.1427
nk92_k562_1uM_6_1_A_003_024.fcs	13,5 %	20,6 %	20.6		17.6049	16.8266		1.42039
nk92_k562_1uM_6_1_B_004_025.fcs	15,0 %	19,1 %	19.1		16.0484
nk92_k562_1uM_9_1_A_003_026.fcs	9,73 %	26,5 %	26.5		23.7275	23.9004
nk92_k562_1uM_9_1_B_004_027.fcs	9,58 %	26,0 %	26		23.2086
nk92_k562_1uM_9_1_C_005_028.fcs	9,51 %	27,5 %	27.5		24.7652
nk92_k562_3-3uM_1_1_A_002_029.fcs	47,4 %	14,8 %	14.8		11.5862	11.6553		1.75382
nk92_k562_3-3uM_1_1_B_003_030.fcs	46,8 %	14,3 %	14.3		11.0673
nk92_k562_3-3uM_1_1_C_004_031.fcs	45,0 %	15,5 %	15.5		12.3126
nk92_k562_3-3uM_3_1_A_003_032.fcs	23,4 %	23,1 %	23.1		20.1992	20.4414		1.34351
nk92_k562_3-3uM_3_1_B_004_033.fcs	22,1 %	24,1 %	24.1		21.237
nk92_k562_3-3uM_3_1_C_005_034.fcs	22,5 %	22,8 %	22.8		19.8879
nk92_k562_3-3uM_6_1_A_004_035.fcs	11,8 %	29,5 %	29.5		26.8407	27.4633		1.22294
nk92_k562_3-3uM_6_1_B_005_036.fcs	11,2 %	30,7 %	30.7		28.0859
nk92_k562_3-3uM_9_1_A_004_037.fcs	8,47 %	36,3 %	36.3		33.8972	33.5858
nk92_k562_3-3uM_9_1_B_005_038.fcs	8,66 %	35,2 %	35.2		32.7557
nk92_k562_3-3uM_9_1_C_006_039.fcs	8,35 %	36,5 %	36.5		34.1047
nk92_k562_10uM_1_1_A_002_040.fcs	45,2 %	17,0 %	17		13.8691	14.0767		1.74211
nk92_k562_10uM_1_1_B_003_041.fcs	45,2 %	18,3 %	18.3		15.2182
nk92_k562_10uM_1_1_C_004_042.fcs	44,9 %	16,3 %	16.3		13.1427
nk92_k562_10uM_3_1_A_003_043.fcs	20,6 %	28,7 %	28.7		26.0105	24.5231		1.31878
nk92_k562_10uM_3_1_B_004_044.fcs	20,9 %	27,1 %	27.1		24.3501
nk92_k562_10uM_3_1_C_005_045.fcs	21,8 %	26,0 %	26		23.2086
nk92_k562_10uM_6_1_A_004_046.fcs	11,4 %	34,8 %	34.8		32.3406	32.3406		1.24065
nk92_k562_10uM_6_1_B_005_047.fcs	13,9 %	34,8 %	34.8		32.3406
nk92_k562_10uM_9_1_A_004_048.fcs	8,36 %	41,1 %	41.1		38.8782	40.1235
nk92_k562_10uM_9_1_B_005_049.fcs	8,31 %	43,3 %	43.3		41.1612
nk92_k562_10uM_9_1_C_006_050.fcs	8,50 %	42,5 %	42.5		40.331
nk92_k562_30uM_1_1_A_003_051.fcs	55,4 %	11,7 %	11.7		8.36922	Not included in analysis because the % of CMRA cells (cell count of the NK cells) was off
nk92_k562_30uM_1_1_B_004_052.fcs	51,8 %	11,4 %	11.4		8.0579
nk92_k562_30uM_1_1_C_005_053.fcs	52,0 %	11,9 %	11.9		8.57677
nk92_k562_30uM_3_1_A_004_054.fcs	26,8 %	24,4 %	24.4		21.5483
nk92_k562_30uM_3_1_B_005_055.fcs	27,7 %	24,3 %	24.3		21.4445
nk92_k562_30uM_3_1_C_006_056.fcs	27,2 %	21,4 %	21.4		18.4351
nk92_k562_30uM_6_1_A_005_057.fcs	15,1 %	30,0 %	30		27.3595
nk92_k562_30uM_6_1_B_006_058.fcs	23,8 %	27,3 %	27.3		24.5577
nk92_k562_30uM_9_1_A_005_059.fcs	11,2 %	37,0 %	37		34.6236
nk92_k562_30uM_9_1_B_006_060.fcs	10,8 %	38,2 %	38.2		35.8688
nk92_k562_30uM_9_1_C_007_061.fcs	10,9 %	35,4 %	35.4		32.9632
nk92_k562_90uM_1_1_A_004_062.fcs	46,0 %	18,1 %	18.1		15.0106	15.322		1.80822
nk92_k562_90uM_1_1_B_005_063.fcs	46,6 %	19,3 %	19.3		16.2559
nk92_k562_90uM_1_1_C_006_064.fcs	45,4 %	17,8 %	17.8		14.6993
nk92_k562_90uM_3_1_A_005_065.fcs	21,7 %	29,9 %	29.9		27.2557	27.7054		1.32461
nk92_k562_90uM_3_1_B_006_066.fcs	21,4 %	29,3 %	29.3		26.6331
nk92_k562_90uM_3_1_C_007_067.fcs	22,1 %	31,8 %	31.8		29.2274
nk92_k562_90uM_6_1_A_006_068.fcs	12,7 %	39,0 %	39		36.699	36.699		1.19369
nk92_k562_90uM_9_1_B_007_069.fcs	8,65 %	45,1 %	45.1		43.0291	43.8074
nk92_k562_90uM_9_1_C_008_070.fcs	8,96 %	46,6 %	46.6		44.5857
Mean	29,1 %	23,0 %
SD	23,3 %	10,9 %
