# Supplementary material for: PTPN1/PTPN2 inhibition improves NK cancer therapy by enhancing IL-2 and mitigating TGFβ1 responses
Source: EMBO Rep. 2026 Apr 15;27(10):2581–613. doi: 10.1038/s44319-026-00745-0 (PMC13219468; doi:10.1038/s44319-026-00745-0)
Supplement: Supplementary file 4 — Source data Fig. 2 [file 44319_2026_745_MOESM4_ESM.zip › Figure 2/2E/2E_20201108.csv]

	K-562 Vehicle Control	K-562 Vehicle Control	K-562 Vehicle Control	K-562 L598 (30μM)	K-562 L598 (30μM)	K-562 L598 (30μM)	Reh Vehicle Control	Reh Vehicle Control	Reh Vehicle Control	Reh L598 (30μM)	Reh L598 (30μM)	Reh L598 (30μM)
1:1	3.945480631	3.832752613	4.386144702	11.96966592	9.100225456		2.57245197	4.786714425	2.832953435	3.353956366	2.57245197	2.702702703
3:1	9.715105554	9.305185489	8.69030539	19.86062718	20.47550728	20.27054724	3.484207099	-0.032562683	-3.940084663	4.135460762	3.614457831	4.656463693
6:1	13.40438614	12.89198606	12.68702603	27.34166837	28.16150851	25.39454806	-1.204819277	-1.465320742	-1.986323673	-1.986323673	-1.33507001	-0.293064148
9:1	13.50686616	12.78950605	11.66222587	27.13670834	30.92846895	27.75158844	-8.108108108	-6.024096386	-7.196352979	-4.591338326	-5.24259199	-7.456854445
