# Supplementary material for: PTPN1/PTPN2 inhibition improves NK cancer therapy by enhancing IL-2 and mitigating TGFβ1 responses
Source: EMBO Rep. 2026 Apr 15;27(10):2581–613. doi: 10.1038/s44319-026-00745-0 (PMC13219468; doi:10.1038/s44319-026-00745-0)
Supplement: Supplementary file 4 — Source data Fig. 2 [file 44319_2026_745_MOESM4_ESM.zip › Figure 2/2E/Repeats/2E_Exp1_K562_20190708.xlsx]

## Sheet: Sheet0
	Time, SSC-A subset/Cells/Single Cells/CFSE+/UV_Blue + | Freq. of Parent	Convert to Numeric Numbers	Average	% of Specific Killing	Time, SSC-A subset/Cells/Single Cells/CFSE+ | Freq. of Parent	Time, SSC-A subset/Cells/Single Cells/CFSE+/UV_Blue + | Freq. of Total	Time, SSC-A subset/Cells/Single Cells/CFSE+ | Freq. of Total
NK-92_K-562_L598_3H_BlueDye_UV_BD_K562_A_029.fcs	1,82 %	1.82	2.1475		99,9 %	1,67 %	91,8 %
NK-92_K-562_L598_3H_BlueDye_UV_BD_K562_B_030.fcs	2,13 %	2.13			99,9 %	1,91 %	90,0 %
NK-92_K-562_L598_3H_BlueDye_UV_BD_K562_C_031.fcs	2,00 %	2			99,9 %	1,78 %	88,8 %
NK-92_K-562_L598_3H_BlueDye_UV_BD_K562_D_032.fcs	2,64 %	2.64			96,9 %	2,35 %	88,8 %
NK-92_K-562_L598_3H_BlueDye_UV_L598_1_1_A_001_018.fcs	49,4 %	49.4		48.2895	38,2 %	14,6 %	29,7 %
NK-92_K-562_L598_3H_BlueDye_UV_L598_1_1_B_001_019.fcs	48,2 %	48.2		47.0632	38,5 %	14,4 %	29,8 %
NK-92_K-562_L598_3H_BlueDye_UV_L598_1_1_C_001_020.fcs	49,0 %	49		47.8807	37,4 %	13,6 %	27,7 %
NK-92_K-562_L598_3H_BlueDye_UV_L598_3_1_A_001_021.fcs	70,0 %	70		69.3416	18,4 %	10,9 %	15,5 %
NK-92_K-562_L598_3H_BlueDye_UV_L598_3_1_B_001_022.fcs	0 %				0 %	0 %	0 %
NK-92_K-562_L598_3H_BlueDye_UV_L598_3_1_C_001_023.fcs	68,1 %	68.1		67.3999	18,2 %	9,83 %	14,4 %
NK-92_K-562_L598_3H_BlueDye_UV_L598_6_1_A_001_024.fcs	80,3 %	80.3		79.8677	10,4 %	7,29 %	9,07 %
NK-92_K-562_L598_3H_BlueDye_UV_L598_6_1_B_001_025.fcs	83,0 %	83		82.6269	10,6 %	7,59 %	9,14 %
NK-92_K-562_L598_3H_BlueDye_UV_L598_6_1_C_001_026.fcs	84,5 %	84.5		84.1598	11,2 %	7,94 %	9,39 %
NK-92_K-562_L598_3H_BlueDye_UV_L598_9_1_A_001_027.fcs	80,3 %	80.3		79.8677	8,44 %	5,93 %	7,39 %
NK-92_K-562_L598_3H_BlueDye_UV_L598_9_1_B_001_028.fcs	81,1 %	81.1		80.6852	8,15 %	5,75 %	7,09 %
NK-92_K-562_L598_3H_BlueDye_UV_PBS_1_1_A_006.fcs	18,1 %	18.1		16.3026	49,9 %	7,21 %	39,8 %
NK-92_K-562_L598_3H_BlueDye_UV_PBS_1_1_B_007.fcs	18,6 %	18.6		16.8136	49,0 %	7,48 %	40,3 %
NK-92_K-562_L598_3H_BlueDye_UV_PBS_1_1_C_008.fcs	15,0 %	15		13.1346	53,5 %	6,84 %	45,5 %
NK-92_K-562_L598_3H_BlueDye_UV_PBS_3_1_A_009.fcs	40,0 %	40		38.6832	23,5 %	7,93 %	19,8 %
NK-92_K-562_L598_3H_BlueDye_UV_PBS_3_1_B_010.fcs	37,5 %	37.5		36.1284	24,7 %	7,56 %	20,1 %
NK-92_K-562_L598_3H_BlueDye_UV_PBS_3_1_C_011.fcs	35,5 %	35.5		34.0845	26,1 %	7,92 %	22,3 %
NK-92_K-562_L598_3H_BlueDye_UV_PBS_6_1_A_012.fcs	55,3 %	55.3		54.319	13,4 %	6,36 %	11,5 %
NK-92_K-562_L598_3H_BlueDye_UV_PBS_6_1_B_013.fcs	58,0 %	58		57.0783	14,3 %	7,00 %	12,1 %
NK-92_K-562_L598_3H_BlueDye_UV_PBS_6_1_C_014.fcs	52,4 %	52.4		51.3554	14,6 %	6,68 %	12,8 %
NK-92_K-562_L598_3H_BlueDye_UV_PBS_9_1_A_015.fcs	63,2 %	63.2		62.3924	8,24 %	4,62 %	7,32 %
NK-92_K-562_L598_3H_BlueDye_UV_PBS_9_1_B_016.fcs	63,8 %	63.8		63.0055	8,57 %	4,84 %	7,59 %
NK-92_K-562_L598_3H_BlueDye_UV_PBS_9_1_C_017.fcs	59,1 %	59.1		58.2024	9,62 %	4,97 %	8,42 %
Mean	45,1 %				33,0 %	6,85 %	28,4 %
SD	28,5 %				31,5 %	3,68 %	28,5 %
