# Supplementary material for: PTPN1/PTPN2 inhibition improves NK cancer therapy by enhancing IL-2 and mitigating TGFβ1 responses
Source: EMBO Rep. 2026 Apr 15;27(10):2581–613. doi: 10.1038/s44319-026-00745-0 (PMC13219468; doi:10.1038/s44319-026-00745-0)
Supplement: Supplementary file 4 — Source data Fig. 2 [file 44319_2026_745_MOESM4_ESM.zip › Figure 2/2E/Repeats/2E_Exp1_Reh_20200922.xlsx]

## Sheet: Sheet0
	Time, SSC-A subset/Cells/Multiplets/Reh | Freq. of Parent	Time, SSC-A subset/Cells/Multiplets/Reh/Dead | Freq. of Parent	numbers	average	% of specific killing	Time, SSC-A subset/Cells/Multiplets/NK-92 | Freq. of Parent	Time, SSC-A subset/Cells/Multiplets/NK-92/Dead | Freq. of Parent
Reh_BD_A_022.fcs	99,1 %	14,1 %	14.1	14.35
Reh_BD_B_023.fcs	99,5 %	14,0 %	14
Reh_BD_C_024.fcs	99,4 %	14,6 %	14.6
Reh_BD_D_025.fcs	99,6 %	14,7 %	14.7
Reh_1_1_A_010.fcs	54,3 %	11,9 %	11.9		-2.86048	45,7 %	5,66 %
Reh_1_1_B_011.fcs	51,1 %	12,1 %	12.1		-2.62697	48,9 %	4,31 %
Reh_1_1_C_012.fcs	57,7 %	13,9 %	13.9		-0.525394	42,3 %	6,30 %
Reh_3_1_A_001_013.fcs	22,0 %	12,4 %	12.4		-2.27671	78,0 %	4,33 %
Reh_3_1_B_001_014.fcs	20,8 %	12,7 %	12.7		-1.92644	79,2 %	4,42 %
Reh_3_1_C_001_015.fcs	20,5 %	11,8 %	11.8		-2.97723	79,5 %	4,17 %
Reh_6_1_A_002_016.fcs	13,1 %	11,9 %	11.9		-2.86048	86,9 %	4,57 %
Reh_6_1_B_002_017.fcs	13,3 %	12,3 %	12.3		-2.39346	86,7 %	4,34 %
Reh_6_1_C_002_018.fcs	13,1 %	12,6 %	12.6		-2.0432	86,9 %	4,71 %
Reh_9_1_A_003_019.fcs	8,80 %	11,3 %	11.3		-3.561	91,2 %	3,94 %
Reh_9_1_B_003_020.fcs	8,83 %	11,1 %	11.1		-3.79451	91,2 %	4,01 %
Reh_9_1_C_003_021.fcs	8,89 %	11,1 %	11.1		-3.79451	91,1 %	4,10 %
Mean	43,1 %	12,7 %
SD	37,2 %	1,22 %
