# Supplementary material for: PTPN1/PTPN2 inhibition improves NK cancer therapy by enhancing IL-2 and mitigating TGFβ1 responses
Source: EMBO Rep. 2026 Apr 15;27(10):2581–613. doi: 10.1038/s44319-026-00745-0 (PMC13219468; doi:10.1038/s44319-026-00745-0)
Supplement: Supplementary file 4 — Source data Fig. 2 [file 44319_2026_745_MOESM4_ESM.zip › Figure 2/2E/Repeats/2E_Exp2_K562_20190712.xlsx]

## Sheet: Sheet0
	Time, SSC-A subset/Cells/Single Cells/K-562/Dead | Freq. of Parent	Numeric Values	Average	% of Specific Killing	Time, SSC-A subset/Cells/Single Cells/K-562 | Freq. of Parent
NK-92_K-562_3H_BD_K562_A_032.fcs	1,00 %	1	1.285		97,6 %
NK-92_K-562_3H_BD_K562_B_033.fcs	1,31 %	1.31			98,3 %
NK-92_K-562_3H_BD_K562_C_034.fcs	1,31 %	1.31			98,4 %
NK-92_K-562_3H_BD_K562_D_035.fcs	1,52 %	1.52			98,1 %
NK-92_K-562_3H_L598_1_1_A_001_011.fcs	19,5 %	19.5		18.4521	43,5 %
NK-92_K-562_3H_L598_1_1_B_001_012.fcs	20,8 %	20.8		19.769	41,0 %
NK-92_K-562_3H_L598_1_1_C_001_013.fcs	23,5 %	23.5		22.5042	43,8 %
NK-92_K-562_3H_L598_3_1_A_002_017.fcs	19,6 %	19.6		18.5534	15,6 %
NK-92_K-562_3H_L598_3_1_B_002_018.fcs	19,5 %	19.5		18.4521	15,1 %
NK-92_K-562_3H_L598_3_1_C_002_019.fcs	21,5 %	21.5		20.4781	15,5 %
NK-92_K-562_3H_L598_6_1_A_002_023.fcs	20,3 %	20.3		19.2625	6,06 %
NK-92_K-562_3H_L598_6_1_B_002_024.fcs	25,4 %	25.4		24.4289	7,42 %
NK-92_K-562_3H_L598_6_1_C_002_025.fcs	33,2 %	33.2		32.3304	7,43 %
NK-92_K-562_3H_L598_9_1_A_003_029.fcs	29,3 %	29.3		28.3797	3,99 %
NK-92_K-562_3H_L598_9_1_B_003_030.fcs	28,4 %	28.4		27.468	3,87 %
NK-92_K-562_3H_L598_9_1_C_003_031.fcs	28,4 %	28.4		27.468	3,77 %
NK-92_K-562_3H_PBS_1_1_A_008.fcs	7,92 %	7.92		6.72137	49,2 %
NK-92_K-562_3H_PBS_1_1_B_009.fcs	5,00 %	5		3.76336	46,7 %
NK-92_K-562_3H_PBS_1_1_C_010.fcs	5,87 %	5.87		4.64468	47,9 %
NK-92_K-562_3H_PBS_3_1_A_001_014.fcs	6,08 %	6.08		4.85742	20,3 %
NK-92_K-562_3H_PBS_3_1_B_001_015.fcs	6,16 %	6.16		4.93846	19,0 %
NK-92_K-562_3H_PBS_3_1_C_001_016.fcs	7,89 %	7.89		6.69098	20,9 %
NK-92_K-562_3H_PBS_6_1_A_001_020.fcs	8,52 %	8.52		7.32918	10,2 %
NK-92_K-562_3H_PBS_6_1_B_021.fcs	7,94 %	7.94		6.74163	9,73 %
NK-92_K-562_3H_PBS_6_1_C_001_022.fcs	9,27 %	9.27		8.08894	9,73 %
NK-92_K-562_3H_PBS_9_1_A_002_026.fcs	13,3 %	13.3		12.1714	6,14 %
NK-92_K-562_3H_PBS_9_1_B_002_027.fcs	14,2 %	14.2		13.0831	6,03 %
NK-92_K-562_3H_PBS_9_1_C_002_028.fcs	14,0 %	14		12.8805	6,10 %
Mean	14,3 %				30,4 %
SD	9,72 %				31,9 %
