# Supplementary material for: PTPN1/PTPN2 inhibition improves NK cancer therapy by enhancing IL-2 and mitigating TGFβ1 responses
Source: EMBO Rep. 2026 Apr 15;27(10):2581–613. doi: 10.1038/s44319-026-00745-0 (PMC13219468; doi:10.1038/s44319-026-00745-0)
Supplement: Supplementary file 4 — Source data Fig. 2 [file 44319_2026_745_MOESM4_ESM.zip › Figure 2/2E/Repeats/2E_Exp2_Reh_20201108.xlsx]

## Sheet: Sheet0
	Time, SSC-A subset/Cells/Multiplets/CMRA+/Dead | Freq. of Parent	Numeric	Average	% of Specific Lysis
Compensation Controls_PE Stained Control_002.fcs
Compensation Controls__UV_379,2f,28 Stained Control_001.fcs
FMO_reh_US_001_006.fcs	0 %
FMO_reh_cmra fmo_001_007.fcs	0 %
FMO_reh_vd fmo_002_008.fcs	0,056 %
Raji_BD_A_089.fcs
Raji_BD_B_090.fcs
Raji_BD_C_091.fcs
Raji_BD_D_092.fcs
Raji_C_1_1_A_068.fcs
Raji_C_1_1_B_069.fcs
Raji_C_1_1_C_070.fcs
Raji_C_3_1_A_001_074.fcs
Raji_C_3_1_B_001_075.fcs
Raji_C_3_1_C_001_076.fcs
Raji_C_9_1_A_003_083.fcs
Raji_C_9_1_B_003_084.fcs
Raji_C_9_1_C_003_085.fcs
Raji_P_1_1_A_001_071.fcs
Raji_P_1_1_B_001_072.fcs
Raji_P_1_1_C_001_073.fcs
Raji_P_3_1_A_002_077.fcs
Raji_P_3_1_B_002_078.fcs
Raji_P_3_1_C_002_079.fcs
Raji_P_6_1_A_003_080.fcs
Raji_P_6_1_B_003_081.fcs
Raji_P_6_1_C_003_082.fcs
Raji_P_9_1_A_004_086.fcs
Raji_P_9_1_B_004_087.fcs
Raji_P_9_1_C_004_088.fcs
Reh_BD_A_064.fcs	20,5 %	20.5	23.225
Reh_BD_B_065.fcs	22,0 %	22
Reh_BD_C_066.fcs	27,4 %	27.4
Reh_BD_D_067.fcs	23,0 %	23
Reh_L_1_1_A_040.fcs	25,8 %	25.8		3.35396
Reh_L_1_1_B_041.fcs	25,2 %	25.2		2.57245
Reh_L_1_1_C_042.fcs	25,3 %	25.3		2.7027
Reh_L_3_1_A_001_046.fcs	26,4 %	26.4		4.13546
Reh_L_3_1_B_001_047.fcs	26,0 %	26		3.61446
Reh_L_3_1_C_001_048.fcs	26,8 %	26.8		4.65646
Reh_L_6_1_A_002_052.fcs	21,7 %	21.7		-1.98632
Reh_L_6_1_B_002_053.fcs	22,2 %	22.2		-1.33507
Reh_L_6_1_C_002_054.fcs	23,0 %	23		-0.293064
Reh_L_9_1_A_003_058.fcs	19,7 %	19.7		-4.59134
Reh_L_9_1_B_003_059.fcs	19,2 %	19.2		-5.24259
Reh_L_9_1_C_003_060.fcs	17,5 %	17.5		-7.45685
Reh_P_1_1_A_001_043.fcs	25,2 %	25.2		2.57245
Reh_P_1_1_B_001_044.fcs	26,9 %	26.9		4.78671
Reh_P_1_1_C_001_045.fcs	25,4 %	25.4		2.83295
Reh_P_3_1_A_002_049.fcs	25,9 %	25.9		3.48421
Reh_P_3_1_B_002_050.fcs	23,2 %	23.2		-0.0325627
Reh_P_3_1_C_002_051.fcs	20,2 %	20.2		-3.94008
Reh_P_6_1_A_003_055.fcs	22,3 %	22.3		-1.20482
Reh_P_6_1_B_003_056.fcs	22,1 %	22.1		-1.46532
Reh_P_6_1_C_003_057.fcs	21,7 %	21.7		-1.98632
Reh_P_9_1_A_004_061.fcs	17,0 %	17		-8.10811
Reh_P_9_1_B_004_062.fcs	18,6 %	18.6		-6.0241
Reh_P_9_1_C_004_063.fcs	17,7 %	17.7		-7.19635
Mean
SD
