# Supplementary material for: PTPN1/PTPN2 inhibition improves NK cancer therapy by enhancing IL-2 and mitigating TGFβ1 responses
Source: EMBO Rep. 2026 Apr 15;27(10):2581–613. doi: 10.1038/s44319-026-00745-0 (PMC13219468; doi:10.1038/s44319-026-00745-0)
Supplement: Supplementary file 4 — Source data Fig. 2 [file 44319_2026_745_MOESM4_ESM.zip › Figure 2/2E/Repeats/2E_Exp3_K562_20190923.xlsx]

## Sheet: Sheet0
	Time, SSC-A subset/Cells/Single Cells/CMRA+ | Freq. of Parent	Time, SSC-A subset/Cells/Single Cells/CMRA+/Dead | Freq. of Parent
3H_NK-92_K-562_BD_A_018.fcs	84,0 %	0,96 %
3H_NK-92_K-562_BD_B_019.fcs	83,2 %	0,91 %
3H_NK-92_K-562_BD_C_020.fcs	81,9 %	1,03 %
3H_NK-92_K-562_BD_D_021.fcs	83,5 %	1,14 %
3H_NK-92_K-562_1_1_A_L598_025.fcs	18,6 %	5,37 %
3H_NK-92_K-562_1_1_A_001_009.fcs	30,9 %	1,84 %
3H_NK-92_K-562_1_1_B_L598_026.fcs	17,4 %	5,44 %
3H_NK-92_K-562_1_1_B_001_010.fcs	31,2 %	1,92 %
3H_NK-92_K-562_1_1_C_L598_027.fcs	41,1 %	2,84 %
3H_NK-92_K-562_1_1_C_001_011.fcs	30,2 %	2,05 %
3H_NK-92_K-562_3_1_A_L598_028.fcs	3,79 %	16,4 %
3H_NK-92_K-562_3_1_A_002_012.fcs	8,77 %	6,05 %
3H_NK-92_K-562_3_1_B_L598_029.fcs	3,93 %	14,5 %
3H_NK-92_K-562_3_1_B_002_013.fcs	8,87 %	5,69 %
3H_NK-92_K-562_3_1_C_L598_030.fcs	6,63 %	7,98 %
3H_NK-92_K-562_3_1_C_002_014.fcs	10,5 %	5,20 %
3H_NK-92_K-562_6_1_A_L598_022.fcs	1,56 %	28,9 %
3H_NK-92_K-562_6_1_A_006.fcs	3,52 %	13,3 %
3H_NK-92_K-562_6_1_B_L598_023.fcs	1,63 %	25,3 %
3H_NK-92_K-562_6_1_B_007.fcs	3,50 %	13,1 %
3H_NK-92_K-562_6_1_C_L598_024.fcs	2,11 %	21,6 %
3H_NK-92_K-562_6_1_C_008.fcs	4,71 %	11,5 %
3H_NK-92_K-562_9_1_A_L598_031.fcs	1,11 %	30,8 %
3H_NK-92_K-562_9_1_A_003_015.fcs	2,27 %	18,7 %
3H_NK-92_K-562_9_1_B_L598_032.fcs	1,08 %	31,1 %
3H_NK-92_K-562_9_1_B_003_016.fcs	2,31 %	17,4 %
3H_NK-92_K-562_9_1_C_L598_033.fcs	1,70 %	27,0 %
3H_NK-92_K-562_9_1_C_003_017.fcs	2,25 %	20,0 %
4H_NK-92_K-562_BD_A_046.fcs	88,8 %	0,79 %
4H_NK-92_K-562_BD_B_047.fcs	91,3 %	0,80 %
4H_NK-92_K-562_BD_C_048.fcs	91,9 %	0,84 %
4H_NK-92_K-562_BD_D_049.fcs	91,7 %	0,81 %
4H_NK-92_K-562_NK-92_100K_A_L598_065.fcs	0 %	0 %
4H_NK-92_K-562_NK-92_100K_A_050.fcs	0 %	0 %
4H_NK-92_K-562_NK-92_100K_B_L598_066.fcs	0 %	0 %
4H_NK-92_K-562_NK-92_100K_B_051.fcs	0 %	0 %
4H_NK-92_K-562_NK-92_100K_C_L598_067.fcs	0 %	0 %
4H_NK-92_K-562_NK-92_100K_C_052.fcs	0 %	0 %
4H_NK-92_K-562_1_1_A_L598_056.fcs	22,6 %	13,5 %
4H_NK-92_K-562_1_1_A_001_037.fcs	27,5 %	4,61 %
4H_NK-92_K-562_1_1_B_L598_057.fcs	21,0 %	12,1 %
4H_NK-92_K-562_1_1_B_001_038.fcs	26,2 %	4,88 %
4H_NK-92_K-562_1_1_C_L598_058.fcs	21,0 %	12,1 %
4H_NK-92_K-562_1_1_C_001_039.fcs	26,7 %	4,74 %
4H_NK-92_K-562_3_1_A_L598_059.fcs	6,77 %	22,1 %
4H_NK-92_K-562_3_1_A_002_040.fcs	12,0 %	10,3 %
4H_NK-92_K-562_3_1_B_L598_060.fcs	6,67 %	22,7 %
4H_NK-92_K-562_3_1_B_002_041.fcs	11,9 %	10,8 %
4H_NK-92_K-562_3_1_C_L598_061.fcs	6,58 %	25,0 %
4H_NK-92_K-562_3_1_C_002_042.fcs	12,4 %	10,8 %
4H_NK-92_K-562_6_1_A_L598_053.fcs	3,11 %	34,7 %
4H_NK-92_K-562_6_1_A_034.fcs	5,34 %	19,8 %
4H_NK-92_K-562_6_1_B_L598_054.fcs	2,91 %	40,3 %
4H_NK-92_K-562_6_1_B_035.fcs	5,75 %	20,4 %
4H_NK-92_K-562_6_1_C_L598_055.fcs	2,81 %	38,4 %
4H_NK-92_K-562_6_1_C_036.fcs	5,86 %	19,9 %
4H_NK-92_K-562_9_1_A_L598_062.fcs	1,88 %	45,0 %
4H_NK-92_K-562_9_1_A_003_043.fcs	3,40 %	25,2 %
4H_NK-92_K-562_9_1_B_L598_063.fcs	1,92 %	46,7 %
4H_NK-92_K-562_9_1_B_003_044.fcs	3,29 %	25,9 %
4H_NK-92_K-562_9_1_C_L598_064.fcs	1,89 %	47,8 %
4H_NK-92_K-562_9_1_C_003_045.fcs	3,51 %	26,9 %
Compensation Controls_UV_450,2f,50 Stained Control_002.fcs
Compensation Controls_Unstained Control_001.fcs
Compensation Controls_YG_582,2f,15 Stained Control_003.fcs
FMO_Control_CMRA_FMO_005.fcs	0 %	0 %
FMO_Control_VD_FMO_004.fcs	32,9 %	8,11E-3 %
Mean
SD

## Sheet: 4H Killing
	Time, SSC-A subset/Cells/Single Cells/CMRA+ | Freq. of Parent	Time, SSC-A subset/Cells/Single Cells/CMRA+/Dead | Freq. of Parent	Numeric	avereage	% of specific killing
4H_NK-92_K-562_BD_A_046.fcs	88,8 %	0,79 %	0.79	0.81
4H_NK-92_K-562_BD_B_047.fcs	91,3 %	0,80 %	0.8
4H_NK-92_K-562_BD_C_048.fcs	91,9 %	0,84 %	0.84
4H_NK-92_K-562_BD_D_049.fcs	91,7 %	0,81 %	0.81
4H_NK-92_K-562_NK-92_100K_A_L598_065.fcs	0 %	0 %
4H_NK-92_K-562_NK-92_100K_A_050.fcs	0 %	0 %
4H_NK-92_K-562_NK-92_100K_B_L598_066.fcs	0 %	0 %
4H_NK-92_K-562_NK-92_100K_B_051.fcs	0 %	0 %
4H_NK-92_K-562_NK-92_100K_C_L598_067.fcs	0 %	0 %
4H_NK-92_K-562_NK-92_100K_C_052.fcs	0 %	0 %
4H_NK-92_K-562_1_1_A_L598_056.fcs	22,6 %	13,5 %	13.5		12.7936
4H_NK-92_K-562_1_1_A_001_037.fcs	27,5 %	4,61 %	4.61		3.83103
4H_NK-92_K-562_1_1_B_L598_057.fcs	21,0 %	12,1 %	12.1		11.3822
4H_NK-92_K-562_1_1_B_001_038.fcs	26,2 %	4,88 %	4.88		4.10324
4H_NK-92_K-562_1_1_C_L598_058.fcs	21,0 %	12,1 %	12.1		11.3822
4H_NK-92_K-562_1_1_C_001_039.fcs	26,7 %	4,74 %	4.74		3.96209
4H_NK-92_K-562_3_1_A_L598_059.fcs	6,77 %	22,1 %	22.1		21.4639
4H_NK-92_K-562_3_1_A_002_040.fcs	12,0 %	10,3 %	10.3		9.5675
4H_NK-92_K-562_3_1_B_L598_060.fcs	6,67 %	22,7 %	22.7		22.0688
4H_NK-92_K-562_3_1_B_002_041.fcs	11,9 %	10,8 %	10.8		10.0716
4H_NK-92_K-562_3_1_C_L598_061.fcs	6,58 %	25,0 %	25		24.3875
4H_NK-92_K-562_3_1_C_002_042.fcs	12,4 %	10,8 %	10.8		10.0716
4H_NK-92_K-562_6_1_A_L598_053.fcs	3,11 %	34,7 %	34.7		34.1668
4H_NK-92_K-562_6_1_A_034.fcs	5,34 %	19,8 %	19.8		19.1451
4H_NK-92_K-562_6_1_B_L598_054.fcs	2,91 %	40,3 %	40.3		39.8125
4H_NK-92_K-562_6_1_B_035.fcs	5,75 %	20,4 %	20.4		19.75
4H_NK-92_K-562_6_1_C_L598_055.fcs	2,81 %	38,4 %	38.4		37.897
4H_NK-92_K-562_6_1_C_036.fcs	5,86 %	19,9 %	19.9		19.2459
4H_NK-92_K-562_9_1_A_L598_062.fcs	1,88 %	45,0 %	45		44.5509
4H_NK-92_K-562_9_1_A_003_043.fcs	3,40 %	25,2 %	25.2		24.5892
4H_NK-92_K-562_9_1_B_L598_063.fcs	1,92 %	46,7 %	46.7		46.2647
4H_NK-92_K-562_9_1_B_003_044.fcs	3,29 %	25,9 %	25.9		25.2949
4H_NK-92_K-562_9_1_C_L598_064.fcs	1,89 %	47,8 %	47.8		47.3737
4H_NK-92_K-562_9_1_C_003_045.fcs	3,51 %	26,9 %	26.9		26.3031

## Sheet: 3H Killing
	Time, SSC-A subset/Cells/Single Cells/CMRA+ | Freq. of Parent	Numeric	Average	Time, SSC-A subset/Cells/Single Cells/CMRA+/Dead | Freq. of Parent	Numeric	avereage	% of specific killing
3H_NK-92_K-562_BD_A_018.fcs	84,0 %			0,96 %	0.96	1.01
3H_NK-92_K-562_BD_B_019.fcs	83,2 %			0,91 %	0.91
3H_NK-92_K-562_BD_C_020.fcs	81,9 %			1,03 %	1.03
3H_NK-92_K-562_BD_D_021.fcs	83,5 %			1,14 %	1.14
3H_NK-92_K-562_1_1_A_L598_025.fcs	18,6 %			5,37 %	5.37		4.40449
3H_NK-92_K-562_1_1_A_001_009.fcs	30,9 %			1,84 %	1.84		0.838469
3H_NK-92_K-562_1_1_B_L598_026.fcs	17,4 %			5,44 %	5.44		4.4752
3H_NK-92_K-562_1_1_B_001_010.fcs	31,2 %			1,92 %	1.92		0.919285
3H_NK-92_K-562_1_1_C_L598_027.fcs	41,1 %			2,84 %	2.84		1.84867
3H_NK-92_K-562_1_1_C_001_011.fcs	30,2 %			2,05 %	2.05		1.05061
3H_NK-92_K-562_3_1_A_L598_028.fcs	3,79 %			16,4 %	16.4		15.547
3H_NK-92_K-562_3_1_A_002_012.fcs	8,77 %			6,05 %	6.05		5.09142
3H_NK-92_K-562_3_1_B_L598_029.fcs	3,93 %			14,5 %	14.5		13.6276
3H_NK-92_K-562_3_1_B_002_013.fcs	8,87 %			5,69 %	5.69		4.72775
3H_NK-92_K-562_3_1_C_L598_030.fcs	6,63 %			7,98 %	7.98		7.04112
3H_NK-92_K-562_3_1_C_002_014.fcs	10,5 %			5,20 %	5.2		4.23275
3H_NK-92_K-562_6_1_A_L598_022.fcs	1,56 %			28,9 %	28.9		28.1746
3H_NK-92_K-562_6_1_A_006.fcs	3,52 %			13,3 %	13.3		12.4154
3H_NK-92_K-562_6_1_B_L598_023.fcs	1,63 %			25,3 %	25.3		24.5378
3H_NK-92_K-562_6_1_B_007.fcs	3,50 %			13,1 %	13.1		12.2134
3H_NK-92_K-562_6_1_C_L598_024.fcs	2,11 %			21,6 %	21.6		20.8001
3H_NK-92_K-562_6_1_C_008.fcs	4,71 %			11,5 %	11.5		10.597
3H_NK-92_K-562_9_1_A_L598_031.fcs	1,11 %			30,8 %	30.8		30.0939
3H_NK-92_K-562_9_1_A_003_015.fcs	2,27 %			18,7 %	18.7		17.8705
3H_NK-92_K-562_9_1_B_L598_032.fcs	1,08 %			31,1 %	31.1		30.397
3H_NK-92_K-562_9_1_B_003_016.fcs	2,31 %			17,4 %	17.4		16.5572
3H_NK-92_K-562_9_1_C_L598_033.fcs	1,70 %			27,0 %	27		26.2552
3H_NK-92_K-562_9_1_C_003_017.fcs	2,25 %			20,0 %	20		19.1838
