# Supplementary material for: PTPN1/PTPN2 inhibition improves NK cancer therapy by enhancing IL-2 and mitigating TGFβ1 responses
Source: EMBO Rep. 2026 Apr 15;27(10):2581–613. doi: 10.1038/s44319-026-00745-0 (PMC13219468; doi:10.1038/s44319-026-00745-0)
Supplement: Supplementary file 4 — Source data Fig. 2 [file 44319_2026_745_MOESM4_ESM.zip › Figure 2/2E/Repeats/2E_Exp3_Reh_20201027.xlsx]

## Sheet: Reh
	Time, SSC-A subset/Cells/Multiplets/CMRA+/Dead | Freq. of Parent	Numeric	Average	% of specific killing	Time, SSC-A subset/Cells/Multiplets/CMRA+ | Freq. of Parent
rEH_001_BD_A_051.fcs	14,3 %	14.3	13.975		95,2 %
rEH_001_BD_B_052.fcs	13,8 %	13.8			96,0 %
rEH_001_BD_C_053.fcs	13,8 %	13.8			97,4 %
rEH_001_BD_D_054.fcs	14,0 %	14			97,5 %
rEH_001_CMRA FMO_001_038.fcs	0 %				3,36E-3 %
rEH_001_L_1_1_A_002_042.fcs	13,9 %	13.9		-0.087184	30,1 %	03:01:00
rEH_001_L_1_1_B_002_043.fcs	12,2 %	12.2		-2.06335	29,4 %
rEH_001_L_1_1_C_002_044.fcs	13,1 %	13.1		-1.01715	32,0 %
rEH_001_L_3_1_A_003_048.fcs	12,7 %	12.7		-1.48213	15,8 %	06:01:00
rEH_001_L_3_1_B_003_049.fcs	12,1 %	12.1		-2.1796	15,3 %
rEH_001_L_3_1_C_003_050.fcs	12,5 %	12.5		-1.71462	15,8 %
rEH_001_L_9_1_A_004_058.fcs	13,6 %	13.6		-0.43592	9,38 %	09:01:00
rEH_001_L_9_1_B_004_059.fcs	13,4 %	13.4		-0.66841	8,49 %
rEH_001_L_9_1_C_004_060.fcs	15,1 %	15.1		1.30776	9,56 %
rEH_001_LD FMO_037.fcs	0,67 %			-16.2453	6,28 %
rEH_001_P_1_1_A_039.fcs	13,5 %	13.5		-0.552165	21,6 %
rEH_001_P_1_1_B_040.fcs	12,7 %	12.7		-1.48213	27,7 %
rEH_001_P_1_1_C_041.fcs	12,4 %	12.4		-1.83086	30,6 %
rEH_001_P_3_1_A_001_045.fcs	13,5 %	13.5		-0.552165	16,3 %
rEH_001_P_3_1_B_001_046.fcs	12,5 %	12.5		-1.71462	14,5 %
rEH_001_P_3_1_C_001_047.fcs	12,9 %	12.9		-1.24964	15,0 %
rEH_001_P_9_1_A_002_055.fcs	14,9 %	14.9		1.07527	6,97 %
rEH_001_P_9_1_B_002_056.fcs	14,1 %	14.1		0.145307	6,72 %
rEH_001_P_9_1_C_002_057.fcs	14,8 %	14.8		0.959024	7,93 %
Mean	12,4 %				29,4 %
SD	3,80 %				31,9 %
