# Supplementary material for: PTPN1/PTPN2 inhibition improves NK cancer therapy by enhancing IL-2 and mitigating TGFβ1 responses
Source: EMBO Rep. 2026 Apr 15;27(10):2581–613. doi: 10.1038/s44319-026-00745-0 (PMC13219468; doi:10.1038/s44319-026-00745-0)
Supplement: Supplementary file 4 — Source data Fig. 2 [file 44319_2026_745_MOESM4_ESM.zip › Figure 2/2E/Repeats/2E_Exp4_K562_20191018.xlsx]

## Sheet: Sheet0
	Time, SSC-A subset/Cells/Singlets and Multiplets/CMRA +/Dead | Freq. of Parent	Time, SSC-A subset/Cells/Singlets and Multiplets/CMRA + | Freq. of Parent
3H_NK-92_K-562_BD_A_018.fcs	2,18 %	100,0 %
3H_NK-92_K-562_BD_B_019.fcs	1,94 %	99,9 %
3H_NK-92_K-562_BD_C_020.fcs	1,90 %	99,9 %
3H_NK-92_K-562_BD_D_021.fcs	2,07 %	100,0 %
3H_NK-92_K-562_1_1_A_L598_025.fcs	50,1 %	49,0 %
3H_NK-92_K-562_1_1_A_001_009.fcs	24,9 %	49,3 %
3H_NK-92_K-562_1_1_B_L598_026.fcs	42,8 %	41,0 %
3H_NK-92_K-562_1_1_B_001_010.fcs	25,6 %	48,6 %
3H_NK-92_K-562_1_1_C_L598_027.fcs	46,7 %	43,5 %
3H_NK-92_K-562_1_1_C_001_011.fcs	23,5 %	47,8 %
3H_NK-92_K-562_3_1_A_L598_028.fcs	72,6 %	19,8 %
3H_NK-92_K-562_3_1_A_002_012.fcs	53,4 %	21,7 %
3H_NK-92_K-562_3_1_B_L598_029.fcs	72,0 %	17,8 %
3H_NK-92_K-562_3_1_B_002_013.fcs	49,8 %	19,6 %
3H_NK-92_K-562_3_1_C_L598_030.fcs	67,6 %	16,0 %
3H_NK-92_K-562_3_1_C_002_014.fcs	51,6 %	21,7 %
3H_NK-92_K-562_6_1_A_L598_022.fcs	79,0 %	8,51 %
3H_NK-92_K-562_6_1_A_006.fcs	67,5 %	11,4 %
3H_NK-92_K-562_6_1_B_L598_023.fcs	77,4 %	8,00 %
3H_NK-92_K-562_6_1_B_007.fcs	64,9 %	9,45 %
3H_NK-92_K-562_6_1_C_L598_024.fcs	69,0 %	9,35 %
3H_NK-92_K-562_6_1_C_008.fcs	63,3 %	9,08 %
3H_NK-92_K-562_9_1_A_L598_031.fcs	81,1 %	6,31 %
3H_NK-92_K-562_9_1_A_003_015.fcs	68,2 %	7,01 %
3H_NK-92_K-562_9_1_B_L598_032.fcs	81,4 %	5,96 %
3H_NK-92_K-562_9_1_B_003_016.fcs	70,7 %	6,80 %
3H_NK-92_K-562_9_1_C_L598_033.fcs	81,1 %	5,61 %
3H_NK-92_K-562_9_1_C_003_017.fcs	66,5 %	6,66 %
Mean	52,1 %	31,8 %
SD	26,5 %	32,1 %

## Sheet: Analysis 
	Time, SSC-A subset/Cells/Singlets and Multiplets/CMRA +/Dead | Freq. of Parent	Numeric	Average	% of Specific Killing		Time, SSC-A subset/Cells/Singlets and Multiplets/CMRA + | Freq. of Parent
3H_NK-92_K-562_BD_A_018.fcs	2,18 %	2.18	2.0225			100,0 %
3H_NK-92_K-562_BD_B_019.fcs	1,94 %	1.94				99,9 %
3H_NK-92_K-562_BD_C_020.fcs	1,90 %	1.9				99,9 %
3H_NK-92_K-562_BD_D_021.fcs	2,07 %	2.07				100,0 %
3H_NK-92_K-562_1_1_A_L598_025.fcs	50,1 %	50.1		49.0699		49,0 %
3H_NK-92_K-562_1_1_A_001_009.fcs	24,9 %	24.9		23.3497		49,3 %
3H_NK-92_K-562_1_1_B_L598_026.fcs	42,8 %	42.8		41.6192		41,0 %
3H_NK-92_K-562_1_1_B_001_010.fcs	25,6 %	25.6		24.0642		48,6 %
3H_NK-92_K-562_1_1_C_L598_027.fcs	46,7 %	46.7		45.5998		43,5 %
3H_NK-92_K-562_1_1_C_001_011.fcs	23,5 %	23.5		21.9208		47,8 %
3H_NK-92_K-562_3_1_A_L598_028.fcs	72,6 %	72.6		72.0344		19,8 %
3H_NK-92_K-562_3_1_A_002_012.fcs	53,4 %	53.4		52.4381		21,7 %
3H_NK-92_K-562_3_1_B_L598_029.fcs	72,0 %	72		71.422		17,8 %
3H_NK-92_K-562_3_1_B_002_013.fcs	49,8 %	49.8		48.7637		19,6 %
3H_NK-92_K-562_3_1_C_L598_030.fcs	67,6 %	67.6		66.9312		16,0 %
3H_NK-92_K-562_3_1_C_002_014.fcs	51,6 %	51.6		50.6009		21,7 %
3H_NK-92_K-562_6_1_A_L598_022.fcs	79,0 %	79		78.5665		8,51 %
3H_NK-92_K-562_6_1_A_006.fcs	67,5 %	67.5		66.8291		11,4 %
3H_NK-92_K-562_6_1_B_L598_023.fcs	77,4 %	77.4		76.9335		8,00 %
3H_NK-92_K-562_6_1_B_007.fcs	64,9 %	64.9		64.1754		9,45 %
3H_NK-92_K-562_6_1_C_L598_024.fcs	69,0 %	69		68.3601		9,35 %
3H_NK-92_K-562_6_1_C_008.fcs	63,3 %	63.3		62.5424		9,08 %
3H_NK-92_K-562_9_1_A_L598_031.fcs	81,1 %	81.1		80.7099		6,31 %
3H_NK-92_K-562_9_1_A_003_015.fcs	68,2 %	68.2		67.5436		7,01 %
3H_NK-92_K-562_9_1_B_L598_032.fcs	81,4 %	81.4		81.016		5,96 %
3H_NK-92_K-562_9_1_B_003_016.fcs	70,7 %	70.7		70.0952		6,80 %
3H_NK-92_K-562_9_1_C_L598_033.fcs	81,1 %	81.1		80.7099		5,61 %
3H_NK-92_K-562_9_1_C_003_017.fcs	66,5 %	66.5		65.8085		6,66 %
Mean	52,1 %					31,8 %
SD	26,5 %					32,1 %
