# Supplementary material for: PTPN1/PTPN2 inhibition improves NK cancer therapy by enhancing IL-2 and mitigating TGFβ1 responses
Source: EMBO Rep. 2026 Apr 15;27(10):2581–613. doi: 10.1038/s44319-026-00745-0 (PMC13219468; doi:10.1038/s44319-026-00745-0)
Supplement: Supplementary file 4 — Source data Fig. 2 [file 44319_2026_745_MOESM4_ESM.zip › Figure 2/2E/Repeats/2E_Exp5_K562_20201027.xlsx]

## Sheet: K562
	Time, SSC-A subset/Cells/Multiplets/CMRA+/Dead | Freq. of Parent	Numeric	Average	% of specific killing	Time, SSC-A subset/Cells/Multiplets/CMRA+ | Freq. of Parent
nk92_k562_BD_A_071.fcs	3,98 %	3.98	3.635		99,8 %
nk92_k562_BD_B_072.fcs	3,81 %	3.81			99,9 %
nk92_k562_BD_C_073.fcs	3,38 %	3.38			99,9 %
nk92_k562_BD_D_074.fcs	3,37 %	3.37			99,9 %
nk92_k562_30uM_1_1_A_003_051.fcs	11,7 %	11.7		8.36922	55,4 %	Not included in analysis because the % of CMRA cells (cell count of the NK cells) was off
nk92_k562_30uM_1_1_B_004_052.fcs	11,4 %	11.4		8.0579	51,8 %
nk92_k562_30uM_1_1_C_005_053.fcs	11,9 %	11.9		8.57677	52,0 %
nk92_k562_30uM_3_1_A_004_054.fcs	24,4 %	24.4		21.5483	26,8 %
nk92_k562_30uM_3_1_B_005_055.fcs	24,3 %	24.3		21.4445	27,7 %
nk92_k562_30uM_3_1_C_006_056.fcs	21,4 %	21.4		18.4351	27,2 %
nk92_k562_30uM_6_1_A_005_057.fcs	30,0 %	30		27.3595	15,1 %
nk92_k562_30uM_6_1_B_006_058.fcs	27,3 %	27.3		24.5577	23,8 %
nk92_k562_30uM_9_1_A_005_059.fcs	37,0 %	37		34.6236	11,2 %
nk92_k562_30uM_9_1_B_006_060.fcs	38,2 %	38.2		35.8688	10,8 %
nk92_k562_30uM_9_1_C_007_061.fcs	35,4 %	35.4		32.9632	10,9 %
nk92_k562_PBS_1_1_A_007.fcs	9,20 %	9.2		5.77492	46,8 %
nk92_k562_PBS_1_1_B_001_008.fcs	9,38 %	9.38		5.96171	44,8 %
nk92_k562_PBS_1_1_C_002_009.fcs	10,4 %	10.4		7.02018	46,2 %
nk92_k562_PBS_3_1_A_001_010.fcs	15,9 %	15.9		12.7277	22,6 %
nk92_k562_PBS_3_1_B_002_011.fcs	14,9 %	14.9		11.6899	22,4 %
nk92_k562_PBS_3_1_C_003_012.fcs	14,2 %	14.2		10.9635	21,9 %
nk92_k562_PBS_6_1_A_002_013.fcs	21,1 %	21.1		18.1238	11,6 %
nk92_k562_PBS_6_1_B_003_014.fcs	22,7 %	22.7		19.7842	11,5 %
nk92_k562_PBS_9_1_A_002_015.fcs	26,4 %	26.4		23.6237	8,52 %
nk92_k562_PBS_9_1_B_003_016.fcs	23,7 %	23.7		20.8219	8,48 %
nk92_k562_PBS_9_1_C_004_017.fcs	24,9 %	24.9		22.0671	8,17 %
