# Supplementary material for: PTPN1/PTPN2 inhibition improves NK cancer therapy by enhancing IL-2 and mitigating TGFβ1 responses
Source: EMBO Rep. 2026 Apr 15;27(10):2581–613. doi: 10.1038/s44319-026-00745-0 (PMC13219468; doi:10.1038/s44319-026-00745-0)
Supplement: Supplementary file 4 — Source data Fig. 2 [file 44319_2026_745_MOESM4_ESM.zip › Figure 2/2E/Repeats/2E_Exp6_K562_20201108.xlsx]

## Sheet: Sheet0
	Time, SSC-A subset/Cells/Multiplets/CMRA+/Dead | Freq. of Parent	Numeric	Average	% of Specific Killing
Compensation Controls_PE Stained Control_002.fcs
Compensation Controls__UV_379,2f,28 Stained Control_001.fcs
FMO_K562_US_003.fcs	0 %
FMO_K562_cmra fmo_004.fcs	28,6 %
FMO_K562_vd fmo_001_005.fcs	0,033 %
K562_BD_A_036.fcs	2,11 %	2.11	2.42
K562_BD_B_037.fcs	2,60 %	2.6
K562_BD_C_038.fcs	2,75 %	2.75
K562_BD_D_039.fcs	2,22 %	2.22
K562_L_1_1_A_012.fcs	14,1 %	14.1		11.9697
K562_L_1_1_B_013.fcs
K562_L_1_1_C_014.fcs	11,3 %	11.3		9.10023
K562_L_3_1_A_001_018.fcs	21,8 %	21.8		19.8606
K562_L_3_1_B_001_019.fcs	22,4 %	22.4		20.4755
K562_L_3_1_C_001_020.fcs	22,2 %	22.2		20.2705
K562_L_6_1_A_002_024.fcs	29,1 %	29.1		27.3417
K562_L_6_1_B_002_025.fcs	29,9 %	29.9		28.1615
K562_L_6_1_C_002_026.fcs	27,2 %	27.2		25.3945
K562_L_9_1_A_003_030.fcs	28,9 %	28.9		27.1367
K562_L_9_1_B_003_031.fcs	32,6 %	32.6		30.9285
K562_L_9_1_C_003_032.fcs	29,5 %	29.5		27.7516
K562_P_1_1_A_001_015.fcs	6,27 %	6.27		3.94548
K562_P_1_1_B_001_016.fcs	6,16 %	6.16		3.83275
K562_P_1_1_C_001_017.fcs	6,70 %	6.7		4.38614
K562_P_3_1_A_002_021.fcs	11,9 %	11.9		9.71511
K562_P_3_1_B_002_022.fcs	11,5 %	11.5		9.30519
K562_P_3_1_C_002_023.fcs	10,9 %	10.9		8.69031
K562_P_6_1_A_003_027.fcs	15,5 %	15.5		13.4044
K562_P_6_1_B_003_028.fcs	15,0 %	15		12.892
K562_P_6_1_C_003_029.fcs	14,8 %	14.8		12.687
K562_P_9_1_A_004_033.fcs	15,6 %	15.6		13.5069
K562_P_9_1_B_004_034.fcs	14,9 %	14.9		12.7895
K562_P_9_1_C_004_035.fcs	13,8 %	13.8		11.6622
Raji_BD_A_089.fcs
Raji_BD_B_090.fcs
Raji_BD_C_091.fcs
Raji_BD_D_092.fcs
Raji_C_1_1_A_068.fcs
Raji_C_1_1_B_069.fcs
Raji_C_1_1_C_070.fcs
Raji_C_3_1_A_001_074.fcs
Raji_C_3_1_B_001_075.fcs
Raji_C_3_1_C_001_076.fcs
Raji_C_9_1_A_003_083.fcs
Raji_C_9_1_B_003_084.fcs
Raji_C_9_1_C_003_085.fcs
Raji_P_1_1_A_001_071.fcs
Raji_P_1_1_B_001_072.fcs
Raji_P_1_1_C_001_073.fcs
Raji_P_3_1_A_002_077.fcs
Raji_P_3_1_B_002_078.fcs
Raji_P_3_1_C_002_079.fcs
Raji_P_6_1_A_003_080.fcs
Raji_P_6_1_B_003_081.fcs
Raji_P_6_1_C_003_082.fcs
Raji_P_9_1_A_004_086.fcs
Raji_P_9_1_B_004_087.fcs
Raji_P_9_1_C_004_088.fcs
Mean
SD
