# Supplementary material for: PTPN1/PTPN2 inhibition improves NK cancer therapy by enhancing IL-2 and mitigating TGFβ1 responses
Source: EMBO Rep. 2026 Apr 15;27(10):2581–613. doi: 10.1038/s44319-026-00745-0 (PMC13219468; doi:10.1038/s44319-026-00745-0)
Supplement: Supplementary file 4 — Source data Fig. 2 [file 44319_2026_745_MOESM4_ESM.zip › Figure 2/2E/Repeats/2E_Exp7_K562_20210430.xlsx]

## Sheet: Sheet0
	Time, SSC-A subset/Cells/FSC singlets/SSC Singlets/CMRA+ | Freq. of Parent	Time, SSC-A subset/Cells/FSC singlets/SSC Singlets/CMRA+/Dead | Freq. of Parent	Numeric	Average	% of specific killing
K562_BD_A_032.fcs	99,4 %	0,67 %	0.67	1.0625
K562_BD_B_033.fcs	99,6 %	0,63 %	0.63
K562_BD_C_034.fcs	99,5 %	2,07 %	2.07
K562_BD_D_035.fcs	99,5 %	0,88 %	0.88
K562_L_1_1_A_001_020.fcs	42,1 %	7,20 %	7.2		6.20341
K562_L_1_1_B_001_021.fcs	44,2 %	5,88 %	5.88		4.86924
K562_L_1_1_C_001_022.fcs	44,8 %	4,68 %	4.68		3.65635
K562_L_3_1_A_002_023.fcs	19,1 %	13,4 %	13.4		12.47
K562_L_3_1_B_002_024.fcs	19,8 %	12,6 %	12.6		11.6614
K562_L_3_1_C_002_025.fcs	20,1 %	13,6 %	13.6		12.6721
K562_L_6_1_A_002_026.fcs	9,42 %	20,8 %	20.8		19.9495
K562_L_6_1_B_002_027.fcs	9,69 %	20,7 %	20.7		19.8484
K562_L_6_1_C_002_028.fcs	10,5 %	19,0 %	19		18.1301
K562_L_9_1_A_003_029.fcs	6,80 %	23,2 %	23.2		22.3752
K562_L_9_1_B_003_030.fcs	6,65 %	23,1 %	23.1		22.2742
K562_L_9_1_C_003_031.fcs	6,50 %	30,1 %	30.1		29.3493
K562_P_1_1_A_008.fcs	44,8 %	3,33 %	3.33		2.29185
K562_P_1_1_B_009.fcs	45,4 %	2,30 %	2.3		1.25079
K562_P_1_1_C_010.fcs	48,0 %	1,77 %	1.77		0.715098
K562_P_3_1_A_001_011.fcs	22,9 %	4,34 %	4.34		3.3127
K562_P_3_1_B_001_012.fcs	22,2 %	4,80 %	4.8		3.77764
K562_P_3_1_C_001_013.fcs	24,3 %	5,54 %	5.54		4.52558
K562_P_6_1_A_001_014.fcs	12,6 %	6,53 %	6.53		5.52622
K562_P_6_1_B_001_015.fcs	12,4 %	9,47 %	9.47		8.49779
K562_P_6_1_C_001_016.fcs	12,3 %	11,0 %	11		10.0442
K562_P_9_1_A_002_017.fcs	8,53 %	12,9 %	12.9		11.9646
K562_P_9_1_B_002_018.fcs	8,06 %	14,8 %	14.8		13.885
K562_P_9_1_C_002_019.fcs	8,05 %	14,5 %	14.5		13.5818
Mean	32,4 %	10,3 %
SD	31,1 %	8,12 %
