# Supplementary material for: PTPN1/PTPN2 inhibition improves NK cancer therapy by enhancing IL-2 and mitigating TGFβ1 responses
Source: EMBO Rep. 2026 Apr 15;27(10):2581–613. doi: 10.1038/s44319-026-00745-0 (PMC13219468; doi:10.1038/s44319-026-00745-0)
Supplement: Supplementary file 4 — Source data Fig. 2 [file 44319_2026_745_MOESM4_ESM.zip › Figure 2/2F/2F.csv]

	Vehicle Control	Vehicle Control	Vehicle Control	Vehicle Control	Vehicle Control	Vehicle Control	Vehicle Control	Vehicle Control	Vehicle Control	Vehicle Control	Vehicle Control	Vehicle Control	L598 (30 μM)	L598 (30 μM)	L598 (30 μM)	L598 (30 μM)	L598 (30 μM)	L598 (30 μM)	L598 (30 μM)	L598 (30 μM)	L598 (30 μM)	L598 (30 μM)	L598 (30 μM)	L598 (30 μM)
No Stimulation	124.9240325	128.9392833	128.7627674	130.6932936	177.2979934	178.2416777	167.6401901	177.341657					479.2289189	515.3742668	387.6041852	413.7120874	487.5209311	519.6076283	489.8333125	508.3408019
E: T (6: 1)	208.413996	207.321221	207.956484	189.488185	182.200548	186.321866	204.139561	217.3331	189.853696	203.858647	189.034737	201.531353	803.78492	837.812846	840.129571	828.903482	818.968557	836.079758	859.7	889.1	908.4	934.3	893.2	930
