# Supplementary material for: PTPN1/PTPN2 inhibition improves NK cancer therapy by enhancing IL-2 and mitigating TGFβ1 responses
Source: EMBO Rep. 2026 Apr 15;27(10):2581–613. doi: 10.1038/s44319-026-00745-0 (PMC13219468; doi:10.1038/s44319-026-00745-0)
Supplement: Supplementary file 4 — Source data Fig. 2 [file 44319_2026_745_MOESM4_ESM.zip › Figure 2/2F/2F_README.txt]

	2F_Exp1_20191014: results were reported in sheet named "IFNG Results"
	2F_Exp2_20191019: results were reported in sheet named "Analysis" and highlighted in boxed cells.
	2F_Exp3_20191118: results were reported in sheet named "Analysis" and highlighted in boxed cells.
