# Supplementary material for: PTPN1/PTPN2 inhibition improves NK cancer therapy by enhancing IL-2 and mitigating TGFβ1 responses
Source: EMBO Rep. 2026 Apr 15;27(10):2581–613. doi: 10.1038/s44319-026-00745-0 (PMC13219468; doi:10.1038/s44319-026-00745-0)
Supplement: Supplementary file 4 — Source data Fig. 2 [file 44319_2026_745_MOESM4_ESM.zip › Figure 2/2F/Repeats/2F_Exp2_20191019.xlsx]

## Sheet: General_Info
General Info
Run information
	Session name				Elisa R_D
	Session creator				admin
	Run name				20191019_3
	Run creator				admin
	Run started				19/10/2019 9:16:11 PM-04:00
	Total warnings				0
	Total errors				0
Instrument parameters
	Instrument name				Varioskan
	Instrument version				3.01.15
	Instrument serial number				3001-19
	Actual instrument temperature				24.5 25.1 25.1
	Dispenser				1
	LumiSens module				N\A
	LumiSens scaling factor				N\A
SW Parameters
	Run Software Version				SkanIt Software 2.4.3 RE for Varioskan
	Current Software Version				SkanIt Software 2.4.3 RE for Varioskan

## Sheet: Layout
Layout
Plate 1: 1
Sample	1	2	3	4	5	6	7	8	9	10	11	12
A	Un_0001	Un_0009	Un_0017	Un_0025	Un_0033	Un_0041	Un_0049	Un_0057	Un_0065	Un_0073	Un_0081	Un_0089
B	Un_0002	Un_0010	Un_0018	Un_0026	Un_0034	Un_0042	Un_0050	Un_0058	Un_0066	Un_0074	Un_0082	Un_0090
C	Un_0003	Un_0011	Un_0019	Un_0027	Un_0035	Un_0043	Un_0051	Un_0059	Un_0067	Un_0075	Un_0083	Un_0091
D	Un_0004	Un_0012	Un_0020	Un_0028	Un_0036	Un_0044	Un_0052	Un_0060	Un_0068	Un_0076	Un_0084	Un_0092
E	Un_0005	Un_0013	Un_0021	Un_0029	Un_0037	Un_0045	Un_0053	Un_0061	Un_0069	Un_0077	Un_0085	Un_0093
F	Un_0006	Un_0014	Un_0022	Un_0030	Un_0038	Un_0046	Un_0054	Un_0062	Un_0070	Un_0078	Un_0086	Un_0094
G	Un_0007	Un_0015	Un_0023	Un_0031	Un_0039	Un_0047	Un_0055	Un_0063	Un_0071	Un_0079	Un_0087	Un_0095
H	Un_0008	Un_0016	Un_0024	Un_0032	Un_0040	Un_0048	Un_0056	Un_0064	Un_0072	Un_0080	Un_0088	Un_0096
Type	1	2	3	4	5	6	7	8	9	10	11	12
A	Unknown	Unknown	Unknown	Unknown	Unknown	Unknown	Unknown	Unknown	Unknown	Unknown	Unknown	Unknown
B	Unknown	Unknown	Unknown	Unknown	Unknown	Unknown	Unknown	Unknown	Unknown	Unknown	Unknown	Unknown
C	Unknown	Unknown	Unknown	Unknown	Unknown	Unknown	Unknown	Unknown	Unknown	Unknown	Unknown	Unknown
D	Unknown	Unknown	Unknown	Unknown	Unknown	Unknown	Unknown	Unknown	Unknown	Unknown	Unknown	Unknown
E	Unknown	Unknown	Unknown	Unknown	Unknown	Unknown	Unknown	Unknown	Unknown	Unknown	Unknown	Unknown
F	Unknown	Unknown	Unknown	Unknown	Unknown	Unknown	Unknown	Unknown	Unknown	Unknown	Unknown	Unknown
G	Unknown	Unknown	Unknown	Unknown	Unknown	Unknown	Unknown	Unknown	Unknown	Unknown	Unknown	Unknown
H	Unknown	Unknown	Unknown	Unknown	Unknown	Unknown	Unknown	Unknown	Unknown	Unknown	Unknown	Unknown
Conc/Dil	1	2	3	4	5	6	7	8	9	10	11	12
A	1:1	1:1	1:1	1:1	1:1	1:1	1:1	1:1	1:1	1:1	1:1	1:1
B	1:1	1:1	1:1	1:1	1:1	1:1	1:1	1:1	1:1	1:1	1:1	1:1
C	1:1	1:1	1:1	1:1	1:1	1:1	1:1	1:1	1:1	1:1	1:1	1:1
D	1:1	1:1	1:1	1:1	1:1	1:1	1:1	1:1	1:1	1:1	1:1	1:1
E	1:1	1:1	1:1	1:1	1:1	1:1	1:1	1:1	1:1	1:1	1:1	1:1
F	1:1	1:1	1:1	1:1	1:1	1:1	1:1	1:1	1:1	1:1	1:1	1:1
G	1:1	1:1	1:1	1:1	1:1	1:1	1:1	1:1	1:1	1:1	1:1	1:1
H	1:1	1:1	1:1	1:1	1:1	1:1	1:1	1:1	1:1	1:1	1:1	1:1
Unit	1	2	3	4	5	6	7	8	9	10	11	12
A
B
C
D
E
F
G
H
Description
	No description

## Sheet: Photometric1
Photometric1	450
Plate 1: 1
Sample	1	2	3	4	5	6	7	8	9	10	11	12
A	Un_0001 1/1	Un_0009 1/1	Un_0017 1/1	Un_0025 1/1	Un_0033 1/1	Un_0041 1/1	Un_0049 1/1	Un_0057 1/1	Un_0065 1/1	Un_0073 1/1	Un_0081 1/1	Un_0089 1/1
B	Un_0002 1/1	Un_0010 1/1	Un_0018 1/1	Un_0026 1/1	Un_0034 1/1	Un_0042 1/1	Un_0050 1/1	Un_0058 1/1	Un_0066 1/1	Un_0074 1/1	Un_0082 1/1	Un_0090 1/1
C	Un_0003 1/1	Un_0011 1/1	Un_0019 1/1	Un_0027 1/1	Un_0035 1/1	Un_0043 1/1	Un_0051 1/1	Un_0059 1/1	Un_0067 1/1	Un_0075 1/1	Un_0083 1/1	Un_0091 1/1
D	Un_0004 1/1	Un_0012 1/1	Un_0020 1/1	Un_0028 1/1	Un_0036 1/1	Un_0044 1/1	Un_0052 1/1	Un_0060 1/1	Un_0068 1/1	Un_0076 1/1	Un_0084 1/1	Un_0092 1/1
E	Un_0005 1/1	Un_0013 1/1	Un_0021 1/1	Un_0029 1/1	Un_0037 1/1	Un_0045 1/1	Un_0053 1/1	Un_0061 1/1	Un_0069 1/1	Un_0077 1/1	Un_0085 1/1	Un_0093 1/1
F	Un_0006 1/1	Un_0014 1/1	Un_0022 1/1	Un_0030 1/1	Un_0038 1/1	Un_0046 1/1	Un_0054 1/1	Un_0062 1/1	Un_0070 1/1	Un_0078 1/1	Un_0086 1/1	Un_0094 1/1
G	Un_0007 1/1	Un_0015 1/1	Un_0023 1/1	Un_0031 1/1	Un_0039 1/1	Un_0047 1/1	Un_0055 1/1	Un_0063 1/1	Un_0071 1/1	Un_0079 1/1	Un_0087 1/1	Un_0095 1/1
H	Un_0008 1/1	Un_0016 1/1	Un_0024 1/1	Un_0032 1/1	Un_0040 1/1	Un_0048 1/1	Un_0056 1/1	Un_0064 1/1	Un_0072 1/1	Un_0080 1/1	Un_0088 1/1	Un_0096 1/1
Value	1	2	3	4	5	6	7	8	9	10	11	12
A	2.31395	2.30789	0.387689	0.407051	0.00019294	0.00013172	0.000356887	0.000102075	0.000245711	0.000261126	0.00018122	0.000154302
B	1.19287	1.19691	0.384505	0.395022	5.71817e-05	0.000244694	0.000140817	0.000141566	0.000218308	0.000288423	0.000160135	0.000134128
C	0.676019	0.672856	0.36463	0.382286	0.000169179	0.000144563	0.000132844	0.00020145	0.000170303	0.000194493	6.68662e-05	0.000136054
D	0.400006	0.418969	1.1668	1.1949	0.000193476	0.000179294	7.82634e-05	0.000231474	0.000171908	0.00013172	4.73367e-05	0.000180097
E	0.275658	0.273021	1.22615	1.25285	0.000120429	0.000195991	0.000139425	0.000118395	0.000161366	0.000289708	0.000193743	0.000298861
F	0.216996	0.210015	1.20634	1.24169	0.000131773	0.000158904	0.000132469	0.000255185	5.77703e-05	7.26987e-05	6.75619e-05	6.95417e-05
G	0.189334	0.174453	0.268624	0.268412	0.00010277	0.000152322	0.000200701	0.000149432	3.3051e-05	4.00064e-05	0.000184967	0.000101058
H	0.141279	0.150429	0.656616	0.695834	0.000289066	0.000219539	0.000224463	0.000157139	0.000221894	0.000185823	7.22706e-05	0.000227086

## Sheet: Photometric2
Photometric2	570
Plate 1: 1
Sample	1	2	3	4	5	6	7	8	9	10	11	12
A	Un_0001 1/1	Un_0009 1/1	Un_0017 1/1	Un_0025 1/1	Un_0033 1/1	Un_0041 1/1	Un_0049 1/1	Un_0057 1/1	Un_0065 1/1	Un_0073 1/1	Un_0081 1/1	Un_0089 1/1
B	Un_0002 1/1	Un_0010 1/1	Un_0018 1/1	Un_0026 1/1	Un_0034 1/1	Un_0042 1/1	Un_0050 1/1	Un_0058 1/1	Un_0066 1/1	Un_0074 1/1	Un_0082 1/1	Un_0090 1/1
C	Un_0003 1/1	Un_0011 1/1	Un_0019 1/1	Un_0027 1/1	Un_0035 1/1	Un_0043 1/1	Un_0051 1/1	Un_0059 1/1	Un_0067 1/1	Un_0075 1/1	Un_0083 1/1	Un_0091 1/1
D	Un_0004 1/1	Un_0012 1/1	Un_0020 1/1	Un_0028 1/1	Un_0036 1/1	Un_0044 1/1	Un_0052 1/1	Un_0060 1/1	Un_0068 1/1	Un_0076 1/1	Un_0084 1/1	Un_0092 1/1
E	Un_0005 1/1	Un_0013 1/1	Un_0021 1/1	Un_0029 1/1	Un_0037 1/1	Un_0045 1/1	Un_0053 1/1	Un_0061 1/1	Un_0069 1/1	Un_0077 1/1	Un_0085 1/1	Un_0093 1/1
F	Un_0006 1/1	Un_0014 1/1	Un_0022 1/1	Un_0030 1/1	Un_0038 1/1	Un_0046 1/1	Un_0054 1/1	Un_0062 1/1	Un_0070 1/1	Un_0078 1/1	Un_0086 1/1	Un_0094 1/1
G	Un_0007 1/1	Un_0015 1/1	Un_0023 1/1	Un_0031 1/1	Un_0039 1/1	Un_0047 1/1	Un_0055 1/1	Un_0063 1/1	Un_0071 1/1	Un_0079 1/1	Un_0087 1/1	Un_0095 1/1
H	Un_0008 1/1	Un_0016 1/1	Un_0024 1/1	Un_0032 1/1	Un_0040 1/1	Un_0048 1/1	Un_0056 1/1	Un_0064 1/1	Un_0072 1/1	Un_0080 1/1	Un_0088 1/1	Un_0096 1/1
Value	1	2	3	4	5	6	7	8	9	10	11	12
A	0.052376	0.0558101	0.0483837	0.0514221	0.000337509	0.000367165	0.000397895	0.000378889	0.000264765	0.000279966	8.37747e-05	0.000277825
B	0.0457563	0.0492988	0.0629102	0.0560646	0.000318934	0.000302929	0.000314919	0.000275791	-0.00010416	0.00050728	9.23894e-05	0.00050728
C	0.0532288	0.0503065	0.0440516	0.0462114	0.000171534	0.000162062	0.000584018	0.000211725	0.000212261	0.000219646	0.000211779	0.000497213
D	0.0485573	0.0629789	0.0526654	0.0476421	0.00018304	0.000377819	0.000224677	-4.76521e-05	0.000212154	0.000189516	0.000253686	0.000529234
E	0.0530999	0.0553567	0.0572621	0.0549436	0.000203109	0.000285586	0.00024266	0.000420915	0.000325411	0.000414651	0.000429856	0.000391363
F	0.0604858	0.0554044	0.0545157	0.0485911	0.000171106	0.000307425	0.000182291	0.000462516	0.000203591	0.000327285	0.000388419	0.00023126
G	0.0627174	0.0550159	0.0552987	0.042902	0.000229173	0.000303357	0.000414812	0.000294525	0.000239556	3.13924e-05	0.000286657	0.00017437
H	0.0543027	0.065458	0.0476957	0.0647443	9.54394e-05	0.000467496	0.000324822	0.000219272	0.000290778	0.000336385	0.00019278	0.000410583

## Sheet: Analysis
Photometric1
Plate 450						Diluted Sample Concentration from PrismAnalysis
							(Interpolated)	(Entered)	(Calculated)
Value	1	2	3	4			Concentration (pg/mL)	A450 minus A550	Original Sample (pg/mL)
A	2.31395	2.30789	0.387689	0.407051		6:1 PBS_A	134.309	0.339305	268.617
B	1.19287	1.19691	0.384505	0.395022		6:1 PBS_A	140.905	0.355629	281.811
C	0.676019	0.672856	0.36463	0.382286		6:1 PBS_B	127.166	0.321595	254.331
D	0.400006	0.418969	1.1668	1.1949		6:1 PBS_B	134.168	0.338957	268.336
E	0.275658	0.273021	1.22615	1.25285		6:1 PBS_C	126.756	0.320578	253.512
F	0.216996	0.210015	1.20634	1.24169		6:1 PBS_C	133.004	0.336075	266.009
G	0.189334	0.174453	0.268624	0.268412		6:1 L598_A	462.078	1.11413	924.157
H	0.141279	0.150429	0.656616	0.695834		6:1 L598_A	476.79	1.14726	953.579
						6:1 L598_B	486.429	1.16889	972.858
						6:1 L598_B	499.401	1.19791	998.802
Photometric2						6:1 L598_C	478.822	1.15182	957.645
						6:1 L598_C	497.249	1.1931	994.498
Plate 570						600K PBS	83.8201	0.213325	167.64
						600K PBS	88.6708	0.22551	177.342
Value	1	2	3	4		600K L598	244.917	0.60892	489.833
A	0.052376	0.0558101	0.0483837	0.0514221		600K L598	254.17	0.63109	508.341
B	0.0457563	0.0492988	0.0629102	0.0560646
C	0.0532288	0.0503065	0.0440516	0.0462114
D	0.0485573	0.0629789	0.0526654	0.0476421
E	0.0530999	0.0553567	0.0572621	0.0549436
F	0.0604858	0.0554044	0.0545157	0.0485911
G	0.0627174	0.0550159	0.0552987	0.042902
H	0.0543027	0.065458	0.0476957	0.0647443
Plate 450 minus 570
Value
A	2.26157	2.25208	0.339305	0.355629
B	1.14711	1.14761	0.321595	0.338957
C	0.62279	0.622549	0.320578	0.336075
D	0.351449	0.35599	1.11413	1.14726
E	0.222558	0.217664	1.16889	1.19791
F	0.15651	0.154611	1.15182	1.1931
G	0.126617	0.119437	0.213325	0.22551
H	0.0869763	0.084971	0.60892	0.63109
