# Supplementary material for: PTPN1/PTPN2 inhibition improves NK cancer therapy by enhancing IL-2 and mitigating TGFβ1 responses
Source: EMBO Rep. 2026 Apr 15;27(10):2581–613. doi: 10.1038/s44319-026-00745-0 (PMC13219468; doi:10.1038/s44319-026-00745-0)
Supplement: Supplementary file 4 — Source data Fig. 2 [file 44319_2026_745_MOESM4_ESM.zip › Figure 2/2F/Repeats/2F_Exp3_20191118.xlsx]

## Sheet: General_Info
General Info
Run information
	Session name				Elisa R_D
	Session creator				admin
	Run name				20191118
	Run creator				admin
	Run started				18/11/2019 5:28:46 PM-05:00
	Total warnings				0
	Total errors				0
Instrument parameters
	Instrument name				Varioskan
	Instrument version				3.01.15
	Instrument serial number				3001-19
	Actual instrument temperature				24.6 25.1 25.1
	Dispenser				1
	LumiSens module				N\A
	LumiSens scaling factor				N\A
SW Parameters
	Run Software Version				SkanIt Software 2.4.3 RE for Varioskan
	Current Software Version				SkanIt Software 2.4.3 RE for Varioskan

## Sheet: Layout
Layout
Plate 1: 1
Sample	1	2	3	4	5	6	7	8	9	10	11	12
A	Un_0001	Un_0009	Un_0017	Un_0025	Un_0033	Un_0041	Un_0049	Un_0057	Un_0065	Un_0073	Un_0081	Un_0089
B	Un_0002	Un_0010	Un_0018	Un_0026	Un_0034	Un_0042	Un_0050	Un_0058	Un_0066	Un_0074	Un_0082	Un_0090
C	Un_0003	Un_0011	Un_0019	Un_0027	Un_0035	Un_0043	Un_0051	Un_0059	Un_0067	Un_0075	Un_0083	Un_0091
D	Un_0004	Un_0012	Un_0020	Un_0028	Un_0036	Un_0044	Un_0052	Un_0060	Un_0068	Un_0076	Un_0084	Un_0092
E	Un_0005	Un_0013	Un_0021	Un_0029	Un_0037	Un_0045	Un_0053	Un_0061	Un_0069	Un_0077	Un_0085	Un_0093
F	Un_0006	Un_0014	Un_0022	Un_0030	Un_0038	Un_0046	Un_0054	Un_0062	Un_0070	Un_0078	Un_0086	Un_0094
G	Un_0007	Un_0015	Un_0023	Un_0031	Un_0039	Un_0047	Un_0055	Un_0063	Un_0071	Un_0079	Un_0087	Un_0095
H	Un_0008	Un_0016	Un_0024	Un_0032	Un_0040	Un_0048	Un_0056	Un_0064	Un_0072	Un_0080	Un_0088	Un_0096
Type	1	2	3	4	5	6	7	8	9	10	11	12
A	Unknown	Unknown	Unknown	Unknown	Unknown	Unknown	Unknown	Unknown	Unknown	Unknown	Unknown	Unknown
B	Unknown	Unknown	Unknown	Unknown	Unknown	Unknown	Unknown	Unknown	Unknown	Unknown	Unknown	Unknown
C	Unknown	Unknown	Unknown	Unknown	Unknown	Unknown	Unknown	Unknown	Unknown	Unknown	Unknown	Unknown
D	Unknown	Unknown	Unknown	Unknown	Unknown	Unknown	Unknown	Unknown	Unknown	Unknown	Unknown	Unknown
E	Unknown	Unknown	Unknown	Unknown	Unknown	Unknown	Unknown	Unknown	Unknown	Unknown	Unknown	Unknown
F	Unknown	Unknown	Unknown	Unknown	Unknown	Unknown	Unknown	Unknown	Unknown	Unknown	Unknown	Unknown
G	Unknown	Unknown	Unknown	Unknown	Unknown	Unknown	Unknown	Unknown	Unknown	Unknown	Unknown	Unknown
H	Unknown	Unknown	Unknown	Unknown	Unknown	Unknown	Unknown	Unknown	Unknown	Unknown	Unknown	Unknown
Conc/Dil	1	2	3	4	5	6	7	8	9	10	11	12
A	1:1	1:1	1:1	1:1	1:1	1:1	1:1	1:1	1:1	1:1	1:1	1:1
B	1:1	1:1	1:1	1:1	1:1	1:1	1:1	1:1	1:1	1:1	1:1	1:1
C	1:1	1:1	1:1	1:1	1:1	1:1	1:1	1:1	1:1	1:1	1:1	1:1
D	1:1	1:1	1:1	1:1	1:1	1:1	1:1	1:1	1:1	1:1	1:1	1:1
E	1:1	1:1	1:1	1:1	1:1	1:1	1:1	1:1	1:1	1:1	1:1	1:1
F	1:1	1:1	1:1	1:1	1:1	1:1	1:1	1:1	1:1	1:1	1:1	1:1
G	1:1	1:1	1:1	1:1	1:1	1:1	1:1	1:1	1:1	1:1	1:1	1:1
H	1:1	1:1	1:1	1:1	1:1	1:1	1:1	1:1	1:1	1:1	1:1	1:1
Unit	1	2	3	4	5	6	7	8	9	10	11	12
A
B
C
D
E
F
G
H
Description
	No description

## Sheet: Photometric1
450
Photometric1
Plate 1: 1
Sample	1	2	3	4	5	6	7	8	9	10	11	12
A	Un_0001 1/1	Un_0009 1/1	Un_0017 1/1	Un_0025 1/1	Un_0033 1/1	Un_0041 1/1	Un_0049 1/1	Un_0057 1/1	Un_0065 1/1	Un_0073 1/1	Un_0081 1/1	Un_0089 1/1
B	Un_0002 1/1	Un_0010 1/1	Un_0018 1/1	Un_0026 1/1	Un_0034 1/1	Un_0042 1/1	Un_0050 1/1	Un_0058 1/1	Un_0066 1/1	Un_0074 1/1	Un_0082 1/1	Un_0090 1/1
C	Un_0003 1/1	Un_0011 1/1	Un_0019 1/1	Un_0027 1/1	Un_0035 1/1	Un_0043 1/1	Un_0051 1/1	Un_0059 1/1	Un_0067 1/1	Un_0075 1/1	Un_0083 1/1	Un_0091 1/1
D	Un_0004 1/1	Un_0012 1/1	Un_0020 1/1	Un_0028 1/1	Un_0036 1/1	Un_0044 1/1	Un_0052 1/1	Un_0060 1/1	Un_0068 1/1	Un_0076 1/1	Un_0084 1/1	Un_0092 1/1
E	Un_0005 1/1	Un_0013 1/1	Un_0021 1/1	Un_0029 1/1	Un_0037 1/1	Un_0045 1/1	Un_0053 1/1	Un_0061 1/1	Un_0069 1/1	Un_0077 1/1	Un_0085 1/1	Un_0093 1/1
F	Un_0006 1/1	Un_0014 1/1	Un_0022 1/1	Un_0030 1/1	Un_0038 1/1	Un_0046 1/1	Un_0054 1/1	Un_0062 1/1	Un_0070 1/1	Un_0078 1/1	Un_0086 1/1	Un_0094 1/1
G	Un_0007 1/1	Un_0015 1/1	Un_0023 1/1	Un_0031 1/1	Un_0039 1/1	Un_0047 1/1	Un_0055 1/1	Un_0063 1/1	Un_0071 1/1	Un_0079 1/1	Un_0087 1/1	Un_0095 1/1
H	Un_0008 1/1	Un_0016 1/1	Un_0024 1/1	Un_0032 1/1	Un_0040 1/1	Un_0048 1/1	Un_0056 1/1	Un_0064 1/1	Un_0072 1/1	Un_0080 1/1	Un_0088 1/1	Un_0096 1/1
Value	1	2	3	4	5	6	7	8	9	10	11	12
A	2.31792	2.28979	0.40536	0.403902	0.290357	0.286825	9.42623e-05	0.000222162	0.000226229	7.70326e-05	0.000239181	0.000276862
B	1.225	1.27081	0.405433	0.391596	0.670208	0.709527	0.000160403	0.000204554	0.000191977	0.000218041	0.000220021	0.000292384
C	0.66409	0.691111	0.375915	0.376553	0.550642	0.588157	0.00016934	0.000155533	0.000216221	0.000238753	0.000244587	0.00011267
D	0.395705	0.409386	1.12659	1.16368	0.677991	0.71762	0.000158102	0.000264177	0.000142904	0.000248709	0.000217934	0.000230029
E	0.280553	0.302306	1.18266	1.1603	0.124187	0.143609	0.000246139	0.000187964	0.00022928	0.000291046	0.000201932	0.000157888
F	0.181439	0.196757	1.14352	1.16644	0.117514	0.136025	0.000162222	0.000246139	0.000162062	0.000220663	0.000161473	0.00012273
G	0.162432	0.170352	0.237271	0.220911	0.12983	0.14569	0.000239717	0.000226551	0.000193904	0.00021028	0.000155426	0.000216489
H	0.131116	0.13431	0.225162	0.221309	0.139149	0.148946	0.000346181	0.000278146	0.000222376	0.000321825	0.000109084	0.000211297

## Sheet: Photometric2
570
Photometric2
Plate 1: 1
Sample	1	2	3	4	5	6	7	8	9	10	11	12
A	Un_0001 1/1	Un_0009 1/1	Un_0017 1/1	Un_0025 1/1	Un_0033 1/1	Un_0041 1/1	Un_0049 1/1	Un_0057 1/1	Un_0065 1/1	Un_0073 1/1	Un_0081 1/1	Un_0089 1/1
B	Un_0002 1/1	Un_0010 1/1	Un_0018 1/1	Un_0026 1/1	Un_0034 1/1	Un_0042 1/1	Un_0050 1/1	Un_0058 1/1	Un_0066 1/1	Un_0074 1/1	Un_0082 1/1	Un_0090 1/1
C	Un_0003 1/1	Un_0011 1/1	Un_0019 1/1	Un_0027 1/1	Un_0035 1/1	Un_0043 1/1	Un_0051 1/1	Un_0059 1/1	Un_0067 1/1	Un_0075 1/1	Un_0083 1/1	Un_0091 1/1
D	Un_0004 1/1	Un_0012 1/1	Un_0020 1/1	Un_0028 1/1	Un_0036 1/1	Un_0044 1/1	Un_0052 1/1	Un_0060 1/1	Un_0068 1/1	Un_0076 1/1	Un_0084 1/1	Un_0092 1/1
E	Un_0005 1/1	Un_0013 1/1	Un_0021 1/1	Un_0029 1/1	Un_0037 1/1	Un_0045 1/1	Un_0053 1/1	Un_0061 1/1	Un_0069 1/1	Un_0077 1/1	Un_0085 1/1	Un_0093 1/1
F	Un_0006 1/1	Un_0014 1/1	Un_0022 1/1	Un_0030 1/1	Un_0038 1/1	Un_0046 1/1	Un_0054 1/1	Un_0062 1/1	Un_0070 1/1	Un_0078 1/1	Un_0086 1/1	Un_0094 1/1
G	Un_0007 1/1	Un_0015 1/1	Un_0023 1/1	Un_0031 1/1	Un_0039 1/1	Un_0047 1/1	Un_0055 1/1	Un_0063 1/1	Un_0071 1/1	Un_0079 1/1	Un_0087 1/1	Un_0095 1/1
H	Un_0008 1/1	Un_0016 1/1	Un_0024 1/1	Un_0032 1/1	Un_0040 1/1	Un_0048 1/1	Un_0056 1/1	Un_0064 1/1	Un_0072 1/1	Un_0080 1/1	Un_0088 1/1	Un_0096 1/1
Value	1	2	3	4	5	6	7	8	9	10	11	12
A	0.0544024	0.0539106	0.0471704	0.0471081	0.0554148	0.0506546	0.000250689	8.15271e-05	5.84122e-05	0.000208943	6.94345e-05	-3.08998e-06
B	0.0502381	0.0512536	0.0478277	0.0576214	0.0537922	0.0489378	1.86586e-05	-0.000138145	0.000162651	4.93165e-05	-4.18749e-05	0.000122462
C	0.0473447	0.0471976	0.051289	0.0466385	0.0476033	0.0526053	-3.43767e-06	0.000132469	0.000129098	-0.000275083	-0.000107877	6.53681e-05
D	0.046912	0.0603588	0.0504368	0.0489017	0.0514141	0.0518774	3.13924e-05	0.000165005	0.000177474	4.94769e-05	-5.23326e-05	5.0868e-05
E	0.0672287	0.082543	0.0652609	0.055611	0.050082	0.0534358	0.000108871	-0.000137583	2.90382e-05	-4.61007e-05	0.00011465	-9.84107e-05
F	0.0443747	0.0590385	0.0501015	0.053623	0.0458044	0.048285	-0.000186721	0.000242553	9.26571e-05	1.23989e-05	0.000173996	-7.28721e-05
G	0.0537915	0.0628901	0.0708588	0.0492194	0.0469238	0.0493456	-0.000124348	-0.000112342	3.41211e-05	5.85728e-05	0.000106462	7.37686e-05
H	0.0543983	0.0618232	0.0537024	0.0473125	0.0497984	0.0499932	0.00025026	0.000171641	5.16706e-05	2.18688e-05	-1.35222e-05	0.000214883

## Sheet: Analysis
Photometric1
Plate 450												Diluted Sample Concentration from PrismAnalysis
													(Interpolated)	(Entered)	(Calculated)
Value	1	2	3	4	5	6							Concentration (pg/mL)	A450 minus A550	Original Sample (pg/mL)
A	2.31792	2.28979	0.40536	0.403902	0.290357	0.286825						6:1 PBS_A	136.446	0.35819	272.892
B	1.225	1.27081	0.405433	0.391596	0.670208	0.709527						6:1 PBS_A	135.899	0.356794	271.799
C	0.66409	0.691111	0.375915	0.376553	0.550642	0.588157						6:1 PBS_B	136.217	0.357605	272.434
D	0.395705	0.409386	1.12659	1.16368	0.677991	0.71762						6:1 PBS_B	126.983	0.333975	253.966
E	0.280553	0.302306	1.18266	1.1603	0.124187	0.143609						6:1 PBS_C	123.339	0.324626	246.678
F	0.181439	0.196757	1.14352	1.16644	0.117514	0.136025						6:1 PBS_C	125.4	0.329914	250.799
G	0.162432	0.170352	0.237271	0.220911	0.12983	0.14569						6:1 L598_A	434.131	1.07615	868.263
H	0.131116	0.13431	0.225162	0.221309	0.139149	0.148946						6:1 L598_A	451.145	1.11478	902.29
												6:1 L598_B	452.304	1.1174	904.607
												6:1 L598_B	446.691	1.10469	893.381
Photometric2												6:1 L598_C	441.723	1.09342	883.446
												6:1 L598_C	450.279	1.11282	900.557
Plate 570												600K PBS_A	62.462	0.166412	124.924
												600K PBS_A	64.4696	0.171692	128.939
Value	1	2	3	4	5	6						600K PBS_B	64.3814	0.17146	128.763
A	0.0544024	0.0539106	0.0471704	0.0471081	0.0554148	0.0506546						600K PBS_B	65.3466	0.173996	130.693
B	0.0502381	0.0512536	0.0478277	0.0576214	0.0537922	0.0489378						600K PBS_C	88.649	0.234942	177.298
C	0.0473447	0.0471976	0.051289	0.0466385	0.0476033	0.0526053						600K PBS_C	89.1208	0.23617	178.242
D	0.046912	0.0603588	0.0504368	0.0489017	0.0514141	0.0518774						600K L598_A	239.614	0.616416	479.229
E	0.0672287	0.082543	0.0652609	0.055611	0.050082	0.0534358						600K L598_A	257.687	0.660589	515.374
F	0.0443747	0.0590385	0.0501015	0.053623	0.0458044	0.048285						600K L598_B	193.802	0.503039	387.604
G	0.0537915	0.0628901	0.0708588	0.0492194	0.0469238	0.0493456						600K L598_B	206.856	0.535552	413.712
H	0.0543983	0.0618232	0.0537024	0.0473125	0.0497984	0.0499932						600K L598_C	243.76	0.626577	487.521
												600K L598_C	259.804	0.665743	519.608
												100K K562_A	27.62	0.074105	55.24
Plate 450 minus 570												100K K562_A	33.6499	0.0901732	67.2998
												100K K562_B	26.7223	0.0717096	53.4447
Value												100K K562_B	32.7358	0.08774	65.4717
A	2.26352	2.23588	0.35819	0.356794	0.234942	0.23617						100K K562_C	30.921	0.0829062	61.842
B	1.17476	1.21956	0.357605	0.333975	0.616416	0.660589						100K K562_C	35.9697	0.0963444	71.9393
C	0.616745	0.643913	0.324626	0.329914	0.503039	0.535552						100K K562_D	33.3408	0.0893506	66.6817
D	0.348793	0.349027	1.07615	1.11478	0.626577	0.665743						100K K562_D	36.9508	0.0989528	73.9017
E	0.213324	0.219763	1.1174	1.10469	0.074105	0.0901732
F	0.137064	0.137718	1.09342	1.11282	0.0717096	0.08774
G	0.108641	0.107462	0.166412	0.171692	0.0829062	0.0963444						After Minus K562 Secretion
H	0.0767177	0.0724868	0.17146	0.173996	0.0893506	0.0989528						Diluted Sample Concentration from PrismAnalysis
													(Interpolated)	(Entered)	(Calculated)	Minus K562 Secretion
													Concentration (pg/mL)	A450 minus A550	Original Sample (pg/mL)
												6:1 PBS_A	136.446	0.35819	272.892	208.414
												6:1 PBS_A	135.899	0.356794	271.799	207.321
												6:1 PBS_B	136.217	0.357605	272.434	207.956
												6:1 PBS_B	126.983	0.333975	253.966	189.488
												6:1 PBS_C	123.339	0.324626	246.678	182.201
												6:1 PBS_C	125.4	0.329914	250.799	186.322
												6:1 L598_A	434.131	1.07615	868.263	803.785
												6:1 L598_A	451.145	1.11478	902.29	837.813
												6:1 L598_B	452.304	1.1174	904.607	840.13
												6:1 L598_B	446.691	1.10469	893.381	828.903
												6:1 L598_C	441.723	1.09342	883.446	818.969
												6:1 L598_C	450.279	1.11282	900.557	836.08
												600K PBS_A	62.462	0.166412	124.924
												600K PBS_A	64.4696	0.171692	128.939
												600K PBS_B	64.3814	0.17146	128.763
												600K PBS_B	65.3466	0.173996	130.693
												600K PBS_C	88.649	0.234942	177.298
												600K PBS_C	89.1208	0.23617	178.242
												600K L598_A	239.614	0.616416	479.229
												600K L598_A	257.687	0.660589	515.374
												600K L598_B	193.802	0.503039	387.604
												600K L598_B	206.856	0.535552	413.712
												600K L598_C	243.76	0.626577	487.521
												600K L598_C	259.804	0.665743	519.608
												100K K562_A	27.62	0.074105	55.24
												100K K562_A	33.6499	0.0901732	67.2998
												100K K562_B	26.7223	0.0717096	53.4447
												100K K562_B	32.7358	0.08774	65.4717
												100K K562_C	30.921	0.0829062	61.842
												100K K562_C	35.9697	0.0963444	71.9393
												100K K562_D	33.3408	0.0893506	66.6817
												100K K562_D	36.9508	0.0989528	73.9017
												Averge K562	64.4776
