# Supplementary material for: PTPN1/PTPN2 inhibition improves NK cancer therapy by enhancing IL-2 and mitigating TGFβ1 responses
Source: EMBO Rep. 2026 Apr 15;27(10):2581–613. doi: 10.1038/s44319-026-00745-0 (PMC13219468; doi:10.1038/s44319-026-00745-0)
Supplement: Supplementary file 4 — Source data Fig. 2 [file 44319_2026_745_MOESM4_ESM.zip › Figure 2/2F/Repeats/2F_Exp1_20191014.xlsx]

## Sheet: General_Info
General Info
Run information
	Session name				Elisa R_D
	Session creator				admin
	Run name				20191014
	Run creator				admin
	Run started				14/10/2019 6:46:53 PM-04:00
	Total warnings				0
	Total errors				0
Instrument parameters
	Instrument name				Varioskan
	Instrument version				3.01.15
	Instrument serial number				3001-19
	Actual instrument temperature				24.2 24.8 24.9
	Dispenser				1
	LumiSens module				N\A
	LumiSens scaling factor				N\A
SW Parameters
	Run Software Version				SkanIt Software 2.4.3 RE for Varioskan
	Current Software Version				SkanIt Software 2.4.3 RE for Varioskan

## Sheet: Layout
Layout
Plate 1: 1
Sample	1	2	3	4	5	6	7	8	9	10	11	12
A	Un_0001	Un_0009	Un_0017	Un_0025	Un_0033	Un_0041	Un_0049	Un_0057	Un_0065	Un_0073	Un_0081	Un_0089
B	Un_0002	Un_0010	Un_0018	Un_0026	Un_0034	Un_0042	Un_0050	Un_0058	Un_0066	Un_0074	Un_0082	Un_0090
C	Un_0003	Un_0011	Un_0019	Un_0027	Un_0035	Un_0043	Un_0051	Un_0059	Un_0067	Un_0075	Un_0083	Un_0091
D	Un_0004	Un_0012	Un_0020	Un_0028	Un_0036	Un_0044	Un_0052	Un_0060	Un_0068	Un_0076	Un_0084	Un_0092
E	Un_0005	Un_0013	Un_0021	Un_0029	Un_0037	Un_0045	Un_0053	Un_0061	Un_0069	Un_0077	Un_0085	Un_0093
F	Un_0006	Un_0014	Un_0022	Un_0030	Un_0038	Un_0046	Un_0054	Un_0062	Un_0070	Un_0078	Un_0086	Un_0094
G	Un_0007	Un_0015	Un_0023	Un_0031	Un_0039	Un_0047	Un_0055	Un_0063	Un_0071	Un_0079	Un_0087	Un_0095
H	Un_0008	Un_0016	Un_0024	Un_0032	Un_0040	Un_0048	Un_0056	Un_0064	Un_0072	Un_0080	Un_0088	Un_0096
Type	1	2	3	4	5	6	7	8	9	10	11	12
A	Unknown	Unknown	Unknown	Unknown	Unknown	Unknown	Unknown	Unknown	Unknown	Unknown	Unknown	Unknown
B	Unknown	Unknown	Unknown	Unknown	Unknown	Unknown	Unknown	Unknown	Unknown	Unknown	Unknown	Unknown
C	Unknown	Unknown	Unknown	Unknown	Unknown	Unknown	Unknown	Unknown	Unknown	Unknown	Unknown	Unknown
D	Unknown	Unknown	Unknown	Unknown	Unknown	Unknown	Unknown	Unknown	Unknown	Unknown	Unknown	Unknown
E	Unknown	Unknown	Unknown	Unknown	Unknown	Unknown	Unknown	Unknown	Unknown	Unknown	Unknown	Unknown
F	Unknown	Unknown	Unknown	Unknown	Unknown	Unknown	Unknown	Unknown	Unknown	Unknown	Unknown	Unknown
G	Unknown	Unknown	Unknown	Unknown	Unknown	Unknown	Unknown	Unknown	Unknown	Unknown	Unknown	Unknown
H	Unknown	Unknown	Unknown	Unknown	Unknown	Unknown	Unknown	Unknown	Unknown	Unknown	Unknown	Unknown
Conc/Dil	1	2	3	4	5	6	7	8	9	10	11	12
A	1:1	1:1	1:1	1:1	1:1	1:1	1:1	1:1	1:1	1:1	1:1	1:1
B	1:1	1:1	1:1	1:1	1:1	1:1	1:1	1:1	1:1	1:1	1:1	1:1
C	1:1	1:1	1:1	1:1	1:1	1:1	1:1	1:1	1:1	1:1	1:1	1:1
D	1:1	1:1	1:1	1:1	1:1	1:1	1:1	1:1	1:1	1:1	1:1	1:1
E	1:1	1:1	1:1	1:1	1:1	1:1	1:1	1:1	1:1	1:1	1:1	1:1
F	1:1	1:1	1:1	1:1	1:1	1:1	1:1	1:1	1:1	1:1	1:1	1:1
G	1:1	1:1	1:1	1:1	1:1	1:1	1:1	1:1	1:1	1:1	1:1	1:1
H	1:1	1:1	1:1	1:1	1:1	1:1	1:1	1:1	1:1	1:1	1:1	1:1
Unit	1	2	3	4	5	6	7	8	9	10	11	12
A
B
C
D
E
F
G
H
Description
	No description

## Sheet: Photometric1
Photometric1
Plate 1: 1
Sample	1	2	3	4	5	6	7	8	9	10	11	12
A	Un_0001 1/1	Un_0009 1/1	Un_0017 1/1	Un_0025 1/1	Un_0033 1/1	Un_0041 1/1	Un_0049 1/1	Un_0057 1/1	Un_0065 1/1	Un_0073 1/1	Un_0081 1/1	Un_0089 1/1
B	Un_0002 1/1	Un_0010 1/1	Un_0018 1/1	Un_0026 1/1	Un_0034 1/1	Un_0042 1/1	Un_0050 1/1	Un_0058 1/1	Un_0066 1/1	Un_0074 1/1	Un_0082 1/1	Un_0090 1/1
C	Un_0003 1/1	Un_0011 1/1	Un_0019 1/1	Un_0027 1/1	Un_0035 1/1	Un_0043 1/1	Un_0051 1/1	Un_0059 1/1	Un_0067 1/1	Un_0075 1/1	Un_0083 1/1	Un_0091 1/1
D	Un_0004 1/1	Un_0012 1/1	Un_0020 1/1	Un_0028 1/1	Un_0036 1/1	Un_0044 1/1	Un_0052 1/1	Un_0060 1/1	Un_0068 1/1	Un_0076 1/1	Un_0084 1/1	Un_0092 1/1
E	Un_0005 1/1	Un_0013 1/1	Un_0021 1/1	Un_0029 1/1	Un_0037 1/1	Un_0045 1/1	Un_0053 1/1	Un_0061 1/1	Un_0069 1/1	Un_0077 1/1	Un_0085 1/1	Un_0093 1/1
F	Un_0006 1/1	Un_0014 1/1	Un_0022 1/1	Un_0030 1/1	Un_0038 1/1	Un_0046 1/1	Un_0054 1/1	Un_0062 1/1	Un_0070 1/1	Un_0078 1/1	Un_0086 1/1	Un_0094 1/1
G	Un_0007 1/1	Un_0015 1/1	Un_0023 1/1	Un_0031 1/1	Un_0039 1/1	Un_0047 1/1	Un_0055 1/1	Un_0063 1/1	Un_0071 1/1	Un_0079 1/1	Un_0087 1/1	Un_0095 1/1
H	Un_0008 1/1	Un_0016 1/1	Un_0024 1/1	Un_0032 1/1	Un_0040 1/1	Un_0048 1/1	Un_0056 1/1	Un_0064 1/1	Un_0072 1/1	Un_0080 1/1	Un_0088 1/1	Un_0096 1/1
Value	1	2	3	4	5	6	7	8	9	10	11	12
A	1.33703	1.39401	0.361418	0.376493	0.000166182	0.000213866	3.40674e-05	0.000188392	0.000185448	8.77877e-05	0.000206159	0.000267816
B	0.826175	0.703937	0.373427	0.364614	8.7199e-05	1.40039e-05	0.000175922	0.000178384	4.68552e-05	0.000127813	0.000228049	0.000141405
C	0.535882	0.416723	0.477335	0.329593	8.63963e-05	0.000141352	0.000181702	0.000138569	5.93754e-05	0.000197971	0.000203751	0.000143439
D	0.302978	0.300797	1.90051	1.28949	0.000187214	0.000186679	0.000138248	0.000108496	0.000109191	0.000258771	0.000141941	0.000122783
E	0.201618	0.175398	2.1395	1.3467	0.000148683	9.43693e-05	0.00010994	0.00013477	0.000247691	0.000189141	6.48866e-05	0.00013081
F	0.159975	0.139087	2.01393	1.54213	0.000179882	8.09923e-05	6.01779e-05	0.000147666	0.000226711	9.18546e-05	0.000184057	0.000168162
G	0.108268	0.121514	0.132645	0.12756	0.0001017	0.000231796	0.000129686	0.000179776	0.000131078	0.000162597	0.000203698	0.000145472
H	0.106909	0.0935088	0.374584	0.32875	0.00019856	9.45833e-05	0.000198667	0.000260109	0.000211137	0.000172069	0.000156122	0.000235167

## Sheet: Photometric2
Photometric2
Plate 1: 1
Sample	1	2	3	4	5	6	7	8	9	10	11	12
A	Un_0001 1/1	Un_0009 1/1	Un_0017 1/1	Un_0025 1/1	Un_0033 1/1	Un_0041 1/1	Un_0049 1/1	Un_0057 1/1	Un_0065 1/1	Un_0073 1/1	Un_0081 1/1	Un_0089 1/1
B	Un_0002 1/1	Un_0010 1/1	Un_0018 1/1	Un_0026 1/1	Un_0034 1/1	Un_0042 1/1	Un_0050 1/1	Un_0058 1/1	Un_0066 1/1	Un_0074 1/1	Un_0082 1/1	Un_0090 1/1
C	Un_0003 1/1	Un_0011 1/1	Un_0019 1/1	Un_0027 1/1	Un_0035 1/1	Un_0043 1/1	Un_0051 1/1	Un_0059 1/1	Un_0067 1/1	Un_0075 1/1	Un_0083 1/1	Un_0091 1/1
D	Un_0004 1/1	Un_0012 1/1	Un_0020 1/1	Un_0028 1/1	Un_0036 1/1	Un_0044 1/1	Un_0052 1/1	Un_0060 1/1	Un_0068 1/1	Un_0076 1/1	Un_0084 1/1	Un_0092 1/1
E	Un_0005 1/1	Un_0013 1/1	Un_0021 1/1	Un_0029 1/1	Un_0037 1/1	Un_0045 1/1	Un_0053 1/1	Un_0061 1/1	Un_0069 1/1	Un_0077 1/1	Un_0085 1/1	Un_0093 1/1
F	Un_0006 1/1	Un_0014 1/1	Un_0022 1/1	Un_0030 1/1	Un_0038 1/1	Un_0046 1/1	Un_0054 1/1	Un_0062 1/1	Un_0070 1/1	Un_0078 1/1	Un_0086 1/1	Un_0094 1/1
G	Un_0007 1/1	Un_0015 1/1	Un_0023 1/1	Un_0031 1/1	Un_0039 1/1	Un_0047 1/1	Un_0055 1/1	Un_0063 1/1	Un_0071 1/1	Un_0079 1/1	Un_0087 1/1	Un_0095 1/1
H	Un_0008 1/1	Un_0016 1/1	Un_0024 1/1	Un_0032 1/1	Un_0040 1/1	Un_0048 1/1	Un_0056 1/1	Un_0064 1/1	Un_0072 1/1	Un_0080 1/1	Un_0088 1/1	Un_0096 1/1
Value	1	2	3	4	5	6	7	8	9	10	11	12
A	0.0686036	0.0773526	0.0758639	0.0745371	0.000366041	0.000370806	0.000467014	0.000267174	0.000298272	0.000344253	0.000703191	0.000164524
B	0.0539023	0.0793586	0.087086	0.0653025	0.000219218	0.000623114	0.000326214	0.000421076	0.000427287	0.000536357	0.000405229	0.000353729
C	0.0391418	0.0600098	0.0778223	0.071064	0.000274239	0.000328569	0.00034238	0.000287139	0.000188338	0.000312457	0.000310958	0.000578984
D	0.0491	0.0566419	0.166957	0.16697	0.000277665	0.000278735	0.000236345	0.000285907	0.000438102	0.000533733	0.000336545	0.0003692
E	0.0481216	0.0489774	0.127929	0.175262	0.000271456	0.000527949	0.000234043	0.000199738	0.000455181	0.000364971	0.000320861	0.000183147
F	0.0621301	0.0469964	0.148715	0.164226	0.000200326	0.000312511	0.00038799	0.000325625	0.000402552	0.000219807	0.000474778	0.000263534
G	0.0479155	0.0510539	0.0447521	0.0475115	0.000405229	0.000343504	0.000351588	0.000359243	0.00037193	0.000553867	0.000267549	0.000362562
H	0.0488219	0.0466836	0.0600326	0.0678109	0.000391095	0.000332959	0.000498766	0.000472047	0.000415615	0.000287781	0.000570951	0.000230564

## Sheet: Analysis
Photometric1
Plate 450
Value	1	2	3	4
A	1.33703	1.39401	0.361418	0.376493
B	0.826175	0.703937	0.373427	0.364614
C	0.535882	0.416723	0.477335	0.329593
D	0.302978	0.300797	1.90051	1.28949
E	0.201618	0.175398	2.1395	1.3467
F	0.159975	0.139087	2.01393	1.54213
G	0.108268	0.121514	0.132645	0.12756
H	0.106909	0.0935088	0.374584	0.32875
Photometric2
Plate 570
Value	1	2	3	4
A	0.0686036	0.0773526	0.0758639	0.0745371
B	0.0539023	0.0793586	0.087086	0.0653025
C	0.0391418	0.0600098	0.0778223	0.071064
D	0.0491	0.0566419	0.166957	0.16697
E	0.0481216	0.0489774	0.127929	0.175262
F	0.0621301	0.0469964	0.148715	0.164226
G	0.0479155	0.0510539	0.0447521	0.0475115
H	0.0488219	0.0466836	0.0600326	0.0678109
Plate 450 minus 570
Value
A	1.26843	1.31666	0.285554	0.301956
B	0.772273	0.624578	0.286341	0.299312
C	0.49674	0.356713	0.399513	0.258529
D	0.253878	0.244155	1.73355	1.12252
E	0.153496	0.126421	2.01157	1.17144
F	0.0978449	0.0920906	1.86522	1.3779
G	0.0603525	0.0704601	0.0878929	0.0800485
H	0.0580871	0.0468252	0.314551	0.260939

## Sheet: IFNG Results
PBS	272.892	271.799	272.434	253.966	246.678	250.799			L598	868.263	902.29	904.607	893.381	883.446	900.557
K562	55.24	67.2998	53.4447	65.4717	61.842	71.9393	66.6817	73.9017
	Average	64.4776
Net (remove K562 Basal Secretion)	208.414	207.321	207.956	189.488	182.201	186.322				803.785	837.813	840.13	828.903	818.969	836.08
	268.617	281.811	254.331	268.336	253.512	266.009				924.157	953.579	972.858	998.802	957.645	994.498
Net (remove K562 Basal Secretion)	204.14	217.333	189.854	203.859	189.035	201.531				859.679	889.102	908.38	934.325	893.167	930.02
