# Supplementary material for: PTPN1/PTPN2 inhibition improves NK cancer therapy by enhancing IL-2 and mitigating TGFβ1 responses
Source: EMBO Rep. 2026 Apr 15;27(10):2581–613. doi: 10.1038/s44319-026-00745-0 (PMC13219468; doi:10.1038/s44319-026-00745-0)
Supplement: Supplementary file 4 — Source data Fig. 2 [file 44319_2026_745_MOESM4_ESM.zip › Figure 2/2G/Repeats/2G_Exp1_20191220.xlsx]

## Sheet: Sheet0
	Time, SSC-A subset/Cells/FSC_Singlets/SSC_Singlet/Live_NK-92_CMRA-/Q2: CD107a+ , IFNg+ | Freq. of Parent	Numeric	Time, SSC-A subset/Cells/FSC_Singlets/SSC_Singlet/Live_NK-92_CMRA-/Q2: CD107a+ , IFNg+ | Geometric Mean (Comp-Blue_530_30-A)	Time, SSC-A subset/Cells/FSC_Singlets/SSC_Singlet/Live_NK-92_CMRA-/Q1: CD107a- , IFNg+ | Freq. of Parent
GolgiPlug_Stop_1_5_L598_K562_1_1_A_001_018.fcs	1,43 %	1.43	359	1,86 %
GolgiPlug_Stop_1_5_L598_K562_1_1_B_001_019.fcs	1,59 %	1.59	381	2,48 %
GolgiPlug_Stop_1_5_L598_K562_1_1_C_001_020.fcs	0,71 %	0.71	386	1,53 %
GolgiPlug_Stop_1_5_L598_K562_10_1_A_001_021.fcs	0,31 %	0.31	353	3,62 %
GolgiPlug_Stop_1_5_L598_K562_10_1_B_002_022.fcs	0,34 %	0.34	392	3,54 %
GolgiPlug_Stop_1_5_L598_K562_10_1_C_002_023.fcs	0,28 %	0.28	355	3,25 %
GolgiPlug_Stop_1_5_L598_NC_1_1_A_002_024.fcs	0,014 %	0.014	367	0,94 %
GolgiPlug_Stop_1_5_L598_NC_1_1_B_002_025.fcs	0,036 %	0.036	283	0,61 %
GolgiPlug_Stop_1_5_L598_NC_1_1_C_002_026.fcs	0 %	0	n/a	0,84 %
GolgiPlug_Stop_1_5_L598_PC_1_1_A_003_027.fcs	80,0 %	80	883	2,24 %
GolgiPlug_Stop_1_5_L598_PC_1_1_B_003_028.fcs	76,9 %	76.9	845	2,12 %
GolgiPlug_Stop_1_5_L598_PC_1_1_C_003_029.fcs	69,3 %	69.3	814	2,15 %
GolgiPlug_Stop_1_5_PBS_K562_1_1_A_006.fcs	0,42 %	0.42	381	0,77 %
GolgiPlug_Stop_1_5_PBS_K562_1_1_B_007.fcs	0,59 %	0.59	356	1,21 %
GolgiPlug_Stop_1_5_PBS_K562_1_1_C_008.fcs	0,65 %	0.65	367	1,51 %
GolgiPlug_Stop_1_5_PBS_K562_10_1_A_009.fcs	0,11 %	0.11	338	0,81 %
GolgiPlug_Stop_1_5_PBS_K562_10_1_B_001_010.fcs	0,11 %	0.11	349	0,89 %
GolgiPlug_Stop_1_5_PBS_K562_10_1_C_001_011.fcs	0,088 %	0.088	365	0,95 %
GolgiPlug_Stop_1_5_PBS_NC_1_1_A_001_012.fcs	0,018 %	0.018	413	0,79 %
GolgiPlug_Stop_1_5_PBS_NC_1_1_B_001_013.fcs	0,010 %	0.01	286	0,76 %
GolgiPlug_Stop_1_5_PBS_NC_1_1_C_001_014.fcs	0,011 %	0.011	341	0,44 %
GolgiPlug_Stop_1_5_PBS_PC_1_1_A_002_015.fcs	69,5 %	69.5	635	1,92 %
GolgiPlug_Stop_1_5_PBS_PC_1_1_B_002_016.fcs	67,7 %	67.7	623	1,79 %
GolgiPlug_Stop_1_5_PBS_PC_1_1_C_002_017.fcs	70,0 %	70	644	2,13 %
Mean	18,3 %			1,63 %
SD	31,9 %			0,93 %
