# Supplementary material for: PTPN1/PTPN2 inhibition improves NK cancer therapy by enhancing IL-2 and mitigating TGFβ1 responses
Source: EMBO Rep. 2026 Apr 15;27(10):2581–613. doi: 10.1038/s44319-026-00745-0 (PMC13219468; doi:10.1038/s44319-026-00745-0)
Supplement: Supplementary file 4 — Source data Fig. 2 [file 44319_2026_745_MOESM4_ESM.zip › Figure 2/2G/Repeats/2G_Exp2_20200613.xlsx]

## Sheet: IFNg CD107a
	Time, SSC-A subset/Cells/APC+/Single Cells/Live/Q2: CD107a+ , IFNg+ | Freq. of Parent	Average	Time, SSC-A subset/Cells/APC+/Single Cells/Live/Q1: CD107a- , IFNg+ | Freq. of Parent	Average
Specimen_001_L_ET_A_001_016.fcs	0,30 %	0.223333	0,11 %	0.105667
Specimen_001_L_ET_B_002_017.fcs	0,22 %		0,13 %
Specimen_001_L_ET_C_003_020.fcs	0,15 %		0,077 %
Specimen_001_L_KL_A_002_022.fcs	0,031 %		0,17 %
Specimen_001_L_KL_B_003_023.fcs	0,020 %		0,071 %
Specimen_001_L_KL_C_004_026.fcs	0,011 %		0,095 %
Specimen_001_L_N_A_012.fcs	0,041 %	0.0335	0,41 %	0.32
Specimen_001_L_N_B_001_013.fcs	0,026 %		0,23 %
Specimen_001_L_PI_A_003_028.fcs	38,9 %	40.4333	0,088 %	0.0676667
Specimen_001_L_PI_B_004_029.fcs	41,9 %		0,052 %
Specimen_001_L_PI_C_005_032.fcs	40,5 %		0,063 %
Specimen_001_P_ET_A_002_018.fcs	0,27 %	0.154	0,031 %	0.031
Specimen_001_P_ET_B_003_019.fcs	0,15 %		0,041 %
Specimen_001_P_ET_C_004_021.fcs	0,042 %		0,021 %
Specimen_001_P_KL_A_003_024.fcs	0 %		0,010 %
Specimen_001_P_KL_B_004_025.fcs	0 %		0,041 %
Specimen_001_P_KL_C_005_027.fcs	0,040 %		0,071 %
Specimen_001_P_N_A_001_014.fcs	0,016 %	0.018	0,27 %	0.176
Specimen_001_P_N_B_002_015.fcs	0,020 %		0,082 %
Specimen_001_P_PI_A_004_030.fcs	31,3 %	28.9667	0,097 %	0.103667
Specimen_001_P_PI_B_005_031.fcs	24,6 %		0,084 %
Specimen_001_P_PI_C_006_033.fcs	31,0 %		0,13 %
Mean	9,52 %		0,11 %
SD	16,1 %		0,093 %
