# Supplementary material for: PTPN1/PTPN2 inhibition improves NK cancer therapy by enhancing IL-2 and mitigating TGFβ1 responses
Source: EMBO Rep. 2026 Apr 15;27(10):2581–613. doi: 10.1038/s44319-026-00745-0 (PMC13219468; doi:10.1038/s44319-026-00745-0)
Supplement: Supplementary file 4 — Source data Fig. 2 [file 44319_2026_745_MOESM4_ESM.zip › Figure 2/2H/Repeats/2H_Exp1.xlsx]

## Sheet: Sheet0
	Time, SSC-A subset/Cells/FSC_Singlets/SSC_Singlet/K-562_CMRA+ | Freq. of Parent	Time, SSC-A subset/Cells/FSC_Singlets/SSC_Singlet/K-562_CMRA+/Dead | Freq. of Parent
GolgiPlug_Stop_1_5_L598_K562_1_1_A_001_018.fcs	22,4 %	66,7 %
GolgiPlug_Stop_1_5_L598_K562_1_1_B_001_019.fcs	25,5 %	65,6 %
GolgiPlug_Stop_1_5_L598_K562_1_1_C_001_020.fcs	33,4 %	73,3 %
GolgiPlug_Stop_1_5_L598_K562_10_1_A_001_021.fcs	4,32 %	91,8 %
GolgiPlug_Stop_1_5_L598_K562_10_1_B_002_022.fcs	2,92 %	92,9 %
GolgiPlug_Stop_1_5_L598_K562_10_1_C_002_023.fcs	3,44 %	92,7 %
GolgiPlug_Stop_1_5_L598_NC_1_1_A_002_024.fcs	6,64E-3 %	100 %
GolgiPlug_Stop_1_5_L598_NC_1_1_B_002_025.fcs	0,032 %	66,7 %
GolgiPlug_Stop_1_5_L598_NC_1_1_C_002_026.fcs	0 %	0 %
GolgiPlug_Stop_1_5_L598_PC_1_1_A_003_027.fcs	0 %	0 %
GolgiPlug_Stop_1_5_L598_PC_1_1_B_003_028.fcs	9,22E-3 %	100 %
GolgiPlug_Stop_1_5_L598_PC_1_1_C_003_029.fcs	0,010 %	0 %
GolgiPlug_Stop_1_5_PBS_K562_1_1_A_006.fcs	33,1 %	30,1 %
GolgiPlug_Stop_1_5_PBS_K562_1_1_B_007.fcs	32,9 %	27,3 %
GolgiPlug_Stop_1_5_PBS_K562_1_1_C_008.fcs	28,3 %	30,6 %
GolgiPlug_Stop_1_5_PBS_K562_10_1_A_009.fcs	4,44 %	85,3 %
GolgiPlug_Stop_1_5_PBS_K562_10_1_B_001_010.fcs	4,41 %	83,4 %
GolgiPlug_Stop_1_5_PBS_K562_10_1_C_001_011.fcs	3,69 %	82,6 %
GolgiPlug_Stop_1_5_PBS_NC_1_1_A_001_012.fcs	0,023 %	85,7 %
GolgiPlug_Stop_1_5_PBS_NC_1_1_B_001_013.fcs	3,30E-3 %	0 %
GolgiPlug_Stop_1_5_PBS_NC_1_1_C_001_014.fcs	3,29E-3 %	100 %
GolgiPlug_Stop_1_5_PBS_PC_1_1_A_002_015.fcs	0,030 %	71,4 %
GolgiPlug_Stop_1_5_PBS_PC_1_1_B_002_016.fcs	8,24E-3 %	75,0 %
GolgiPlug_Stop_1_5_PBS_PC_1_1_C_002_017.fcs	0 %	0 %
Mean	8,29 %	59,2 %
SD	12,7 %	37,2 %
