# Supplementary material for: PTPN1/PTPN2 inhibition improves NK cancer therapy by enhancing IL-2 and mitigating TGFβ1 responses
Source: EMBO Rep. 2026 Apr 15;27(10):2581–613. doi: 10.1038/s44319-026-00745-0 (PMC13219468; doi:10.1038/s44319-026-00745-0)
Supplement: Supplementary file 4 — Source data Fig. 2 [file 44319_2026_745_MOESM4_ESM.zip › Figure 2/2H/Repeats/2H_Exp2.xlsx]

## Sheet: Sheet0
	Time, SSC-A subset/Cells/K562 | Freq. of Parent	Time, SSC-A subset/Cells/K562/Dead | Freq. of Parent	Numeric
Specimen_001_L_ET_A_001_016.fcs	35,5 %	15,8 %	15.8
Specimen_001_L_ET_B_002_017.fcs	28,0 %	19,4 %	19.4
Specimen_001_L_ET_C_003_020.fcs	29,4 %	22,9 %	22.9
Specimen_001_L_KL_A_002_022.fcs	6,79 %	91,5 %
Specimen_001_L_KL_B_003_023.fcs	7,40 %	93,9 %
Specimen_001_L_KL_C_004_026.fcs	7,22 %	90,2 %
Specimen_001_L_N_A_012.fcs	3,79 %	72,1 %
Specimen_001_L_N_B_001_013.fcs	4,16 %	76,4 %
Specimen_001_L_PI_A_003_028.fcs	4,23 %	81,8 %
Specimen_001_L_PI_B_004_029.fcs	4,20 %	82,1 %
Specimen_001_L_PI_C_005_032.fcs	4,13 %	79,1 %
Specimen_001_P_ET_A_002_018.fcs	40,5 %	11,6 %	11.6
Specimen_001_P_ET_B_003_019.fcs	36,9 %	13,0 %	13
Specimen_001_P_ET_C_004_021.fcs	35,7 %	23,9 %	23.9
Specimen_001_P_KL_A_003_024.fcs	9,22 %	93,6 %
Specimen_001_P_KL_B_004_025.fcs	9,64 %	92,9 %
Specimen_001_P_KL_C_005_027.fcs	9,31 %	91,2 %
Specimen_001_P_N_A_001_014.fcs	6,69 %	80,2 %
Specimen_001_P_N_B_002_015.fcs	6,29 %	84,8 %
Specimen_001_P_PI_A_004_030.fcs	6,94 %	87,4 %
Specimen_001_P_PI_B_005_031.fcs	7,31 %	87,0 %
Specimen_001_P_PI_C_006_033.fcs	7,24 %	86,3 %
Mean	14,1 %	67,1 %
SD	13,0 %	31,5 %
