# Supplementary material for: PTPN1/PTPN2 inhibition improves NK cancer therapy by enhancing IL-2 and mitigating TGFβ1 responses
Source: EMBO Rep. 2026 Apr 15;27(10):2581–613. doi: 10.1038/s44319-026-00745-0 (PMC13219468; doi:10.1038/s44319-026-00745-0)
Supplement: Supplementary file 4 — Source data Fig. 2 [file 44319_2026_745_MOESM4_ESM.zip › Figure 2/2J/Repeats/2J_EXP1.xlsx]

## Sheet: Sheet0
	Time, SSC-A subset/Cells/FSC Singlets/SSC Singlets/Live | Median (Comp-APC-A)	Time, SSC-A subset/Cells/FSC Singlets/SSC Singlets/Live | Median (Comp-FITC-A)	Time, SSC-A subset/Cells/FSC Singlets/SSC Singlets/Live | Median (Comp-V450-A)	Time, SSC-A subset/Cells/FSC Singlets/SSC Singlets/Live | Freq. of Parent	Time, SSC-A subset/Cells/FSC Singlets/SSC Singlets/Live/GRZA+ | Median (Comp-APC-A)	Time, SSC-A subset/Cells/FSC Singlets/SSC Singlets/Live/GRZB+ | Median (Comp-V450-A)	Time, SSC-A subset/Cells/FSC Singlets/SSC Singlets/Live/PRF1+ | Median (Comp-FITC-A)
D3_L_1_003_015.fcs	13544	2524	4518	86,4 %	13575	4528	2554
D3_L_2_003_016.fcs	14584	2877	4841	89,6 %	14618	4852	2894
D3_P_1_003_013.fcs	13144	2639	3839	86,7 %	13144	3855	2670
D3_P_2_003_014.fcs	13174	2519	3942	79,7 %	13204	3967	2563
Mean	12148	2195	3708	73,5 %	12340	3818	2320
SD	3480	910	1307	29,9 %	3078	1102	698
	APC	FITC	V450	% of Live	APC	V450	FITC
	GZMA	PRF1	GZMB
