# Supplementary material for: PTPN1/PTPN2 inhibition improves NK cancer therapy by enhancing IL-2 and mitigating TGFβ1 responses
Source: EMBO Rep. 2026 Apr 15;27(10):2581–613. doi: 10.1038/s44319-026-00745-0 (PMC13219468; doi:10.1038/s44319-026-00745-0)
Supplement: Supplementary file 4 — Source data Fig. 2 [file 44319_2026_745_MOESM4_ESM.zip › Figure 2/2J/Repeats/2J_EXP2.xlsx]

## Sheet: Sheet0
	Time, SSC-A subset/Cells/FSC Singlets/SSC Singlets/Live | Median (Comp-FITC-A)	Time, SSC-A subset/Cells/FSC Singlets/SSC Singlets/Live | Median (Comp-APC-A)	Time, SSC-A subset/Cells/FSC Singlets/SSC Singlets/Live | Median (Comp-V450-A)
D3 Samples_L_125_A_004_019.fcs	7529	15491	9177
D3 Samples_L_125_B_004_020.fcs	7365	13732	7479
D3 Samples_P_125_A_003_007.fcs	4862	13388	5533
D3 Samples_P_125_B_003_008.fcs	4585	11990	4556
Mean
SD
	FITC	APC	V450
	PRF1	GRZA	GRZB
