# Supplementary material for: PTPN1/PTPN2 inhibition improves NK cancer therapy by enhancing IL-2 and mitigating TGFβ1 responses
Source: EMBO Rep. 2026 Apr 15;27(10):2581–613. doi: 10.1038/s44319-026-00745-0 (PMC13219468; doi:10.1038/s44319-026-00745-0)
Supplement: Supplementary file 4 — Source data Fig. 2 [file 44319_2026_745_MOESM4_ESM.zip › Figure 2/2J/Repeats/2J_Exp3.xlsx]

## Sheet: Sheet0
	Time, SSC-A subset/Cells/FSC Singlets/SSC Singlets/Live | Geometric Mean (Comp-FITC-A)	Time, SSC-A subset/Cells/FSC Singlets/SSC Singlets/Live | Geometric Mean (Comp-APC-A)	Time, SSC-A subset/Cells/FSC Singlets/SSC Singlets/Live | Geometric Mean (Comp-PE-A)	Time, SSC-A subset/Cells/FSC Singlets/SSC Singlets/Live | Freq. of Parent
Compensation Controls_APC Stained Control_003.fcs
Compensation Controls_APC-Cy7 Stained Control_004.fcs
Compensation Controls_FITC Stained Control_002.fcs
Compensation Controls_PE Stained Control_005.fcs
Compensation Controls_Unstained Control_001.fcs
FMO_APC GA_008.fcs	1445	19	7344	95,7 %
FMO_FITC PRF_007.fcs	73.1	5474	8099	96,1 %
FMO_LD_006.fcs	1553	5020	9876	100 %
FMO_PE GB_009.fcs	1448	4669	20	94,9 %
Specimen_001_L_1_002_016.fcs	2135	4946	12583	94,5 %
Specimen_001_L_2_002_017.fcs	2065	4901	11791	93,6 %
Specimen_001_L_3_002_018.fcs	1825	4801	11004	94,3 %
Specimen_001_L4_1_003_022.fcs	2592	5556	14737	93,9 %
Specimen_001_L4_2_003_023.fcs	2607	5557	14909	94,2 %
Specimen_001_L4_3_003_024.fcs	2626	6030	15995	93,8 %
Specimen_001_P_1_001_013.fcs	1679	5086	10204	95,0 %
Specimen_001_P_2_001_014.fcs	1545	4730	8654	95,3 %
Specimen_001_P_3_001_015.fcs	1629	4631	9024	95,0 %
Specimen_001_P4_1_002_019.fcs	1634	4071	8025	92,8 %
Specimen_001_P4_2_002_020.fcs	1559	4375	8362	93,5 %
Specimen_001_P4_3_002_021.fcs	1621	4293	8703	93,0 %
Mean
SD	PRF FITC	GrzA APC	GrzB PE
