# Supplementary material for: PTPN1/PTPN2 inhibition improves NK cancer therapy by enhancing IL-2 and mitigating TGFβ1 responses
Source: EMBO Rep. 2026 Apr 15;27(10):2581–613. doi: 10.1038/s44319-026-00745-0 (PMC13219468; doi:10.1038/s44319-026-00745-0)
Supplement: Supplementary file 5 — Source data Fig. 3 [file 44319_2026_745_MOESM5_ESM.zip]

Archive with 56 entries (41 files):
- Figure 3/
- Figure 3/3A/
- Figure 3/3A/3A.tif
- Figure 3/3A/3A_README.txt
- Figure 3/3A/Replicates/
- Figure 3/3A/Replicates/3A_Exp2.tif
- Figure 3/3A/Replicates/3A_Exp2.xlsx
- Figure 3/3A/Replicates/3A_Exp1.xlsx
- Figure 3/3A/Replicates/3A_EXP3.xlsx
- Figure 3/3A/Replicates/3A_Exp3.tif
- Figure 3/3B/
- Figure 3/3B/3B_Combined 2 experiments K562 specific killing kinetics.tif
- Figure 3/3B/3B_Combined 2 experiments K562 specific killing kinetics.csv
- Figure 3/3B/3B_README.txt
- Figure 3/3B/Replicates/
- Figure 3/3B/Replicates/3B_Exp1.xlsx
- Figure 3/3B/Replicates/3B_Exp2.xlsx
- Figure 3/3C/
- Figure 3/3C/3C.jpeg
- Figure 3/3D/
- Figure 3/3D/3D_Combined 3 Exp PBS_15'(K562).tif
- Figure 3/3D/3D_Combined 3 Exp PP_PBS_60' (K562).tif
- Figure 3/3D/3D_Combined 3 Exp_PP_PBS_30'(K562).tif
- Figure 3/3D/3D_Combined 3 Exp  PP_L598_15'(K562).tif
- Figure 3/3D/3D_Combined 3 Exp  PP_L598_60'(K562).tif
- Figure 3/3D/3D_Combined 3 Exp  PP_L598_30'(K562).tif
- Figure 3/3D/3D_Combined 3 Exp PBS_60'_30'_15'.csv
- Figure 3/3D/3D_Combined 3 Exp L598_60'_30'_15'.csv
- Figure 3/3D/3D.tif
- Figure 3/3D/Replicates/
- Figure 3/3D/Replicates/3D_3 Experiments_GrzB Prf1 Percent of Population.xlsx
- Figure 3/3E/
- Figure 3/3E/3E Combined 2 Exp.csv
- Figure 3/3E/3E_README.txt
- Figure 3/3E/3E Combined 3 Experiments.tif
- Figure 3/3E/3E_3 Experiments_GrzB Prf1 Percent of Population.xlsx
- Figure 3/3F/
- Figure 3/3F/3F.tif
- Figure 3/3F/3F.csv
- Figure 3/3F/Repeats/
- Figure 3/3F/Repeats/3F Exp1.xlsx
- Figure 3/3F/Repeats/3F Exp2.xlsx
- Figure 3/3G/
- Figure 3/3G/3G.tif
- Figure 3/3G/3G.csv
- Figure 3/3G/Repeats/
- Figure 3/3G/Repeats/3G Exp1.xlsx
- Figure 3/3G/Repeats/3G Exp2.xlsx
- Figure 3/3G/Repeats/3G Exp3.xlsx
- Figure 3/3H/
- Figure 3/3H/3H.tif
- Figure 3/3H/3H.csv
- Figure 3/3H/Repeats/
- Figure 3/3H/Repeats/3H Exp.1.xlsx
- Figure 3/3H/Repeats/3H Exp.2.xlsx
- Figure 3/3H/Repeats/3H Exp.3.xlsx
