# Supplementary material for: PTPN1/PTPN2 inhibition improves NK cancer therapy by enhancing IL-2 and mitigating TGFβ1 responses
Source: EMBO Rep. 2026 Apr 15;27(10):2581–613. doi: 10.1038/s44319-026-00745-0 (PMC13219468; doi:10.1038/s44319-026-00745-0)
Supplement: Supplementary file 5 — Source data Fig. 3 [file 44319_2026_745_MOESM5_ESM.zip › Figure 3/3A/3A_README.txt]

3A_Exp1: Raw data were recorded in "Sheet 0" and analysis was performed in sheet named "15-30-60". Results were highlighted in boxed cells. 
