# Supplementary material for: PTPN1/PTPN2 inhibition improves NK cancer therapy by enhancing IL-2 and mitigating TGFβ1 responses
Source: EMBO Rep. 2026 Apr 15;27(10):2581–613. doi: 10.1038/s44319-026-00745-0 (PMC13219468; doi:10.1038/s44319-026-00745-0)
Supplement: Supplementary file 5 — Source data Fig. 3 [file 44319_2026_745_MOESM5_ESM.zip › Figure 3/3A/Replicates/3A_Exp2.xlsx]

## Sheet: CMRA- Dead
	Time, SSC-A subset/Cells/CMRA+/Dead | Freq. of Parent	Numeric
Specimen_001_15_L_K_A_001_014.fcs	11,2 %	11.2
Specimen_001_15_L_K_B_001_015.fcs	9,66 %	9.66
Specimen_001_15_P_K_A_002_016.fcs	7,86 %	7.86
Specimen_001_15_P_K_B_002_017.fcs	13,6 %	13.6
Specimen_001_30_L_K_A_002_022.fcs	11,2 %	11.2
Specimen_001_30_L_K_B_002_023.fcs	12,3 %	12.3
Specimen_001_30_P_K_A_003_024.fcs	6,93 %	6.93
Specimen_001_30_P_K_B_003_025.fcs	10,0 %	10
Specimen_001_60_L_K_A_003_030.fcs	17,2 %	17.2
Specimen_001_60_L_K_B_003_031.fcs	19,4 %	19.4
Specimen_001_60_P_K_A_004_032.fcs	8,93 %	8.93
Specimen_001_60_P_K_B_004_033.fcs	8,73 %	8.73
Mean	5,71 %
SD	6,38 %
