# Supplementary material for: PTPN1/PTPN2 inhibition improves NK cancer therapy by enhancing IL-2 and mitigating TGFβ1 responses
Source: EMBO Rep. 2026 Apr 15;27(10):2581–613. doi: 10.1038/s44319-026-00745-0 (PMC13219468; doi:10.1038/s44319-026-00745-0)
Supplement: Supplementary file 5 — Source data Fig. 3 [file 44319_2026_745_MOESM5_ESM.zip › Figure 3/3A/Replicates/3A_Exp1.xlsx]

## Sheet: Sheet0
	Time, SSC-A subset/Cells/FSC Singlets/CMRA+ | Freq. of Parent	Time, SSC-A subset/Cells/FSC Singlets/CMRA- | Freq. of Parent	Time, SSC-A subset/Cells/FSC Singlets/CMRA+/Dead | Freq. of Parent	Time, SSC-A subset/Cells/FSC Singlets/CMRA-/Dead | Freq. of Parent
15`_BD_A_030.fcs	0,087 %	99,9 %	12,5 %	4,20 %
15`_L_s_a_002_027.fcs	53,6 %	46,2 %	8,39 %	6,85 %
15`_L_s_b_002_028.fcs	53,2 %	46,6 %	9,10 %	8,01 %
15`_L_s_c_002_029.fcs	55,2 %	44,6 %	7,98 %	7,38 %
15`_P_s_a_001_020.fcs	49,2 %	50,6 %	8,30 %	7,76 %
15`_P_s_b_001_021.fcs	48,8 %	51,1 %	7,78 %	7,18 %
15`_P_s_c_001_022.fcs	47,3 %	52,5 %	8,56 %	7,29 %
30`_BD_A_045.fcs	0,030 %	99,9 %	33,3 %	3,98 %
30`_BD_B_046.fcs	0,061 %	99,9 %	33,3 %	3,83 %
30`_BD_C_047.fcs	0,040 %	100,0 %	50,0 %	5,54 %
30`_L_s_a_002_042.fcs	57,0 %	42,8 %	11,3 %	5,30 %
30`_L_s_b_002_043.fcs	56,7 %	43,2 %	11,6 %	5,62 %
30`_L_s_c_002_044.fcs	55,9 %	43,9 %	11,4 %	5,27 %
30`_P_s_a_001_035.fcs	52,5 %	47,4 %	9,50 %	5,38 %
30`_P_s_b_001_036.fcs	51,9 %	48,0 %	9,08 %	5,08 %
30`_P_s_c_001_037.fcs	53,0 %	46,8 %	8,43 %	4,68 %
60`_BD_A_062.fcs	0,051 %	99,9 %	60,0 %	4,10 %
60`_BD_B_063.fcs	0,060 %	99,9 %	50,0 %	4,20 %
60`_BD_C_064.fcs	0,093 %	99,9 %	22,2 %	3,69 %
60`_L_s_a_002_059.fcs	54,1 %	45,6 %	17,8 %	6,48 %
60`_L_s_b_002_060.fcs	53,7 %	46,0 %	17,6 %	6,30 %
60`_L_s_c_002_061.fcs	54,7 %	45,0 %	17,6 %	6,63 %
60`_P_s_a_001_052.fcs	49,6 %	50,1 %	14,2 %	6,90 %
60`_P_s_b_001_053.fcs	50,6 %	49,1 %	14,4 %	6,93 %
60`_P_s_c_001_054.fcs	50,6 %	49,1 %	13,5 %	7,08 %
120`_BD_A_076.fcs	0,31 %	99,7 %	6,90 %	0,81 %
Compensation Controls_APC Stained Control_003.fcs
Compensation Controls_APC-Cy7 Stained Control_004.fcs
Compensation Controls_FITC Stained Control_002.fcs
Compensation Controls_PE Stained Control_006.fcs
Compensation Controls_PE-Cy7 Stained Control_007.fcs
Compensation Controls_Unstained Control_001.fcs
Compensation Controls_V450 Stained Control_005.fcs
FMO_CD107a PE Cy7_009.fcs	9,05 %	90,6 %	57,5 %	5,22 %
FMO_CMRA_013.fcs	0,011 %	100,0 %	33,3 %	4,24 %
FMO_GZA APC_010.fcs	3,30 %	96,5 %	60,3 %	2,96 %
FMO_GZB V450_011.fcs	7,75 %	91,9 %	52,0 %	2,84 %
FMO_LD_008.fcs	3,21 %	96,6 %	0,64 %	5,31E-3 %
FMO_PRF1 FITC_012.fcs	3,87 %	96,0 %	62,5 %	3,28 %
FMO_US_014.fcs	0,030 %	100,0 %	0 %	0,052 %
Mean
SD

## Sheet: 15-30-60
	Time, SSC-A subset/Cells/FSC Singlets/CMRA+ | Freq. of Parent	Time, SSC-A subset/Cells/FSC Singlets/CMRA- | Freq. of Parent	Time, SSC-A subset/Cells/FSC Singlets/CMRA+/Dead | Freq. of Parent	Numeric	Time, SSC-A subset/Cells/FSC Singlets/CMRA-/Dead | Freq. of Parent	Numeric	average	% of specific killing
15`_BD_A_030.fcs	0,087 %	99,9 %			4,20 %	4.2
15`_L_s_a_002_027.fcs	53,6 %	46,2 %	8,39 %	8.39				4.3737
15`_L_s_b_002_028.fcs	53,2 %	46,6 %	9,10 %	9.1				5.11482
15`_L_s_c_002_029.fcs	55,2 %	44,6 %	7,98 %	7.98				3.94572
15`_P_s_a_001_020.fcs	49,2 %	50,6 %	8,30 %	8.3				4.27975
15`_P_s_b_001_021.fcs	48,8 %	51,1 %	7,78 %	7.78				3.73695
15`_P_s_c_001_022.fcs	47,3 %	52,5 %	8,56 %	8.56				4.55115
30`_BD_A_045.fcs	0,030 %	99,9 %			3,98 %	3.98	4.45
30`_BD_B_046.fcs	0,061 %	99,9 %			3,83 %	3.83
30`_BD_C_047.fcs	0,040 %	100,0 %			5,54 %	5.54
30`_L_s_a_002_042.fcs	57,0 %	42,8 %	11,3 %	11.3				7.16902
30`_L_s_b_002_043.fcs	56,7 %	43,2 %	11,6 %	11.6				7.48299
30`_L_s_c_002_044.fcs	55,9 %	43,9 %	11,4 %	11.4				7.27368
30`_P_s_a_001_035.fcs	52,5 %	47,4 %	9,50 %	9.5				5.28519
30`_P_s_b_001_036.fcs	51,9 %	48,0 %	9,08 %	9.08				4.84563
30`_P_s_c_001_037.fcs	53,0 %	46,8 %	8,43 %	8.43				4.16536
60`_BD_A_062.fcs	0,051 %	99,9 %			4,10 %	4.1	3.99667
60`_BD_B_063.fcs	0,060 %	99,9 %			4,20 %	4.2
60`_BD_C_064.fcs	0,093 %	99,9 %			3,69 %	3.69
60`_L_s_a_002_059.fcs	54,1 %	45,6 %	17,8 %	17.8				14.378
60`_L_s_b_002_060.fcs	53,7 %	46,0 %	17,6 %	17.6				14.1696
60`_L_s_c_002_061.fcs	54,7 %	45,0 %	17,6 %	17.6				14.1696
60`_P_s_a_001_052.fcs	49,6 %	50,1 %	14,2 %	14.2				10.6281
60`_P_s_b_001_053.fcs	50,6 %	49,1 %	14,4 %	14.4				10.8364
60`_P_s_c_001_054.fcs	50,6 %	49,1 %	13,5 %	13.5				9.89896
