# Supplementary material for: PTPN1/PTPN2 inhibition improves NK cancer therapy by enhancing IL-2 and mitigating TGFβ1 responses
Source: EMBO Rep. 2026 Apr 15;27(10):2581–613. doi: 10.1038/s44319-026-00745-0 (PMC13219468; doi:10.1038/s44319-026-00745-0)
Supplement: Supplementary file 5 — Source data Fig. 3 [file 44319_2026_745_MOESM5_ESM.zip › Figure 3/3A/Replicates/3A_EXP3.xlsx]

## Sheet: Sheet0
	Cells/K562 | Freq. of Parent	Cells/K562/Dead | Freq. of Parent			Average	% of Specific Cytolysis
1 hour_BD_001_064.fcs	97,3 %	1,92 %	192	1.92	2.06
1 hour_BD_002_065.fcs	97,5 %	2,22 %	222	2.22
1 hour_BD_003_066.fcs	97,3 %	2,15 %	215	2.15
1 hour_BD_004_067.fcs	97,5 %	1,95 %	195	1.95
1 hour_L_ET_1_1_004_061.fcs	47,9 %	7,78 %	778	7.78		5.84031
1 hour_L_ET_1_1_005_062.fcs	47,0 %	9,58 %	958	9.58		7.67817
1 hour_L_ET_1_1_006_063.fcs	45,6 %	8,87 %	887	8.87		6.95324
1 hour_L_NS_004_055.fcs	0,040 %	75,0 %		0		-2.10333
1 hour_L_NS_005_056.fcs	0,040 %	25,0 %		0		-2.10333
1 hour_L_NS_006_057.fcs	0,030 %	66,7 %		0		-2.10333
1 hour_P_ET_1_1_001_058.fcs	46,4 %	6,08 %	608	6.08		4.10455
1 hour_P_ET_1_1_002_059.fcs	44,6 %	4,51 %	451	4.51		2.50153
1 hour_P_ET_1_1_003_060.fcs	41,4 %	5,18 %	518	5.18		3.18562
1 hour_P_NS_001_052.fcs	0,12 %	75,0 %		0
1 hour_P_NS_002_053.fcs	0,040 %	75,0 %		0
1 hour_P_NS_003_054.fcs	0,040 %	50,0 %		0
15 mins_BD_001_032.fcs	97,4 %	2,45 %	245	2.45	2.215
15 mins_BD_002_033.fcs	97,4 %	1,85 %	185	1.85
15 mins_BD_003_034.fcs	97,5 %	2,32 %	232	2.32
15 mins_BD_004_035.fcs	97,3 %	2,24 %	224	2.24
15 mins_L_ET_1_1_004_029.fcs	49,5 %	2,33 %	233	2.33		0.117419
15 mins_L_ET_1_1_005_030.fcs	46,6 %	2,26 %	226	2.26		0.0459465
15 mins_L_ET_1_1_006_031.fcs	47,3 %	2,43 %	243	2.43		0.219522
15 mins_L_NS_004_023.fcs	0 %	0 %		0		-2.26159
15 mins_L_NS_005_024.fcs	0,020 %	0 %		0		-2.26159
15 mins_L_NS_006_025.fcs	0 %	0 %		0		-2.26159
15 mins_P_ET_1_1_001_026.fcs	45,7 %	2,32 %	232	2.32		0.107208
15 mins_P_ET_1_1_002_027.fcs	45,3 %	2,30 %	230	2.3		0.0867878
15 mins_P_ET_1_1_003_028.fcs	46,1 %	2,26 %	226	2.26		0.0459465
15 mins_P_NS_001_020.fcs	0,060 %	16,7 %		0
15 mins_P_NS_002_021.fcs	0,020 %	50,0 %		0
15 mins_P_NS_003_022.fcs	0 %	0 %		0
30 mins_BD_001_048.fcs	96,1 %	2,38 %	238	2.38	2.5
30 mins_BD_002_049.fcs	95,5 %	2,60 %	260	2.6
30 mins_BD_003_050.fcs	96,2 %	2,56 %	256	2.56
30 mins_BD_004_051.fcs	95,6 %	2,46 %	246	2.46
30 mins_L_ET_1_1_004_045.fcs	48,0 %	3,86 %	386	3.86		1.38861
30 mins_L_ET_1_1_005_046.fcs	42,8 %	2,88 %	288	2.88		0.387993
30 mins_L_ET_1_1_006_047.fcs	48,7 %	3,49 %	349	3.49		1.01082
30 mins_L_NS_004_039.fcs	0,040 %	25,0 %		0		-2.55258
30 mins_L_NS_005_040.fcs	0,040 %	0 %		0		-2.55258
30 mins_L_NS_006_041.fcs	0,020 %	50,0 %		0		-2.55258
30 mins_P_ET_1_1_001_042.fcs	45,9 %	2,85 %	285	2.85		0.357362
30 mins_P_ET_1_1_002_043.fcs	45,8 %	3,05 %	305	3.05		0.561568
30 mins_P_ET_1_1_003_044.fcs	45,6 %	3,02 %	302	3.02		0.530937
30 mins_P_NS_001_036.fcs	0,020 %	0 %
30 mins_P_NS_002_037.fcs	0,030 %	100 %
30 mins_P_NS_003_038.fcs	0,070 %	71,4 %
Backup Comp_CD107a PECy7_009.fcs
Backup Comp_GrzA APC_011.fcs
Backup Comp_GrzB V450_012.fcs
Backup Comp_PRF1 FITC_010.fcs
Compensation Controls_APC Stained Control_003.fcs
Compensation Controls_APC-eFluor780 Stained Control_004.fcs
Compensation Controls_Alexa Fluor 488 Stained Control_002.fcs
Compensation Controls_BV421 Stained Control_005.fcs
Compensation Controls_BV605 Stained Control_006.fcs
Compensation Controls_PE Stained Control_007.fcs
Compensation Controls_PE-Cy7 Stained Control_008.fcs
Compensation Controls_Unstained Control_001.fcs
FMO_CD56_015.fcs	56,1 %	5,11 %
FMO_CD107a_016.fcs	55,8 %	3,85 %
FMO_CMRA_014.fcs	0,010 %	0 %
FMO_GrzA_017.fcs	56,2 %	4,28 %
FMO_GrzB_018.fcs	60,5 %	3,86 %
FMO_Live Dead_013.fcs	60,2 %	0,10 %
FMO_PRF1_019.fcs	54,8 %	3,63 %
Mean
SD
