# Supplementary material for: PTPN1/PTPN2 inhibition improves NK cancer therapy by enhancing IL-2 and mitigating TGFβ1 responses
Source: EMBO Rep. 2026 Apr 15;27(10):2581–613. doi: 10.1038/s44319-026-00745-0 (PMC13219468; doi:10.1038/s44319-026-00745-0)
Supplement: Supplementary file 5 — Source data Fig. 3 [file 44319_2026_745_MOESM5_ESM.zip › Figure 3/3B/3B_Combined 2 experiments K562 specific killing kinetics.csv]

Minute	Vehicle Control	Vehicle Control	Vehicle Control	Vehicle Control	Vehicle Control	L598 (10 μM)	L598 (10 μM)	L598 (10 μM)	L598 (10 μM)	L598 (10 μM)
0	0	0	0	0	0	0	0	0	0	0
15	4.279749478	3.736951983	4.551148225	7.86	13.6	4.373695198	5.114822547	3.945720251	11.2	9.66
30	5.285190999	4.84563056	4.165358451	6.93	10	7.169021455	7.482993197	7.273678702	11.2	12.3
60	10.62810319	10.83642929	9.898961842	8.93	8.73	14.37797299	14.16964689	14.16964689	17.2	19.4
