# Supplementary material for: PTPN1/PTPN2 inhibition improves NK cancer therapy by enhancing IL-2 and mitigating TGFβ1 responses
Source: EMBO Rep. 2026 Apr 15;27(10):2581–613. doi: 10.1038/s44319-026-00745-0 (PMC13219468; doi:10.1038/s44319-026-00745-0)
Supplement: Supplementary file 5 — Source data Fig. 3 [file 44319_2026_745_MOESM5_ESM.zip › Figure 3/3D/3D_Combined 3 Exp PBS_60'_30'_15'.csv]

	60' (K562)	30' (K562)	15' (K562)
Prf1+GrzB+	78.93333333	82.39999999	92.91111112
Prf1+GrzB-	13.37333333	14.88	4.696666667
Prf1-GrzB+	0.885666667	0.679888889	0.674444444
Prf1-GrzB-	2.70111111	2.05111122	1.69888889
