# Supplementary material for: PTPN1/PTPN2 inhibition improves NK cancer therapy by enhancing IL-2 and mitigating TGFβ1 responses
Source: EMBO Rep. 2026 Apr 15;27(10):2581–613. doi: 10.1038/s44319-026-00745-0 (PMC13219468; doi:10.1038/s44319-026-00745-0)
Supplement: Supplementary file 5 — Source data Fig. 3 [file 44319_2026_745_MOESM5_ESM.zip › Figure 3/3D/3D_Combined 3 Exp L598_60'_30'_15'.csv]

	60' (K562)	30' (K562)	15' (K562)
Prf1+GrzB+	92.6777778	95.3111111	97.1
Prf1+GrzB-	4.94555556	2.73444444	1.00555556
Prf1-GrzB+	0.68444444	0.56488889	0.65
Prf1-GrzB-	1.698889	1.39	1.248889
