# Supplementary material for: PTPN1/PTPN2 inhibition improves NK cancer therapy by enhancing IL-2 and mitigating TGFβ1 responses
Source: EMBO Rep. 2026 Apr 15;27(10):2581–613. doi: 10.1038/s44319-026-00745-0 (PMC13219468; doi:10.1038/s44319-026-00745-0)
Supplement: Supplementary file 5 — Source data Fig. 3 [file 44319_2026_745_MOESM5_ESM.zip › Figure 3/3D/Replicates/3D_3 Experiments_GrzB Prf1 Percent of Population.xlsx]

## Sheet: Exp1
	Time, SSC-A subset/Cells/Single Cells/Live/CD56+/Q1: GrzB - , Prf1+ | Freq. of Parent				Time, SSC-A subset/Cells/Single Cells/Live/CD56+/Q2: GrzB+ , Prf1+ | Freq. of Parent				Time, SSC-A subset/Cells/Single Cells/Live/CD56+/Q3: GraB+ , Prf1- | Freq. of Parent				Time, SSC-A subset/Cells/Single Cells/Live/CD56+/Q4: GrzB- , Prf1- | Freq. of Parent				GrzB - , Prf1+	GrzB+ , Prf1+	GraB+ , Prf1-	GrzB- , Prf1-
Compensation Controls_APC Stained Control_003.fcs
Compensation Controls_APC-Cy7 Stained Control_004.fcs
Compensation Controls_BV605 Stained Control_006.fcs
Compensation Controls_FITC Stained Control_002.fcs
Compensation Controls_PE Stained Control_007.fcs
Compensation Controls_PE-Cy7 Stained Control_008.fcs
Compensation Controls_Unstained Control_001.fcs
Compensation Controls_V450 Stained Control_005.fcs
isotype_gzB_prF1_009.fcs
sample_K562_CD56_001_071.fcs	2				1				3				4
sample_NK_CD56_070.fcs	GrzB - , Prf1+			Average	GrzB+ , Prf1+			Average	GraB+ , Prf1-			Average	GrzB- , Prf1-			Average
sample_15_l_k_a_002_019.fcs	0,88 %	88	0.88	0.803333	98,5 %	985	98.5	98.4333	0,35 %	35	0.35	0.383333	0,29 %	29	0.29	0.366667	0.88
sample_15_l_k_b_002_020.fcs	1,00 %	100	1		97,8 %	978	97.8		0,61 %	61	0.61		0,55 %	55	0.55		1
sample_15_l_k_c_002_021.fcs	0,53 %	53	0.53		99,0 %	990	99		0,19 %	19	0.19		0,26 %	26	0.26		0.53
sample_15_p_k_a_001_013.fcs	5,73 %	573	5.73	4.83	93,1 %	931	93.1	94.0333	0,31 %	31	0.31	0.296667	0,81 %	81	0.81	0.81	5.73
sample_15_p_k_b_001_014.fcs	4,47 %	447	4.47		94,5 %	945	94.5		0,22 %	22	0.22		0,78 %	78	0.78		4.47
sample_15_p_k_c_001_015.fcs	4,29 %	429	4.29		94,5 %	945	94.5		0,36 %	36	0.36		0,84 %	84	0.84		4.29
sample_30_l_k_a_003_031.fcs	4,07 %	407	4.07	4.77333	95,4 %	954	95.4	94.7667	0,10 %	10	0.1	0.114667	0,42 %	42	0.42	0.36	4.07
sample_30_l_k_b_003_032.fcs	4,50 %	450	4.5		95,2 %	952	95.2		0,094 %	94	0.094		0,25 %	25	0.25		4.5
sample_30_l_k_c_003_033.fcs	5,75 %	575	5.75		93,7 %	937	93.7		0,15 %	15	0.15		0,41 %	41	0.41		5.75
sample_30_p_k_a_002_025.fcs	30,7 %	307	30.7	31.8	68,5 %	685	68.5	67.3333	0,087 %	87	0.087	0.0696667	0,78 %	78	0.78	0.816667	30.7
sample_30_p_k_b_002_026.fcs	33,8 %	338	33.8		65,4 %	654	65.4		0,048 %	48	0.048		0,78 %	78	0.78		33.8
sample_30_p_k_c_002_027.fcs	30,9 %	309	30.9		68,1 %	681	68.1		0,074 %	74	0.074		0,89 %	89	0.89		30.9
sample_60_l_k_a_004_043.fcs	11,3 %	113	11.3	10.0167	87,4 %	874	87.4	88.8333	0,22 %	22	0.22	0.18	1,13 %	113	1.13	0.996667	11.3
sample_60_l_k_b_004_044.fcs	8,65 %	865	8.65		90,4 %	904	90.4		0,16 %	16	0.16		0,80 %	80	0.8		8.65
sample_60_l_k_c_004_045.fcs	10,1 %	101	10.1		88,7 %	887	88.7		0,16 %	16	0.16		1,06 %	106	1.06		10.1
sample_60_p_k_a_003_037.fcs	41,0 %	410	4.1	27.6667	56,8 %	568	56.8	57.9	0,071 %	71	0.071	0.0803333	2,14 %	214	2.14	2.06	41
sample_60_p_k_b_003_038.fcs	40,1 %	401	40.1		57,8 %	578	57.8		0,089 %	89	0.089		2,01 %	201	2.01		40.1
sample_60_p_k_c_003_039.fcs	38,8 %	388	38.8		59,1 %	591	59.1		0,081 %	81	0.081		2,03 %	203	2.03		38.8
Mean
SD

## Sheet: Exp2
	Time, SSC-A subset/Cells/FSC Singlets/CMRA-/Live/Q13: GrzB- , Prf1+ | Freq. of Parent	Time, SSC-A subset/Cells/FSC Singlets/CMRA-/Live/Q14: GrzB+ , Prf1+ | Freq. of Parent	Time, SSC-A subset/Cells/FSC Singlets/CMRA-/Live/Q15: GrzB+ , Prf1- | Freq. of Parent	Time, SSC-A subset/Cells/FSC Singlets/CMRA-/Live/Q16: GrzB- , Prf1- | Freq. of Parent		GrzB- , Prf1+	average of GrzB- , Prf1+	GrzB+ , Prf1+	average of GrzB+ , Prf1+	GrzB+ , Prf1-	average of GrzB+ , Prf1-	GrzB- , Prf1-	average of GrzB- , Prf1-
15`_BD_A_030.fcs	8,93 %	0,18 %	0,023 %	90,9 %
15`_L_s_a_002_027.fcs	1,26 %	96,1 %	0,94 %	1,72 %		1.26	1.43667	96.1	95.7	0.94	0.936667	1.72	1.93333
15`_L_s_b_002_028.fcs	1,56 %	95,3 %	1,07 %	2,06 %		1.56		95.3		1.07		2.06
15`_L_s_c_002_029.fcs	1,49 %	95,7 %	0,80 %	2,02 %		1.49		95.7		0.8		2.02
15`_P_s_a_001_020.fcs	3,71 %	92,8 %	1,06 %	2,43 %		3.71	4.43333	92.8	91.2667	1.06	1.26333	2.43	3.04667
15`_P_s_b_001_021.fcs	4,44 %	91,8 %	1,14 %	2,67 %		4.44		91.8		1.14		2.67
15`_P_s_c_001_022.fcs	5,15 %	89,2 %	1,59 %	4,04 %		5.15		89.2		1.59		4.04
30`_BD_A_045.fcs	12,1 %	0,095 %	0 %	87,9 %
30`_BD_B_046.fcs	14,8 %	0,14 %	0,032 %	85,0 %
30`_BD_C_047.fcs	13,4 %	0,084 %	0 %	86,5 %
30`_L_s_a_002_042.fcs	0,83 %	96,5 %	0,85 %	1,80 %		0.83	1.00667	96.5	96.2	0.85	0.916667	1.8	1.87333
30`_L_s_b_002_043.fcs	1,05 %	96,1 %	0,87 %	1,96 %		1.05		96.1		0.87		1.96
30`_L_s_c_002_044.fcs	1,14 %	96,0 %	1,03 %	1,86 %		1.14		96		1.03		1.86
30`_P_s_a_001_035.fcs	3,42 %	92,8 %	1,17 %	2,61 %		3.42	3.42	92.8	92.4333	1.17	1.37667	2.61	2.79333
30`_P_s_b_001_036.fcs	3,89 %	91,7 %	1,48 %	2,98 %		3.89		91.7		1.48		2.98
30`_P_s_c_001_037.fcs	2,95 %	92,8 %	1,48 %	2,79 %		2.95		92.8		1.48		2.79
60`_BD_A_062.fcs	6,72 %	0,053 %	0,011 %	93,2 %
60`_BD_B_063.fcs	13,9 %	0,13 %	0,011 %	86,0 %
60`_BD_C_064.fcs	14,6 %	0,15 %	0,022 %	85,2 %
60`_L_s_a_002_059.fcs	1,01 %	95,8 %	1,23 %	1,91 %		1.01	1.64667	95.8	94.6	1.23	1.29	1.91	2.44
60`_L_s_b_002_060.fcs	1,67 %	94,2 %	1,50 %	2,63 %		1.67		94.2		1.5		2.63
60`_L_s_c_002_061.fcs	2,26 %	93,8 %	1,14 %	2,78 %		2.26		93.8		1.14		2.78
60`_P_s_a_001_052.fcs	4,87 %	87,4 %	2,58 %	5,15 %		4.87	4.63667	87.4	88.7	2.58	2.05667	5.15	4.6
60`_P_s_b_001_053.fcs	3,55 %	90,5 %	1,94 %	3,97 %		3.55		90.5		1.94		3.97
60`_P_s_c_001_054.fcs	5,49 %	88,2 %	1,65 %	4,68 %		5.49		88.2		1.65		4.68
FMO_CD107a PE Cy7_009.fcs
FMO_CMRA_013.fcs
FMO_GZA APC_010.fcs
FMO_GZB V450_011.fcs
FMO_LD_008.fcs
FMO_PRF1 FITC_012.fcs
FMO_US_014.fcs
Mean
SD

## Sheet: Exp3
	Time, SSC-A subset/Cells/FSC Singlets/CMRA-/Live/Q13: GrzB- , Prf1+ | Freq. of Parent	Time, SSC-A subset/Cells/FSC Singlets/CMRA-/Live/Q14: GrzB+ , Prf1+ | Freq. of Parent	Time, SSC-A subset/Cells/FSC Singlets/CMRA-/Live/Q15: GrzB+ , Prf1- | Freq. of Parent	Time, SSC-A subset/Cells/FSC Singlets/CMRA-/Live/Q16: GrzB- , Prf1- | Freq. of Parent		GrzB- , Prf1+	average of GrzB- , Prf1+	GrzB+ , Prf1+	average of GrzB+ , Prf1+	GrzB+ , Prf1-	average of GrzB+ , Prf1-	GrzB- , Prf1-	average of GrzB- , Prf1-
15`_BD_A_030.fcs	8,93 %	0,18 %	0,023 %	90,9 %
15 mins_L_ET_1_1_004_029.fcs	0,86 %	96,7 %	0,73 %	1,74 %		0.86	0.776667	96.7	97.1667	0.73	0.63	1.74	1.44667
15 mins_L_ET_1_1_005_030.fcs	0,33 %	98,0 %	0,47 %	1,25 %		0.33		98		0.47		1.25
15 mins_L_ET_1_1_006_031.fcs	1,14 %	96,8 %	0,69 %	1,35 %		1.14		96.8		0.69		1.35
15 mins_P_ET_1_1_001_026.fcs	4,39 %	93,8 %	0,49 %	1,27 %		4.39	4.82667	93.8	93.4333	0.49	0.463333	1.27	1.24
15 mins_P_ET_1_1_002_027.fcs	4,58 %	93,7 %	0,52 %	1,16 %		4.58		93.7		0.52		1.16
15 mins_P_ET_1_1_003_028.fcs	5,51 %	92,8 %	0,38 %	1,29 %		5.51		92.8		0.38		1.29
30`_BD_A_045.fcs	12,1 %	0,095 %	0 %	87,9 %
30`_BD_B_046.fcs	14,8 %	0,14 %	0,032 %	85,0 %
30`_BD_C_047.fcs	13,4 %	0,084 %	0 %	86,5 %
30 mins_L_ET_1_1_004_045.fcs	2,50 %	95,4 %	0,55 %	1,53 %		2.5	2.42333	95.4	94.9667	0.55	0.663333	1.53	1.93667
30 mins_L_ET_1_1_005_046.fcs	2,41 %	94,9 %	0,61 %	2,11 %		2.41		94.9		0.61		2.11
30 mins_L_ET_1_1_006_047.fcs	2,36 %	94,6 %	0,83 %	2,17 %		2.36		94.6		0.83		2.17
30 mins_P_ET_1_1_001_042.fcs	11,5 %	85,1 %	0,68 %	2,71 %		11.5	9.42	85.1	87.4333	0.68	0.593333	2.71	2.54333
30 mins_P_ET_1_1_002_043.fcs	8,96 %	88,2 %	0,43 %	2,41 %		8.96		88.2		0.43		2.41
30 mins_P_ET_1_1_003_044.fcs	7,80 %	89,0 %	0,67 %	2,51 %		7.8		89		0.67		2.51
60`_BD_A_062.fcs	6,72 %	0,053 %	0,011 %	93,2 %
60`_BD_B_063.fcs	13,9 %	0,13 %	0,011 %	86,0 %
60`_BD_C_064.fcs	14,6 %	0,15 %	0,022 %	85,2 %
1 hour_L_ET_1_1_004_061.fcs	2,60 %	95,5 %	0,52 %	1,39 %		2.6	3.17333	95.5	94.6	0.52	0.583333	1.39	1.66
1 hour_L_ET_1_1_005_062.fcs	2,93 %	95,2 %	0,60 %	1,27 %		2.93		95.2		0.6		1.27
1 hour_L_ET_1_1_006_063.fcs	3,99 %	93,1 %	0,63 %	2,32 %		3.99		93.1		0.63		2.32
1 hour_P_ET_1_1_001_058.fcs	9,45 %	88,6 %	0,47 %	1,45 %		9.45	7.81667	88.6	90.2	0.47	0.52	1.45	1.44333
1 hour_P_ET_1_1_002_059.fcs	5,77 %	92,6 %	0,50 %	1,14 %		5.77		92.6		0.5		1.14
1 hour_P_ET_1_1_003_060.fcs	8,23 %	89,4 %	0,59 %	1,74 %		8.23		89.4		0.59		1.74
FMO_CD107a PE Cy7_009.fcs
FMO_CMRA_013.fcs
FMO_GZA APC_010.fcs
FMO_GZB V450_011.fcs
FMO_LD_008.fcs
FMO_PRF1 FITC_012.fcs
FMO_US_014.fcs
Mean
SD

## Sheet: Combined 3 exp
		Vehicle Control				L598
		Prf1+GrzB+	Prf1+GrzB-	Prf1-GrzB+	Prf1-GrzB-	Prf1+GrzB+	Prf1+GrzB-	Prf1-GrzB+	Prf1-GrzB-
EXP.1	15	94.0333	4.83	0.296667	0.81	98.4333	0.803333	0.383333	0.366667
	30	67.3333	31.8	0.0696667	0.816667	94.7667	4.77333	0.114667	0.36
	60	57.9	27.6667	0.0803333	2.06	88.8333	10.0167	0.18	0.996667
EXP.2	15	91.2667	4.43333	1.26333	3.04667	95.7	1.43667	0.936667	1.93333
	30	92.4333	3.42	1.37667	2.79333	96.2	1.00667	0.916667	1.87333
	60	88.7	4.63667	2.05667	4.6	94.6	1.64667	1.29	2.44
EXP. 3	15	93.4333	4.82667	0.463333	1.24	97.1667	0.776667	0.63	1.44667
	30	87.4333	9.42	0.593333	2.54333	94.9667	2.42333	0.663333	1.93667
	60	90.2	7.81667	0.52	1.44333	94.6	3.17333	0.583333	1.66
Average	15	92.9111	4.69667	0.674444	1.69889	97.1	1.00556	0.65	1.24889
	30	82.4	14.88	0.679889	2.05111	95.3111	2.73444	0.564889	1.39
	60	78.9333	13.3733	0.885667	2.70111	92.6778	4.94556	0.684444	1.69889
