# Supplementary material for: PTPN1/PTPN2 inhibition improves NK cancer therapy by enhancing IL-2 and mitigating TGFβ1 responses
Source: EMBO Rep. 2026 Apr 15;27(10):2581–613. doi: 10.1038/s44319-026-00745-0 (PMC13219468; doi:10.1038/s44319-026-00745-0)
Supplement: Supplementary file 5 — Source data Fig. 3 [file 44319_2026_745_MOESM5_ESM.zip › Figure 3/3E/3E_3 Experiments_GrzB Prf1 Percent of Population.xlsx]

## Sheet: Exp1
	Time, SSC-A subset/Cells/Single Cells/Live/CD56+/Q1: GrzB - , Prf1+ | Freq. of Parent				Time, SSC-A subset/Cells/Single Cells/Live/CD56+/Q2: GrzB+ , Prf1+ | Freq. of Parent				Time, SSC-A subset/Cells/Single Cells/Live/CD56+/Q3: GraB+ , Prf1- | Freq. of Parent				Time, SSC-A subset/Cells/Single Cells/Live/CD56+/Q4: GrzB- , Prf1- | Freq. of Parent				GrzB - , Prf1+	GrzB+ , Prf1+	GraB+ , Prf1-	GrzB- , Prf1-
Compensation Controls_APC Stained Control_003.fcs
Compensation Controls_APC-Cy7 Stained Control_004.fcs
Compensation Controls_BV605 Stained Control_006.fcs
Compensation Controls_FITC Stained Control_002.fcs
Compensation Controls_PE Stained Control_007.fcs
Compensation Controls_PE-Cy7 Stained Control_008.fcs
Compensation Controls_Unstained Control_001.fcs
Compensation Controls_V450 Stained Control_005.fcs
isotype_gzB_prF1_009.fcs
sample_K562_CD56_001_071.fcs	2				1				3				4
sample_NK_CD56_070.fcs	GrzB - , Prf1+			Average	GrzB+ , Prf1+			Average	GraB+ , Prf1-			Average	GrzB- , Prf1-			Average
sample_15_l_k_a_002_019.fcs	0,88 %	88	0.88	0.803333	98,5 %	985	98.5	98.4333	0,35 %	35	0.35	0.383333	0,29 %	29	0.29	0.366667	0.88
sample_15_l_k_b_002_020.fcs	1,00 %	100	1		97,8 %	978	97.8		0,61 %	61	0.61		0,55 %	55	0.55		1
sample_15_l_k_c_002_021.fcs	0,53 %	53	0.53		99,0 %	990	99		0,19 %	19	0.19		0,26 %	26	0.26		0.53
sample_15_p_k_a_001_013.fcs	5,73 %	573	5.73	4.83	93,1 %	931	93.1	94.0333	0,31 %	31	0.31	0.296667	0,81 %	81	0.81	0.81	5.73
sample_15_p_k_b_001_014.fcs	4,47 %	447	4.47		94,5 %	945	94.5		0,22 %	22	0.22		0,78 %	78	0.78		4.47
sample_15_p_k_c_001_015.fcs	4,29 %	429	4.29		94,5 %	945	94.5		0,36 %	36	0.36		0,84 %	84	0.84		4.29
sample_30_l_k_a_003_031.fcs	4,07 %	407	4.07	4.77333	95,4 %	954	95.4	94.7667	0,10 %	10	0.1	0.114667	0,42 %	42	0.42	0.36	4.07
sample_30_l_k_b_003_032.fcs	4,50 %	450	4.5		95,2 %	952	95.2		0,094 %	94	0.094		0,25 %	25	0.25		4.5
sample_30_l_k_c_003_033.fcs	5,75 %	575	5.75		93,7 %	937	93.7		0,15 %	15	0.15		0,41 %	41	0.41		5.75
sample_30_p_k_a_002_025.fcs	30,7 %	307	30.7	31.8	68,5 %	685	68.5	67.3333	0,087 %	87	0.087	0.0696667	0,78 %	78	0.78	0.816667	30.7
sample_30_p_k_b_002_026.fcs	33,8 %	338	33.8		65,4 %	654	65.4		0,048 %	48	0.048		0,78 %	78	0.78		33.8
sample_30_p_k_c_002_027.fcs	30,9 %	309	30.9		68,1 %	681	68.1		0,074 %	74	0.074		0,89 %	89	0.89		30.9
sample_60_l_k_a_004_043.fcs	11,3 %	113	11.3	10.0167	87,4 %	874	87.4	88.8333	0,22 %	22	0.22	0.18	1,13 %	113	1.13	0.996667	11.3
sample_60_l_k_b_004_044.fcs	8,65 %	865	8.65		90,4 %	904	90.4		0,16 %	16	0.16		0,80 %	80	0.8		8.65
sample_60_l_k_c_004_045.fcs	10,1 %	101	10.1		88,7 %	887	88.7		0,16 %	16	0.16		1,06 %	106	1.06		10.1
sample_60_p_k_a_003_037.fcs	41,0 %	410	4.1	27.6667	56,8 %	568	56.8	57.9	0,071 %	71	0.071	0.0803333	2,14 %	214	2.14	2.06	41
sample_60_p_k_b_003_038.fcs	40,1 %	401	40.1		57,8 %	578	57.8		0,089 %	89	0.089		2,01 %	201	2.01		40.1
sample_60_p_k_c_003_039.fcs	38,8 %	388	38.8		59,1 %	591	59.1		0,081 %	81	0.081		2,03 %	203	2.03		38.8
Mean
SD

## Sheet: Exp2
	Time, SSC-A subset/Cells/FSC Singlets/CMRA-/Live/Q13: GrzB- , Prf1+ | Freq. of Parent	Time, SSC-A subset/Cells/FSC Singlets/CMRA-/Live/Q14: GrzB+ , Prf1+ | Freq. of Parent	Time, SSC-A subset/Cells/FSC Singlets/CMRA-/Live/Q15: GrzB+ , Prf1- | Freq. of Parent	Time, SSC-A subset/Cells/FSC Singlets/CMRA-/Live/Q16: GrzB- , Prf1- | Freq. of Parent		GrzB- , Prf1+	average of GrzB- , Prf1+	GrzB+ , Prf1+	average of GrzB+ , Prf1+	GrzB+ , Prf1-	average of GrzB+ , Prf1-	GrzB- , Prf1-	average of GrzB- , Prf1-
15`_BD_A_030.fcs	8,93 %	0,18 %	0,023 %	90,9 %
15`_L_s_a_002_027.fcs	1,26 %	96,1 %	0,94 %	1,72 %		1.26	1.43667	96.1	95.7	0.94	0.936667	1.72	1.93333
15`_L_s_b_002_028.fcs	1,56 %	95,3 %	1,07 %	2,06 %		1.56		95.3		1.07		2.06
15`_L_s_c_002_029.fcs	1,49 %	95,7 %	0,80 %	2,02 %		1.49		95.7		0.8		2.02
15`_P_s_a_001_020.fcs	3,71 %	92,8 %	1,06 %	2,43 %		3.71	4.43333	92.8	91.2667	1.06	1.26333	2.43	3.04667
15`_P_s_b_001_021.fcs	4,44 %	91,8 %	1,14 %	2,67 %		4.44		91.8		1.14		2.67
15`_P_s_c_001_022.fcs	5,15 %	89,2 %	1,59 %	4,04 %		5.15		89.2		1.59		4.04
30`_BD_A_045.fcs	12,1 %	0,095 %	0 %	87,9 %
30`_BD_B_046.fcs	14,8 %	0,14 %	0,032 %	85,0 %
30`_BD_C_047.fcs	13,4 %	0,084 %	0 %	86,5 %
30`_L_s_a_002_042.fcs	0,83 %	96,5 %	0,85 %	1,80 %		0.83	1.00667	96.5	96.2	0.85	0.916667	1.8	1.87333
30`_L_s_b_002_043.fcs	1,05 %	96,1 %	0,87 %	1,96 %		1.05		96.1		0.87		1.96
30`_L_s_c_002_044.fcs	1,14 %	96,0 %	1,03 %	1,86 %		1.14		96		1.03		1.86
30`_P_s_a_001_035.fcs	3,42 %	92,8 %	1,17 %	2,61 %		3.42	3.42	92.8	92.4333	1.17	1.37667	2.61	2.79333
30`_P_s_b_001_036.fcs	3,89 %	91,7 %	1,48 %	2,98 %		3.89		91.7		1.48		2.98
30`_P_s_c_001_037.fcs	2,95 %	92,8 %	1,48 %	2,79 %		2.95		92.8		1.48		2.79
60`_BD_A_062.fcs	6,72 %	0,053 %	0,011 %	93,2 %
60`_BD_B_063.fcs	13,9 %	0,13 %	0,011 %	86,0 %
60`_BD_C_064.fcs	14,6 %	0,15 %	0,022 %	85,2 %
60`_L_s_a_002_059.fcs	1,01 %	95,8 %	1,23 %	1,91 %		1.01	1.64667	95.8	94.6	1.23	1.29	1.91	2.44
60`_L_s_b_002_060.fcs	1,67 %	94,2 %	1,50 %	2,63 %		1.67		94.2		1.5		2.63
60`_L_s_c_002_061.fcs	2,26 %	93,8 %	1,14 %	2,78 %		2.26		93.8		1.14		2.78
60`_P_s_a_001_052.fcs	4,87 %	87,4 %	2,58 %	5,15 %		4.87	4.63667	87.4	88.7	2.58	2.05667	5.15	4.6
60`_P_s_b_001_053.fcs	3,55 %	90,5 %	1,94 %	3,97 %		3.55		90.5		1.94		3.97
60`_P_s_c_001_054.fcs	5,49 %	88,2 %	1,65 %	4,68 %		5.49		88.2		1.65		4.68
FMO_CD107a PE Cy7_009.fcs
FMO_CMRA_013.fcs
FMO_GZA APC_010.fcs
FMO_GZB V450_011.fcs
FMO_LD_008.fcs
FMO_PRF1 FITC_012.fcs
FMO_US_014.fcs
Mean
SD

## Sheet: Exp3
	Time, SSC-A subset/Cells/FSC Singlets/CMRA-/Live/Q13: GrzB- , Prf1+ | Freq. of Parent	Time, SSC-A subset/Cells/FSC Singlets/CMRA-/Live/Q14: GrzB+ , Prf1+ | Freq. of Parent	Time, SSC-A subset/Cells/FSC Singlets/CMRA-/Live/Q15: GrzB+ , Prf1- | Freq. of Parent	Time, SSC-A subset/Cells/FSC Singlets/CMRA-/Live/Q16: GrzB- , Prf1- | Freq. of Parent		GrzB- , Prf1+	average of GrzB- , Prf1+	GrzB+ , Prf1+	average of GrzB+ , Prf1+	GrzB+ , Prf1-	average of GrzB+ , Prf1-	GrzB- , Prf1-	average of GrzB- , Prf1-
15`_BD_A_030.fcs	8,93 %	0,18 %	0,023 %	90,9 %
15 mins_L_ET_1_1_004_029.fcs	0,86 %	96,7 %	0,73 %	1,74 %		0.86	0.776667	96.7	97.1667	0.73	0.63	1.74	1.44667
15 mins_L_ET_1_1_005_030.fcs	0,33 %	98,0 %	0,47 %	1,25 %		0.33		98		0.47		1.25
15 mins_L_ET_1_1_006_031.fcs	1,14 %	96,8 %	0,69 %	1,35 %		1.14		96.8		0.69		1.35
15 mins_P_ET_1_1_001_026.fcs	4,39 %	93,8 %	0,49 %	1,27 %		4.39	4.82667	93.8	93.4333	0.49	0.463333	1.27	1.24
15 mins_P_ET_1_1_002_027.fcs	4,58 %	93,7 %	0,52 %	1,16 %		4.58		93.7		0.52		1.16
15 mins_P_ET_1_1_003_028.fcs	5,51 %	92,8 %	0,38 %	1,29 %		5.51		92.8		0.38		1.29
30`_BD_A_045.fcs	12,1 %	0,095 %	0 %	87,9 %
30`_BD_B_046.fcs	14,8 %	0,14 %	0,032 %	85,0 %
30`_BD_C_047.fcs	13,4 %	0,084 %	0 %	86,5 %
30 mins_L_ET_1_1_004_045.fcs	2,50 %	95,4 %	0,55 %	1,53 %		2.5	2.42333	95.4	94.9667	0.55	0.663333	1.53	1.93667
30 mins_L_ET_1_1_005_046.fcs	2,41 %	94,9 %	0,61 %	2,11 %		2.41		94.9		0.61		2.11
30 mins_L_ET_1_1_006_047.fcs	2,36 %	94,6 %	0,83 %	2,17 %		2.36		94.6		0.83		2.17
30 mins_P_ET_1_1_001_042.fcs	11,5 %	85,1 %	0,68 %	2,71 %		11.5	9.42	85.1	87.4333	0.68	0.593333	2.71	2.54333
30 mins_P_ET_1_1_002_043.fcs	8,96 %	88,2 %	0,43 %	2,41 %		8.96		88.2		0.43		2.41
30 mins_P_ET_1_1_003_044.fcs	7,80 %	89,0 %	0,67 %	2,51 %		7.8		89		0.67		2.51
60`_BD_A_062.fcs	6,72 %	0,053 %	0,011 %	93,2 %
60`_BD_B_063.fcs	13,9 %	0,13 %	0,011 %	86,0 %
60`_BD_C_064.fcs	14,6 %	0,15 %	0,022 %	85,2 %
1 hour_L_ET_1_1_004_061.fcs	2,60 %	95,5 %	0,52 %	1,39 %		2.6	3.17333	95.5	94.6	0.52	0.583333	1.39	1.66
1 hour_L_ET_1_1_005_062.fcs	2,93 %	95,2 %	0,60 %	1,27 %		2.93		95.2		0.6		1.27
1 hour_L_ET_1_1_006_063.fcs	3,99 %	93,1 %	0,63 %	2,32 %		3.99		93.1		0.63		2.32
1 hour_P_ET_1_1_001_058.fcs	9,45 %	88,6 %	0,47 %	1,45 %		9.45	7.81667	88.6	90.2	0.47	0.52	1.45	1.44333
1 hour_P_ET_1_1_002_059.fcs	5,77 %	92,6 %	0,50 %	1,14 %		5.77		92.6		0.5		1.14
1 hour_P_ET_1_1_003_060.fcs	8,23 %	89,4 %	0,59 %	1,74 %		8.23		89.4		0.59		1.74
FMO_CD107a PE Cy7_009.fcs
FMO_CMRA_013.fcs
FMO_GZA APC_010.fcs
FMO_GZB V450_011.fcs
FMO_LD_008.fcs
FMO_PRF1 FITC_012.fcs
FMO_US_014.fcs
Mean
SD
