# Supplementary material for: PTPN1/PTPN2 inhibition improves NK cancer therapy by enhancing IL-2 and mitigating TGFβ1 responses
Source: EMBO Rep. 2026 Apr 15;27(10):2581–613. doi: 10.1038/s44319-026-00745-0 (PMC13219468; doi:10.1038/s44319-026-00745-0)
Supplement: Supplementary file 5 — Source data Fig. 3 [file 44319_2026_745_MOESM5_ESM.zip › Figure 3/3F/Repeats/3F Exp1.xlsx]

## Sheet: CD107a
	Time, SSC-A subset/Cells/FSC Singlets/CMRA-/Live | Median (Comp-PE-Cy7-A)	Time, SSC-A subset/Cells/FSC Singlets/CMRA-/Live/CD107a+ | Freq. of Parent	Average	Rate of Upregulation of CD107a
15`_BD_A_030.fcs	46.2	0,38 %
15`_L_ns_a_001_023.fcs	182	27,5 %	180
15`_L_ns_b_001_024.fcs	181	26,7 %
15`_L_ns_c_001_025.fcs	177	26,5 %
15`_L_ns_d_001_026.fcs	173	25,2 %
15`_L_s_a_002_027.fcs	244	39,2 %		4.26667
15`_L_s_b_002_028.fcs	237	38,3 %		3.8
15`_L_s_c_002_029.fcs	237	38,1 %		3.8
15`_P_ns_a_016.fcs	196	29,5 %	186.667
15`_P_ns_b_017.fcs	182	27,4 %
15`_P_ns_c_018.fcs	179	27,0 %
15`_P_ns_d_019.fcs	182	27,0 %
15`_P_s_a_001_020.fcs	240	38,6 %		3.55556
15`_P_s_b_001_021.fcs	240	38,6 %		3.55556
15`_P_s_c_001_022.fcs	228	36,9 %		2.75556
30`_BD_A_045.fcs	48.8	0,053 %
30`_BD_B_046.fcs	50.1	0,13 %
30`_BD_C_047.fcs	48.8	0,084 %
30`_L_ns_a_001_038.fcs	173	26,9 %	176.667
30`_L_ns_b_001_039.fcs	179	27,9 %
30`_L_ns_c_001_040.fcs	181	28,1 %
30`_L_ns_d_001_041.fcs	178	27,1 %
30`_L_s_a_002_042.fcs	448	58,4 %		9.04444
30`_L_s_b_002_043.fcs	453	59,0 %		9.21111
30`_L_s_c_002_044.fcs	434	57,8 %		8.57778
30`_P_ns_a_031.fcs	202	31,2 %	202
30`_P_ns_b_032.fcs	205	31,7 %
30`_P_ns_c_033.fcs	199	29,9 %
30`_P_ns_d_034.fcs	185	28,1 %
30`_P_s_a_001_035.fcs	457	60,2 %		8.5
30`_P_s_b_001_036.fcs	463	60,7 %		8.7
30`_P_s_c_001_037.fcs	450	59,6 %		8.26667
60`_BD_A_062.fcs	42.4	0,085 %
60`_BD_B_063.fcs	46.2	0,16 %
60`_BD_C_064.fcs	47.5	0,23 %
60`_L_ns_a_001_055.fcs	402	59,7 %	394
60`_L_ns_b_001_056.fcs	391	58,6 %
60`_L_ns_c_001_057.fcs	373	56,4 %
60`_L_ns_d_001_058.fcs	389	57,9 %
60`_L_s_a_002_059.fcs	1046	79,9 %		10.8667
60`_L_s_b_002_060.fcs	1074	80,6 %		11.3333
60`_L_s_c_002_061.fcs	1049	80,1 %		10.9167
60`_P_ns_a_048.fcs	467	66,7 %	417.333
60`_P_ns_b_049.fcs	431	63,4 %
60`_P_ns_c_050.fcs	414	61,6 %
60`_P_ns_d_051.fcs	407	60,0 %
60`_P_s_a_001_052.fcs	1022	82,0 %		10.0778
60`_P_s_b_001_053.fcs	1008	81,6 %		9.84444
60`_P_s_c_001_054.fcs	1032	81,6 %		10.2444
120`_BD_A_076.fcs	50.1	1,08 %
120`_BD_B_077.fcs	48.8	0,42 %
120`_BD_C_078.fcs	44.9	0,52 %
120`_BD_D_079.fcs	46.2	0,55 %
120`_L_ns_a_001_070.fcs	679	76,5 %
120`_L_ns_b_001_071.fcs	625	74,2 %
120`_L_ns_c_001_072.fcs	676	76,9 %
120`_L_s_D_081.fcs	1798	89,3 %
120`_L_s_a_002_073.fcs	1913	89,2 %
120`_L_s_b_002_074.fcs	1835	88,9 %
120`_L_s_c_002_075.fcs	1751	88,9 %
120`_P_ns_a_065.fcs	687	75,0 %
120`_P_ns_b_066.fcs	583	70,1 %
120`_P_s_D_080.fcs	1892	92,8 %
120`_P_s_a_001_067.fcs	1895	91,2 %
120`_P_s_b_001_068.fcs	1794	91,5 %
120`_P_s_c_001_069.fcs	1646	90,4 %
180`_BD_A_094.fcs	51.4	1,06 %
180`_BD_B_095.fcs	51.4	1,83 %
180`_L_ns_a_001_089.fcs	1119	92,0 %
180`_L_ns_b_001_090.fcs	1063	88,8 %
180`_L_s_D_097.fcs	2599	95,1 %
180`_L_s_a_002_091.fcs	2604	94,7 %
180`_L_s_b_002_092.fcs	2558	95,2 %
180`_L_s_c_002_093.fcs	2359	94,5 %
180`_P_ns_a_082.fcs	1287	93,9 %
180`_P_ns_b_083.fcs	1154	92,1 %
180`_P_ns_c_084.fcs	1168	91,7 %
180`_P_ns_d_085.fcs	1134	91,5 %
180`_P_s_D_096.fcs	2368	95,2 %
180`_P_s_a_001_086.fcs	2270	96,0 %
180`_P_s_b_001_087.fcs	2524	95,5 %
180`_P_s_c_001_088.fcs	2509	95,6 %
300` 2_BD_A_104.fcs	16.7	17,4 %
300` 2_BD_B_105.fcs	37.2	22,4 %
300` 2_BD_C_106.fcs	48.8	1,04 %
300` 2_BD_D_107.fcs	46.2	0,83 %
300` 2_L_s_D_109.fcs	2899	97,0 %
300` 2_L_s_a_002_101.fcs	2969	97,2 %
300` 2_L_s_b_002_102.fcs	2969	97,8 %
300` 2_L_s_c_002_103.fcs	2882	97,4 %
300` 2_P_s_D_108.fcs	3028	97,5 %
300` 2_P_s_a_001_098.fcs	3089	97,5 %
300` 2_P_s_b_001_099.fcs	2963	97,8 %
300` 2_P_s_c_001_100.fcs	2922	96,7 %
300`_P_ns_a_015.fcs	1254	85,9 %
Compensation Controls_APC Stained Control_003.fcs
Compensation Controls_APC-Cy7 Stained Control_004.fcs
Compensation Controls_FITC Stained Control_002.fcs
Compensation Controls_PE Stained Control_006.fcs
Compensation Controls_PE-Cy7 Stained Control_007.fcs
Compensation Controls_Unstained Control_001.fcs
Compensation Controls_V450 Stained Control_005.fcs
FMO_CD107a PE Cy7_009.fcs	-33.4	0,097 %
FMO_CMRA_013.fcs	467	51,5 %
FMO_GZA APC_010.fcs	638	53,5 %
FMO_GZB V450_011.fcs	248	49,5 %
FMO_LD_008.fcs	597	53,8 %
FMO_PRF1 FITC_012.fcs	506	51,9 %
FMO_US_014.fcs	21.8	0,24 %
Mean
SD
