# Supplementary material for: PTPN1/PTPN2 inhibition improves NK cancer therapy by enhancing IL-2 and mitigating TGFβ1 responses
Source: EMBO Rep. 2026 Apr 15;27(10):2581–613. doi: 10.1038/s44319-026-00745-0 (PMC13219468; doi:10.1038/s44319-026-00745-0)
Supplement: Supplementary file 5 — Source data Fig. 3 [file 44319_2026_745_MOESM5_ESM.zip › Figure 3/3F/Repeats/3F Exp2.xlsx]

## Sheet: Sheet0
	Cells/NK92/Live/Single Cells | Median (Comp-PE-Cy7-A :: CD107a)	Average	Rate of Upregulation	Cells/NK92/Live | Mean (Comp-PE-Cy7-A :: CD107a)	Cells/NK92/Live/Single Cells | Geometric Mean (Comp-PE-Cy7-A :: CD107a)	Cells/NK92/Live/Single Cells/CD107a+ | Freq. of Parent
1 hour_L_ET_1_1_004_061.fcs	471		1.17222	706	555	11,9 %
1 hour_L_ET_1_1_005_062.fcs	461		1.00556	690	550	12,0 %
1 hour_L_ET_1_1_006_063.fcs	445		0.738889	647	530	10,8 %
1 hour_L_NS_004_055.fcs	403	400.667		548	452	4,75 %
1 hour_L_NS_005_056.fcs	405			549	456	5,23 %
1 hour_L_NS_006_057.fcs	394			535	447	5,07 %
1 hour_P_ET_1_1_001_058.fcs	516		0.933333	703	586	11,9 %
1 hour_P_ET_1_1_002_059.fcs	497		0.616667	661	563	10,7 %
1 hour_P_ET_1_1_003_060.fcs	478		0.3	650	549	10,4 %
1 hour_P_NS_001_052.fcs	461	460		596	508	7,06 %
1 hour_P_NS_002_053.fcs	461			581	509	6,78 %
1 hour_P_NS_003_054.fcs	458			576	504	6,51 %
15 mins_L_ET_1_1_004_029.fcs	313		0.577778	382	352	1,75 %
15 mins_L_ET_1_1_005_030.fcs	312		0.511111	380	351	1,87 %
15 mins_L_ET_1_1_006_031.fcs	301		-0.222222	373	343	1,90 %
15 mins_L_NS_004_023.fcs	295	304.333		384	336	1,63 %
15 mins_L_NS_005_024.fcs	312			389	351	1,86 %
15 mins_L_NS_006_025.fcs	306			382	344	1,51 %
15 mins_P_ET_1_1_001_026.fcs	351		-0.644444	413	387	2,29 %
15 mins_P_ET_1_1_002_027.fcs	345		-1.04444	417	385	2,53 %
15 mins_P_ET_1_1_003_028.fcs	328		-2.17778	398	369	2,19 %
15 mins_P_NS_001_020.fcs	351	360.667		425	391	2,75 %
15 mins_P_NS_002_021.fcs	365			435	402	2,60 %
15 mins_P_NS_003_022.fcs	366			436	404	2,96 %
30 mins_L_ET_1_1_004_045.fcs	337		-0.288889	441	388	3,38 %
30 mins_L_ET_1_1_005_046.fcs	343		-0.0888889	429	387	3,13 %
30 mins_L_ET_1_1_006_047.fcs	340		-0.188889	442	388	3,51 %
30 mins_L_NS_004_039.fcs	344	345.667		445	387	3,11 %
30 mins_L_NS_005_040.fcs	354			453	398	3,26 %
30 mins_L_NS_006_041.fcs	339			446	383	2,92 %
30 mins_P_ET_1_1_001_042.fcs	387		-0.2	476	431	4,35 %
30 mins_P_ET_1_1_002_043.fcs	384		-0.3	471	427	3,85 %
30 mins_P_ET_1_1_003_044.fcs	389		-0.133333	480	430	4,17 %
30 mins_P_NS_001_036.fcs	385	393		489	433	3,91 %
30 mins_P_NS_002_037.fcs	399			498	444	4,52 %
30 mins_P_NS_003_038.fcs	395			489	440	4,31 %
Mean
SD
