# Supplementary material for: PTPN1/PTPN2 inhibition improves NK cancer therapy by enhancing IL-2 and mitigating TGFβ1 responses
Source: EMBO Rep. 2026 Apr 15;27(10):2581–613. doi: 10.1038/s44319-026-00745-0 (PMC13219468; doi:10.1038/s44319-026-00745-0)
Supplement: Supplementary file 5 — Source data Fig. 3 [file 44319_2026_745_MOESM5_ESM.zip › Figure 3/3G/3G.csv]

Minute	Vehicle Control	Vehicle Control	Vehicle Control	L598 (10 μM)	L598 (10 μM)	L598 (10 μM)
15	38.26667	50.4	48.8	39.64444	43.77778	36.24444
30	37.27778	43.14444	27.27778	46.98889	55.68889	51.82222
60	21.78333	17.51667	23.68333	20.96667	27.4	32.98333
