# Supplementary material for: PTPN1/PTPN2 inhibition improves NK cancer therapy by enhancing IL-2 and mitigating TGFβ1 responses
Source: EMBO Rep. 2026 Apr 15;27(10):2581–613. doi: 10.1038/s44319-026-00745-0 (PMC13219468; doi:10.1038/s44319-026-00745-0)
Supplement: Supplementary file 5 — Source data Fig. 3 [file 44319_2026_745_MOESM5_ESM.zip › Figure 3/3G/Repeats/3G Exp1.xlsx]

## Sheet: GrzB
	Time, SSC-A subset/Cells/FSC Singlets/CMRA-/Live | Median (Comp-V450-A)	Time, SSC-A subset/Cells/FSC Singlets/CMRA-/Live/GrzB+ | Freq. of Parent	Average	Rate of Degranulation
15`_BD_A_030.fcs	450	0,10 %
15`_L_ns_a_001_023.fcs	6474	93,9 %	6443.67
15`_L_ns_b_001_024.fcs	6226	93,6 %
15`_L_ns_c_001_025.fcs	7064	96,0 %
15`_L_ns_d_001_026.fcs	6631	96,1 %
15`_L_s_a_002_027.fcs	5849	92,2 %		39.6444
15`_L_s_b_002_028.fcs	5787	91,4 %		43.7778
15`_L_s_c_002_029.fcs	5900	91,6 %		36.2444
15`_P_ns_a_016.fcs	4633	89,5 %	4682
15`_P_ns_b_017.fcs	4692	88,6 %
15`_P_ns_c_018.fcs	4721	89,2 %
15`_P_ns_d_019.fcs	4852	90,4 %
15`_P_s_a_001_020.fcs	4108	84,6 %		38.2667
15`_P_s_b_001_021.fcs	3926	82,0 %		50.4
15`_P_s_c_001_022.fcs	3950	80,6 %		48.8
30`_BD_A_045.fcs	441	0,032 %
30`_BD_B_046.fcs	457	0,032 %
30`_BD_C_047.fcs	457	0,032 %
30`_L_ns_a_001_038.fcs	7765	94,8 %	7582.67
30`_L_ns_b_001_039.fcs	7714	96,5 %
30`_L_ns_c_001_040.fcs	7205	96,6 %
30`_L_ns_d_001_041.fcs	7269	96,4 %
30`_L_s_a_002_042.fcs	6173	93,3 %		46.9889
30`_L_s_b_002_043.fcs	5912	92,2 %		55.6889
30`_L_s_c_002_044.fcs	6028	92,3 %		51.8222
30`_P_ns_a_031.fcs	5451	91,9 %	5470.33
30`_P_ns_b_032.fcs	5474	93,9 %
30`_P_ns_c_033.fcs	5302	94,0 %
30`_P_ns_d_034.fcs	5486	94,0 %
30`_P_s_a_001_035.fcs	4352	85,4 %		37.2778
30`_P_s_b_001_036.fcs	4176	83,6 %		43.1444
30`_P_s_c_001_037.fcs	4652	86,3 %		27.2778
60`_BD_A_062.fcs	395	0,021 %		169.178
60`_BD_B_063.fcs	445	0,032 %		167.511
60`_BD_C_064.fcs	463	0,12 %		166.911
60`_L_ns_a_001_055.fcs	6531	96,5 %	6526
60`_L_ns_b_001_056.fcs	6516	97,3 %
60`_L_ns_c_001_057.fcs	6531	96,0 %
60`_L_ns_d_001_058.fcs	6446	95,4 %
60`_L_s_a_002_059.fcs	5268	91,6 %		20.9667
60`_L_s_b_002_060.fcs	4882	88,2 %		27.4
60`_L_s_c_002_061.fcs	4547	87,1 %		32.9833
60`_P_ns_a_048.fcs	4903	93,4 %	4707
60`_P_ns_b_049.fcs	4125	86,5 %
60`_P_ns_c_050.fcs	4604	89,9 %
60`_P_ns_d_051.fcs	4614	90,1 %
60`_P_s_a_001_052.fcs	3400	76,5 %		21.7833
60`_P_s_b_001_053.fcs	3656	80,5 %		17.5167
60`_P_s_c_001_054.fcs	3286	76,1 %		23.6833
120`_BD_A_076.fcs	438	1,07 %
120`_BD_B_077.fcs	430	0,26 %
120`_BD_C_078.fcs	419	0,45 %
120`_BD_D_079.fcs	413	0,33 %
120`_L_ns_a_001_070.fcs	8913	91,7 %
120`_L_ns_b_001_071.fcs	9115	92,6 %
120`_L_ns_c_001_072.fcs	9884	95,5 %
120`_L_s_D_081.fcs	9906	97,6 %
120`_L_s_a_002_073.fcs	9301	97,8 %
120`_L_s_b_002_074.fcs	9218	97,2 %
120`_L_s_c_002_075.fcs	9364	97,7 %
120`_P_ns_a_065.fcs	5874	85,6 %
120`_P_ns_b_066.fcs	5114	78,2 %
120`_P_s_D_080.fcs	6718	96,2 %
120`_P_s_a_001_067.fcs	6488	94,7 %
120`_P_s_b_001_068.fcs	6200	95,4 %
120`_P_s_c_001_069.fcs	6689	95,7 %
180`_BD_A_094.fcs	438	0,71 %
180`_BD_B_095.fcs	431	1,53 %
180`_L_ns_a_001_089.fcs	8099	94,6 %
180`_L_ns_b_001_090.fcs	8543	95,4 %
180`_L_s_D_097.fcs	8658	97,2 %
180`_L_s_a_002_091.fcs	8171	96,8 %
180`_L_s_b_002_092.fcs	8543	97,4 %
180`_L_s_c_002_093.fcs	8355	97,3 %
180`_P_ns_a_082.fcs	6733	97,8 %
180`_P_ns_b_083.fcs	6377	93,2 %
180`_P_ns_c_084.fcs	6390	94,2 %
180`_P_ns_d_085.fcs	6432	94,6 %
180`_P_s_D_096.fcs	5849	93,6 %
180`_P_s_a_001_086.fcs	6390	96,1 %
180`_P_s_b_001_087.fcs	6015	93,6 %
180`_P_s_c_001_088.fcs	5976	94,1 %
300` 2_BD_A_104.fcs	376	9,03 %
300` 2_BD_B_105.fcs	410	20,1 %
300` 2_BD_C_106.fcs	441	0,79 %
300` 2_BD_D_107.fcs	443	0,62 %
300` 2_L_s_D_109.fcs	7852	95,9 %
300` 2_L_s_a_002_101.fcs	8099	96,2 %
300` 2_L_s_b_002_102.fcs	8045	96,7 %
300` 2_L_s_c_002_103.fcs	7869	96,2 %
300` 2_P_s_D_108.fcs	5451	91,1 %
300` 2_P_s_a_001_098.fcs	5616	91,7 %
300` 2_P_s_b_001_099.fcs	5616	92,0 %
300` 2_P_s_c_001_100.fcs	5393	90,4 %
300`_P_ns_a_015.fcs	4142	76,3 %
Compensation Controls_APC Stained Control_003.fcs
Compensation Controls_APC-Cy7 Stained Control_004.fcs
Compensation Controls_FITC Stained Control_002.fcs
Compensation Controls_PE Stained Control_006.fcs
Compensation Controls_PE-Cy7 Stained Control_007.fcs
Compensation Controls_Unstained Control_001.fcs
Compensation Controls_V450 Stained Control_005.fcs
FMO_CD107a PE Cy7_009.fcs	7269	96,5 %
FMO_CMRA_013.fcs	1209	44,8 %
FMO_GZA APC_010.fcs	1097	43,9 %
FMO_GZB V450_011.fcs	211	0,074 %
FMO_LD_008.fcs	4893	89,3 %
FMO_PRF1 FITC_012.fcs	1138	44,7 %
FMO_US_014.fcs	198	0,24 %
Mean
SD
