# Supplementary material for: PTPN1/PTPN2 inhibition improves NK cancer therapy by enhancing IL-2 and mitigating TGFβ1 responses
Source: EMBO Rep. 2026 Apr 15;27(10):2581–613. doi: 10.1038/s44319-026-00745-0 (PMC13219468; doi:10.1038/s44319-026-00745-0)
Supplement: Supplementary file 5 — Source data Fig. 3 [file 44319_2026_745_MOESM5_ESM.zip › Figure 3/3G/Repeats/3G Exp2.xlsx]

## Sheet: GrzB
	Time, SSC-A subset/Cells/FSC Singlets/CMRA-/Live | Median (Comp-V450-A)	Average	Rate of Degranulation
15`_BD_A_030.fcs	450
Specimen_001_15_L_N_A_010.fcs	11222	11816
Specimen_001_15_L_N_B_011.fcs	12410
Specimen_001_15_L_K_A_001_014.fcs	12046		-15.3333
Specimen_001_15_L_K_B_001_015.fcs	11936		-8
Specimen_001_15_P_N_A_001_012.fcs	5202	5152.5
Specimen_001_15_P_N_B_001_013.fcs	5103
Specimen_001_15_P_K_A_002_016.fcs	4371		52.1
Specimen_001_15_P_K_B_002_017.fcs	4228		61.6333
30`_BD_A_045.fcs	441
30`_BD_B_046.fcs	457
30`_BD_C_047.fcs	457
Specimen_001_30_L_N_A_001_018.fcs	13114	13174.5
Specimen_001_30_L_N_B_001_019.fcs	13235
Specimen_001_30_L_K_A_002_022.fcs	11990		39.4833
Specimen_001_30_L_K_B_002_023.fcs	11936		41.2833
Specimen_001_30_P_N_A_002_020.fcs	5486	5289.5
Specimen_001_30_P_N_B_002_021.fcs	5093
Specimen_001_30_P_K_A_003_024.fcs	4334		31.85
Specimen_001_30_P_K_B_003_025.fcs	3568		57.3833
60`_BD_A_062.fcs	395		163.15
60`_BD_B_063.fcs	445		161.483
60`_BD_C_064.fcs	463		160.883
Specimen_001_60_L_N_A_002_026.fcs	12381	12023.5
Specimen_001_60_L_N_B_002_027.fcs	11666
Specimen_001_60_L_K_A_003_030.fcs	9839		36.4083
Specimen_001_60_L_K_B_003_031.fcs	10699		22.075
Specimen_001_60_P_N_A_003_028.fcs	4903	4696.5
Specimen_001_60_P_N_B_003_029.fcs	4490
Specimen_001_60_P_K_A_004_032.fcs	3855		14.025
Specimen_001_60_P_K_B_004_033.fcs	3686		16.8417
120`_BD_A_076.fcs	438
120`_BD_B_077.fcs	430
120`_BD_C_078.fcs	419
120`_BD_D_079.fcs	413
120`_L_ns_a_001_070.fcs	8913
120`_L_ns_b_001_071.fcs	9115
120`_L_ns_c_001_072.fcs	9884
120`_L_s_D_081.fcs	9906
120`_L_s_a_002_073.fcs	9301
120`_L_s_b_002_074.fcs	9218
120`_L_s_c_002_075.fcs	9364
120`_P_ns_a_065.fcs	5874
120`_P_ns_b_066.fcs	5114
120`_P_s_D_080.fcs	6718
120`_P_s_a_001_067.fcs	6488
120`_P_s_b_001_068.fcs	6200
120`_P_s_c_001_069.fcs	6689
180`_BD_A_094.fcs	438
180`_BD_B_095.fcs	431
180`_L_ns_a_001_089.fcs	8099
180`_L_ns_b_001_090.fcs	8543
180`_L_s_D_097.fcs	8658
180`_L_s_a_002_091.fcs	8171
180`_L_s_b_002_092.fcs	8543
180`_L_s_c_002_093.fcs	8355
180`_P_ns_a_082.fcs	6733
180`_P_ns_b_083.fcs	6377
180`_P_ns_c_084.fcs	6390
180`_P_ns_d_085.fcs	6432
180`_P_s_D_096.fcs	5849
180`_P_s_a_001_086.fcs	6390
180`_P_s_b_001_087.fcs	6015
180`_P_s_c_001_088.fcs	5976
300` 2_BD_A_104.fcs	376
300` 2_BD_B_105.fcs	410
300` 2_BD_C_106.fcs	441
300` 2_BD_D_107.fcs	443
300` 2_L_s_D_109.fcs	7852
300` 2_L_s_a_002_101.fcs	8099
300` 2_L_s_b_002_102.fcs	8045
300` 2_L_s_c_002_103.fcs	7869
300` 2_P_s_D_108.fcs	5451
300` 2_P_s_a_001_098.fcs	5616
300` 2_P_s_b_001_099.fcs	5616
300` 2_P_s_c_001_100.fcs	5393
300`_P_ns_a_015.fcs	4142
Compensation Controls_APC Stained Control_003.fcs
Compensation Controls_APC-Cy7 Stained Control_004.fcs
Compensation Controls_FITC Stained Control_002.fcs
Compensation Controls_PE Stained Control_006.fcs
Compensation Controls_PE-Cy7 Stained Control_007.fcs
Compensation Controls_Unstained Control_001.fcs
Compensation Controls_V450 Stained Control_005.fcs
FMO_CD107a PE Cy7_009.fcs	7269
FMO_CMRA_013.fcs	1209
FMO_GZA APC_010.fcs	1097
FMO_GZB V450_011.fcs	211
FMO_LD_008.fcs	4893
FMO_PRF1 FITC_012.fcs	1138
FMO_US_014.fcs	198
Mean
SD

## Sheet: Sheet1
	Time, SSC-A subset/Cells/CMRA-/Single Cells/Live | Median (Comp-_Violet_450_40-A)
Specimen_001_15_L_K_A_001_014.fcs	12046
Specimen_001_15_L_K_B_001_015.fcs	11936
Specimen_001_15_L_N_A_010.fcs	11222
Specimen_001_15_L_N_B_011.fcs	12410
Specimen_001_15_P_K_A_002_016.fcs	4371
Specimen_001_15_P_K_B_002_017.fcs	4228
Specimen_001_15_P_N_A_001_012.fcs	5202
Specimen_001_15_P_N_B_001_013.fcs	5103
Specimen_001_30_L_K_A_002_022.fcs	11990
Specimen_001_30_L_K_B_002_023.fcs	11936
Specimen_001_30_L_N_A_001_018.fcs	13114
Specimen_001_30_L_N_B_001_019.fcs	13235
Specimen_001_30_P_K_A_003_024.fcs	4334
Specimen_001_30_P_K_B_003_025.fcs	3568
Specimen_001_30_P_N_A_002_020.fcs	5486
Specimen_001_30_P_N_B_002_021.fcs	5093
Specimen_001_60_L_K_A_003_030.fcs	9839
Specimen_001_60_L_K_B_003_031.fcs	10699
Specimen_001_60_L_N_A_002_026.fcs	12381
Specimen_001_60_L_N_B_002_027.fcs	11666
Specimen_001_60_P_K_A_004_032.fcs	3855
Specimen_001_60_P_K_B_004_033.fcs	3686
Specimen_001_60_P_N_A_003_028.fcs	4903
Specimen_001_60_P_N_B_003_029.fcs	4490
Mean	8200
SD	3835
