# Supplementary material for: PTPN1/PTPN2 inhibition improves NK cancer therapy by enhancing IL-2 and mitigating TGFβ1 responses
Source: EMBO Rep. 2026 Apr 15;27(10):2581–613. doi: 10.1038/s44319-026-00745-0 (PMC13219468; doi:10.1038/s44319-026-00745-0)
Supplement: Supplementary file 5 — Source data Fig. 3 [file 44319_2026_745_MOESM5_ESM.zip › Figure 3/3G/Repeats/3G Exp3.xlsx]

## Sheet: Sheet0
	Cells/NK92/Live/Single Cells | Median (Comp-BV421-A :: GrzB)	Average	Rate of Degranulation	Cells/NK92/Live | Mean (Comp-BV421-A :: GrzB)	Cells/NK92/Live/Single Cells | Geometric Mean (Comp-BV421-A :: GrzB)	Cells/NK92/Live/Single Cells/GrzB + | Freq. of Parent
1 hour_L_ET_1_1_004_061.fcs	2750		7.61667	3534	2648	85,3 %
1 hour_L_ET_1_1_005_062.fcs	2734		7.88333	3512	2641	85,0 %
1 hour_L_ET_1_1_006_063.fcs	2419		13.1333	3056	2334	80,7 %
1 hour_L_NS_004_055.fcs	3095	3207		3994	2977	90,4 %
1 hour_L_NS_005_056.fcs	3240			4250	3126	90,9 %
1 hour_L_NS_006_057.fcs	3286			4178	3152	91,3 %
1 hour_P_ET_1_1_001_058.fcs	1798		6.43889	2321	1800	66,0 %
1 hour_P_ET_1_1_002_059.fcs	1877		5.12222	2307	1866	70,7 %
1 hour_P_ET_1_1_003_060.fcs	1942		4.03889	2514	1908	69,5 %
1 hour_P_NS_001_052.fcs	2257	2184.33		2969	2208	78,1 %
1 hour_P_NS_002_053.fcs	2168			2743	2137	77,9 %
1 hour_P_NS_003_054.fcs	2128			2731	2099	76,0 %
15 mins_L_ET_1_1_004_029.fcs	2860		37.7556	3332	2759	91,0 %
15 mins_L_ET_1_1_005_030.fcs	3299		8.48889	3789	3205	95,6 %
15 mins_L_ET_1_1_006_031.fcs	2697		48.6222	3160	2630	89,9 %
15 mins_L_NS_004_023.fcs	3393	3426.33		4186	3226	92,8 %
15 mins_L_NS_005_024.fcs	3547			4248	3436	95,7 %
15 mins_L_NS_006_025.fcs	3339			4070	3243	94,7 %
15 mins_P_ET_1_1_001_026.fcs	1870		26.0667	2254	1875	73,2 %
15 mins_P_ET_1_1_002_027.fcs	1818		29.5333	2109	1806	70,6 %
15 mins_P_ET_1_1_003_028.fcs	1791		31.3333	2122	1794	69,1 %
15 mins_P_NS_001_020.fcs	2148	2261		2641	2110	77,4 %
15 mins_P_NS_002_021.fcs	2391			2911	2348	84,8 %
15 mins_P_NS_003_022.fcs	2244			2662	2229	83,6 %
30 mins_L_ET_1_1_004_045.fcs	3064		15.8889	3780	2868	86,9 %
30 mins_L_ET_1_1_005_046.fcs	3221		10.6556	3945	3006	87,4 %
30 mins_L_ET_1_1_006_047.fcs	3151		6.49444	3974	2945	87,0 %
30 mins_L_NS_004_039.fcs	3590	3540.67		4423	3365	92,3 %
30 mins_L_NS_005_040.fcs	3339			4120	3182	91,2 %
30 mins_L_NS_006_041.fcs	3693			4598	3450	92,0 %
30 mins_P_ET_1_1_001_042.fcs	1686		15	2188	1677	61,4 %
30 mins_P_ET_1_1_002_043.fcs	1863		9.1	2344	1827	66,9 %
30 mins_P_ET_1_1_003_044.fcs	1983		5.1	2508	1937	70,5 %
30 mins_P_NS_001_036.fcs	2292	2136		2886	2237	78,2 %
30 mins_P_NS_002_037.fcs	2253			2900	2230	79,0 %
30 mins_P_NS_003_038.fcs	1863			2351	1846	68,2 %
Mean
SD
