# Supplementary material for: PTPN1/PTPN2 inhibition improves NK cancer therapy by enhancing IL-2 and mitigating TGFβ1 responses
Source: EMBO Rep. 2026 Apr 15;27(10):2581–613. doi: 10.1038/s44319-026-00745-0 (PMC13219468; doi:10.1038/s44319-026-00745-0)
Supplement: Supplementary file 5 — Source data Fig. 3 [file 44319_2026_745_MOESM5_ESM.zip › Figure 3/3H/3H.csv]

Minute	Vehicle Control	Vehicle Control	Vehicle Control	L598 (10 μM)	L598 (10 μM)	L598 (10 μM)
15	3.244444	6.844444	18.91111	-3.08889	8.111111	-0.82222
30	5.066667	10.66667	9.133333	-0.04444	0.122222	2.188889
60	5.177778	3.027778	3.277778	3.161111	5.927778	6.261111
