# Supplementary material for: PTPN1/PTPN2 inhibition improves NK cancer therapy by enhancing IL-2 and mitigating TGFβ1 responses
Source: EMBO Rep. 2026 Apr 15;27(10):2581–613. doi: 10.1038/s44319-026-00745-0 (PMC13219468; doi:10.1038/s44319-026-00745-0)
Supplement: Supplementary file 5 — Source data Fig. 3 [file 44319_2026_745_MOESM5_ESM.zip › Figure 3/3H/Repeats/3H Exp.1.xlsx]

## Sheet: PRF1
	Time, SSC-A subset/Cells/FSC Singlets/CMRA-/Live | Median (Comp-FITC-A)	Time, SSC-A subset/Cells/FSC Singlets/CMRA-/Live/PRF1+ | Freq. of Parent	Average	Rate of Degranulation
15`_BD_A_030.fcs	460	6,63 %
15`_L_ns_a_001_023.fcs	2368	96,1 %	2453.67
15`_L_ns_b_001_024.fcs	2359	96,4 %
15`_L_ns_c_001_025.fcs	2702	97,2 %
15`_L_ns_d_001_026.fcs	2634	97,6 %
15`_L_s_a_002_027.fcs	2500	97,1 %		-3.08889
15`_L_s_b_002_028.fcs	2332	96,5 %		8.11111
15`_L_s_c_002_029.fcs	2466	96,9 %		-0.822222
15`_P_ns_a_016.fcs	2037	96,5 %	2001.67
15`_P_ns_b_017.fcs	1906	96,0 %
15`_P_ns_c_018.fcs	1931	95,7 %
15`_P_ns_d_019.fcs	2037	96,5 %
15`_P_s_a_001_020.fcs	1953	96,0 %		3.24444
15`_P_s_b_001_021.fcs	1899	95,6 %		6.84444
15`_P_s_c_001_022.fcs	1718	93,4 %		18.9111
30`_BD_A_045.fcs	481	8,54 %
30`_BD_B_046.fcs	499	10,9 %
30`_BD_C_047.fcs	488	9,43 %
30`_L_ns_a_001_038.fcs	2609	95,9 %	2658.67
30`_L_ns_b_001_039.fcs	2686	97,1 %
30`_L_ns_c_001_040.fcs	2723	97,2 %
30`_L_ns_d_001_041.fcs	2681	97,1 %
30`_L_s_a_002_042.fcs	2660	97,1 %		-0.0444444
30`_L_s_b_002_043.fcs	2655	96,9 %		0.122222
30`_L_s_c_002_044.fcs	2593	96,8 %		2.18889
30`_P_ns_a_031.fcs	2068	96,0 %	2169
30`_P_ns_b_032.fcs	2177	97,0 %
30`_P_ns_c_033.fcs	2319	97,2 %
30`_P_ns_d_034.fcs	2262	97,0 %
30`_P_s_a_001_035.fcs	2017	95,7 %		5.06667
30`_P_s_b_001_036.fcs	1849	95,0 %		10.6667
30`_P_s_c_001_037.fcs	1895	95,1 %		9.13333
60`_BD_A_062.fcs	443	4,81 %
60`_BD_B_063.fcs	493	9,84 %
60`_BD_C_064.fcs	493	10,6 %
60`_L_ns_a_001_055.fcs	2457	96,9 %	2548.67
60`_L_ns_b_001_056.fcs	2583	97,2 %
60`_L_ns_c_001_057.fcs	2549	94,9 %
60`_L_ns_d_001_058.fcs	2514	96,5 %
60`_L_s_a_002_059.fcs	2359	96,5 %		3.16111
60`_L_s_b_002_060.fcs	2193	95,3 %		5.92778
60`_L_s_c_002_061.fcs	2173	95,6 %		6.26111
60`_P_ns_a_048.fcs	1924	96,5 %	1845.67
60`_P_ns_b_049.fcs	1606	92,9 %
60`_P_ns_c_050.fcs	1781	95,0 %
60`_P_ns_d_051.fcs	1832	95,6 %
60`_P_s_a_001_052.fcs	1535	91,1 %		5.17778
60`_P_s_b_001_053.fcs	1664	93,1 %		3.02778
60`_P_s_c_001_054.fcs	1649	92,7 %		3.27778
120`_BD_A_076.fcs	494	10,4 %
120`_BD_B_077.fcs	483	8,18 %
120`_BD_C_078.fcs	460	5,56 %
120`_BD_D_079.fcs	460	6,59 %
120`_L_ns_a_001_070.fcs	2712	93,3 %
120`_L_ns_b_001_071.fcs	2691	93,6 %
120`_L_ns_c_001_072.fcs	2821	95,9 %
120`_L_s_D_081.fcs	2946	97,1 %
120`_L_s_a_002_073.fcs	2946	97,5 %
120`_L_s_b_002_074.fcs	2894	96,9 %
120`_L_s_c_002_075.fcs	2981	97,4 %
120`_P_ns_a_065.fcs	2115	91,3 %
120`_P_ns_b_066.fcs	1870	85,0 %
120`_P_s_D_080.fcs	2253	97,0 %
120`_P_s_a_001_067.fcs	2189	96,0 %
120`_P_s_b_001_068.fcs	2253	96,9 %
120`_P_s_c_001_069.fcs	2240	96,3 %
180`_BD_A_094.fcs	451	4,84 %
180`_BD_B_095.fcs	430	4,15 %
180`_L_ns_a_001_089.fcs	2219	96,0 %
180`_L_ns_b_001_090.fcs	2301	96,3 %
180`_L_s_D_097.fcs	2328	96,3 %
180`_L_s_a_002_091.fcs	2319	96,4 %
180`_L_s_b_002_092.fcs	2495	97,0 %
180`_L_s_c_002_093.fcs	2414	96,6 %
180`_P_ns_a_082.fcs	1994	97,3 %
180`_P_ns_b_083.fcs	1881	95,6 %
180`_P_ns_c_084.fcs	1846	96,3 %
180`_P_ns_d_085.fcs	1825	96,1 %
180`_P_s_D_096.fcs	1798	94,7 %
180`_P_s_a_001_086.fcs	1881	96,2 %
180`_P_s_b_001_087.fcs	1832	95,0 %
180`_P_s_c_001_088.fcs	1860	95,1 %
300` 2_BD_A_104.fcs	105	9,03 %
300` 2_BD_B_105.fcs	169	20,5 %
300` 2_BD_C_106.fcs	410	3,48 %
300` 2_BD_D_107.fcs	414	3,28 %
300` 2_L_s_D_109.fcs	2068	95,3 %
300` 2_L_s_a_002_101.fcs	2048	95,3 %
300` 2_L_s_b_002_102.fcs	1991	95,5 %
300` 2_L_s_c_002_103.fcs	2013	95,2 %
300` 2_P_s_D_108.fcs	1573	92,4 %
300` 2_P_s_a_001_098.fcs	1615	93,2 %
300` 2_P_s_b_001_099.fcs	1591	93,4 %
300` 2_P_s_c_001_100.fcs	1538	91,3 %
300`_P_ns_a_015.fcs	1453	85,5 %
Compensation Controls_APC Stained Control_003.fcs
Compensation Controls_APC-Cy7 Stained Control_004.fcs
Compensation Controls_FITC Stained Control_002.fcs
Compensation Controls_PE Stained Control_006.fcs
Compensation Controls_PE-Cy7 Stained Control_007.fcs
Compensation Controls_Unstained Control_001.fcs
Compensation Controls_V450 Stained Control_005.fcs
FMO_CD107a PE Cy7_009.fcs	2405	96,6 %
FMO_CMRA_013.fcs	544	45,6 %
FMO_GZA APC_010.fcs	433	43,1 %
FMO_GZB V450_011.fcs	502	47,0 %
FMO_LD_008.fcs	2064	93,2 %
FMO_PRF1 FITC_012.fcs	212	0,20 %
FMO_US_014.fcs	211	1,89 %
Mean
SD
