# Supplementary material for: PTPN1/PTPN2 inhibition improves NK cancer therapy by enhancing IL-2 and mitigating TGFβ1 responses
Source: EMBO Rep. 2026 Apr 15;27(10):2581–613. doi: 10.1038/s44319-026-00745-0 (PMC13219468; doi:10.1038/s44319-026-00745-0)
Supplement: Supplementary file 5 — Source data Fig. 3 [file 44319_2026_745_MOESM5_ESM.zip › Figure 3/3H/Repeats/3H Exp.2.xlsx]

## Sheet: PRF1
	Time, SSC-A subset/Cells/FSC Singlets/CMRA-/Live | Median (Comp-FITC-A)	Time, SSC-A subset/Cells/FSC Singlets/CMRA-/Live/PRF1+ | Freq. of Parent	Average	Rate of Degranulation
15`_BD_A_030.fcs	460	6,63 %
15`_L_ns_a_001_023.fcs	1275	96,1 %	1376.33
15`_L_ns_b_001_024.fcs	1473	96,4 %
15`_L_ns_c_001_025.fcs	1381	97,2 %
15`_L_ns_d_001_026.fcs		97,6 %
15`_L_s_a_002_027.fcs	1585	97,1 %		-13.9111
15`_L_s_b_002_028.fcs	1358	96,5 %		1.22222
15`_L_s_c_002_029.fcs	1751	96,9 %		-24.9778
15`_P_ns_a_016.fcs	828	96,5 %	901.333
15`_P_ns_b_017.fcs	846	96,0 %
15`_P_ns_c_018.fcs	1030	95,7 %
15`_P_ns_d_019.fcs		96,5 %
15`_P_s_a_001_020.fcs	1057	96,0 %		-10.3778
15`_P_s_b_001_021.fcs	1067	95,6 %		-11.0444
15`_P_s_c_001_022.fcs	1042	93,4 %		-9.37778
30`_BD_A_045.fcs		8,54 %
30`_BD_B_046.fcs		10,9 %
30`_BD_C_047.fcs		9,43 %
30`_L_ns_a_001_038.fcs	1784	95,9 %	1755.67
30`_L_ns_b_001_039.fcs	1794	97,1 %
30`_L_ns_c_001_040.fcs	1689	97,2 %
30`_L_ns_d_001_041.fcs		97,1 %
30`_L_s_a_002_042.fcs	1506	97,1 %		8.32222
30`_L_s_b_002_043.fcs	1712	96,9 %		1.45556
30`_L_s_c_002_044.fcs	1386	96,8 %		12.3222
30`_P_ns_a_031.fcs	1302	96,0 %	1297.67
30`_P_ns_b_032.fcs	1342	97,0 %
30`_P_ns_c_033.fcs	1249	97,2 %
30`_P_ns_d_034.fcs		97,0 %
30`_P_s_a_001_035.fcs	1136	95,7 %		5.38889
30`_P_s_b_001_036.fcs	1112	95,0 %		6.18889
30`_P_s_c_001_037.fcs	1080	95,1 %		7.25556
60`_BD_A_062.fcs		4,81 %
60`_BD_B_063.fcs		9,84 %
60`_BD_C_064.fcs		10,6 %
60`_L_ns_a_001_055.fcs	1853	96,9 %	1767.67
60`_L_ns_b_001_056.fcs	1735	97,2 %
60`_L_ns_c_001_057.fcs	1715	94,9 %
60`_L_ns_d_001_058.fcs		96,5 %
60`_L_s_a_002_059.fcs	1275	96,5 %		8.21111
60`_L_s_b_002_060.fcs	1381	95,3 %		6.44444
60`_L_s_c_002_061.fcs	1285	95,6 %		8.04444
60`_P_ns_a_048.fcs	1204	96,5 %	1152.33
60`_P_ns_b_049.fcs	1117	92,9 %
60`_P_ns_c_050.fcs	1136	95,0 %
60`_P_ns_d_051.fcs		95,6 %
60`_P_s_a_001_052.fcs	937	91,1 %		3.58889
60`_P_s_b_001_053.fcs	954	93,1 %		3.30556
60`_P_s_c_001_054.fcs	927	92,7 %		3.75556
120`_BD_A_076.fcs	494	10,4 %
120`_BD_B_077.fcs	483	8,18 %
120`_BD_C_078.fcs	460	5,56 %
120`_BD_D_079.fcs	460	6,59 %
120`_L_ns_a_001_070.fcs	2712	93,3 %
120`_L_ns_b_001_071.fcs	2691	93,6 %
120`_L_ns_c_001_072.fcs	2821	95,9 %
120`_L_s_D_081.fcs	2946	97,1 %
120`_L_s_a_002_073.fcs	2946	97,5 %
120`_L_s_b_002_074.fcs	2894	96,9 %
120`_L_s_c_002_075.fcs	2981	97,4 %
120`_P_ns_a_065.fcs	2115	91,3 %
120`_P_ns_b_066.fcs	1870	85,0 %
120`_P_s_D_080.fcs	2253	97,0 %
120`_P_s_a_001_067.fcs	2189	96,0 %
120`_P_s_b_001_068.fcs	2253	96,9 %
120`_P_s_c_001_069.fcs	2240	96,3 %
180`_BD_A_094.fcs	451	4,84 %
180`_BD_B_095.fcs	430	4,15 %
180`_L_ns_a_001_089.fcs	2219	96,0 %
180`_L_ns_b_001_090.fcs	2301	96,3 %
180`_L_s_D_097.fcs	2328	96,3 %
180`_L_s_a_002_091.fcs	2319	96,4 %
180`_L_s_b_002_092.fcs	2495	97,0 %
180`_L_s_c_002_093.fcs	2414	96,6 %
180`_P_ns_a_082.fcs	1994	97,3 %
180`_P_ns_b_083.fcs	1881	95,6 %
180`_P_ns_c_084.fcs	1846	96,3 %
180`_P_ns_d_085.fcs	1825	96,1 %
180`_P_s_D_096.fcs	1798	94,7 %
180`_P_s_a_001_086.fcs	1881	96,2 %
180`_P_s_b_001_087.fcs	1832	95,0 %
180`_P_s_c_001_088.fcs	1860	95,1 %
300` 2_BD_A_104.fcs	105	9,03 %
300` 2_BD_B_105.fcs	169	20,5 %
300` 2_BD_C_106.fcs	410	3,48 %
300` 2_BD_D_107.fcs	414	3,28 %
300` 2_L_s_D_109.fcs	2068	95,3 %
300` 2_L_s_a_002_101.fcs	2048	95,3 %
300` 2_L_s_b_002_102.fcs	1991	95,5 %
300` 2_L_s_c_002_103.fcs	2013	95,2 %
300` 2_P_s_D_108.fcs	1573	92,4 %
300` 2_P_s_a_001_098.fcs	1615	93,2 %
300` 2_P_s_b_001_099.fcs	1591	93,4 %
300` 2_P_s_c_001_100.fcs	1538	91,3 %
300`_P_ns_a_015.fcs	1453	85,5 %
Compensation Controls_APC Stained Control_003.fcs
Compensation Controls_APC-Cy7 Stained Control_004.fcs
Compensation Controls_FITC Stained Control_002.fcs
Compensation Controls_PE Stained Control_006.fcs
Compensation Controls_PE-Cy7 Stained Control_007.fcs
Compensation Controls_Unstained Control_001.fcs
Compensation Controls_V450 Stained Control_005.fcs
FMO_CD107a PE Cy7_009.fcs	2405	96,6 %
FMO_CMRA_013.fcs	544	45,6 %
FMO_GZA APC_010.fcs	433	43,1 %
FMO_GZB V450_011.fcs	502	47,0 %
FMO_LD_008.fcs	2064	93,2 %
FMO_PRF1 FITC_012.fcs	212	0,20 %
FMO_US_014.fcs	211	1,89 %
Mean
SD

## Sheet: Sheet1
	Time, SSC-A subset/Cells/Single Cells/Live/CD56+ | Median (Comp-FITC-A)
Compensation Controls_APC Stained Control_003.fcs
Compensation Controls_APC-Cy7 Stained Control_004.fcs
Compensation Controls_BV605 Stained Control_006.fcs
Compensation Controls_FITC Stained Control_002.fcs
Compensation Controls_PE Stained Control_007.fcs
Compensation Controls_PE-Cy7 Stained Control_008.fcs
Compensation Controls_Unstained Control_001.fcs
Compensation Controls_V450 Stained Control_005.fcs
isotype_gzB_prF1_009.fcs
sample_K562_CD56_001_071.fcs
sample_NK_CD56_070.fcs
sample_15_l_k_a_002_019.fcs	1585
sample_15_l_k_b_002_020.fcs	1358
sample_15_l_k_c_002_021.fcs	1751
sample_15_l_n_a_001_016.fcs	1275
sample_15_l_n_b_001_017.fcs	1473
sample_15_l_n_c_001_018.fcs	1381
sample_15_p_k_a_001_013.fcs	1057
sample_15_p_k_b_001_014.fcs	1067
sample_15_p_k_c_001_015.fcs	1042
sample_15_p_n_a_010.fcs	828
sample_15_p_n_b_011.fcs	846
sample_15_p_n_c_012.fcs	1030
sample_30_l_k_a_003_031.fcs	1506
sample_30_l_k_b_003_032.fcs	1712
sample_30_l_k_c_003_033.fcs	1386
sample_30_l_n_a_002_028.fcs	1784
sample_30_l_n_b_002_029.fcs	1794
sample_30_l_n_c_002_030.fcs	1689
sample_30_p_k_a_002_025.fcs	1136
sample_30_p_k_b_002_026.fcs	1112
sample_30_p_k_c_002_027.fcs	1080
sample_30_p_n_a_001_022.fcs	1302
sample_30_p_n_b_001_023.fcs	1342
sample_30_p_n_c_001_024.fcs	1249
sample_60_l_k_a_004_043.fcs	1275
sample_60_l_k_b_004_044.fcs	1381
sample_60_l_k_c_004_045.fcs	1285
sample_60_l_n_a_003_040.fcs	1853
sample_60_l_n_b_003_041.fcs	1735
sample_60_l_n_c_003_042.fcs	1715
sample_60_p_k_a_003_037.fcs	937
sample_60_p_k_b_003_038.fcs	954
sample_60_p_k_c_003_039.fcs	927
sample_60_p_n_a_002_034.fcs	1204
sample_60_p_n_b_002_035.fcs	1117
sample_60_p_n_c_002_036.fcs	1136
sample_120_l_k_a_005_055.fcs	1053
sample_120_l_k_b_005_056.fcs	1114
sample_120_l_k_c_005_057.fcs	1141
sample_120_l_n_a_004_052.fcs	1197
sample_120_l_n_b_004_053.fcs	1320
sample_120_l_n_c_004_054.fcs	1371
sample_120_p_k_a_004_049.fcs	823
sample_120_p_k_b_004_050.fcs	769
sample_120_p_k_c_004_051.fcs	828
sample_120_p_n_a_003_046.fcs	976
sample_120_p_n_b_003_047.fcs	1055
sample_120_p_n_c_003_048.fcs	1022
sample_180_l_k_a_006_067.fcs	1242
sample_180_l_k_b_006_068.fcs	1199
sample_180_l_k_c_006_069.fcs	1227
sample_180_l_n_a_005_064.fcs	1503
sample_180_l_n_b_005_065.fcs	1386
sample_180_l_n_c_005_066.fcs	1434
sample_180_p_k_a_005_061.fcs	897
sample_180_p_k_b_005_062.fcs	914
sample_180_p_k_c_005_063.fcs	884
sample_180_p_n_a_004_058.fcs	1008
sample_180_p_n_b_004_059.fcs	1063
sample_180_p_n_c_004_060.fcs	1020
Mean
SD
