# Supplementary material for: PTPN1/PTPN2 inhibition improves NK cancer therapy by enhancing IL-2 and mitigating TGFβ1 responses
Source: EMBO Rep. 2026 Apr 15;27(10):2581–613. doi: 10.1038/s44319-026-00745-0 (PMC13219468; doi:10.1038/s44319-026-00745-0)
Supplement: Supplementary file 5 — Source data Fig. 3 [file 44319_2026_745_MOESM5_ESM.zip › Figure 3/3H/Repeats/3H Exp.3.xlsx]

## Sheet: Sheet0
	Cells/NK92/Live/Single Cells | Median (Comp-Alexa Fluor 488-A :: PRF1)	Average	Degranulation Rate	Cells/NK92/Live | Mean (Comp-Alexa Fluor 488-A :: PRF1)	Cells/NK92/Live/Single Cells | Geometric Mean (Comp-Alexa Fluor 488-A :: PRF1)	Cells/NK92/Live/Single Cells/PRF1 + | Freq. of Parent
1 hour_L_ET_1_1_004_061.fcs	1957		1.30556	2382	1890	97,9 %
1 hour_L_ET_1_1_005_062.fcs	1979		0.938889	2334	1889	98,0 %
1 hour_L_ET_1_1_006_063.fcs	1863		2.87222	2195	1781	96,8 %
1 hour_L_NS_004_055.fcs	2048	2035.33		2464	1965	98,1 %
1 hour_L_NS_005_056.fcs	2006			2441	1920	97,8 %
1 hour_L_NS_006_057.fcs	2052			2452	1950	97,8 %
1 hour_P_ET_1_1_001_058.fcs	1561		2.16111	1806	1527	97,9 %
1 hour_P_ET_1_1_002_059.fcs	1633		0.961111	1889	1597	98,2 %
1 hour_P_ET_1_1_003_060.fcs	1735		-0.738889	2003	1674	97,4 %
1 hour_P_NS_001_052.fcs	1664	1690.67		1959	1607	97,2 %
1 hour_P_NS_002_053.fcs	1699			1968	1646	97,8 %
1 hour_P_NS_003_054.fcs	1709			2000	1670	97,9 %
15 mins_L_ET_1_1_004_029.fcs	1920		4.95556	2163	1833	97,3 %
15 mins_L_ET_1_1_005_030.fcs	2002		-0.511111	2249	1926	98,0 %
15 mins_L_ET_1_1_006_031.fcs	1979		1.02222	2241	1902	97,8 %
15 mins_L_NS_004_023.fcs	1998	1994.33		2345	1891	97,1 %
15 mins_L_NS_005_024.fcs	2002			2316	1933	98,4 %
15 mins_L_NS_006_025.fcs	1983			2298	1906	98,0 %
15 mins_P_ET_1_1_001_026.fcs	1448		14.4	1635	1432	98,0 %
15 mins_P_ET_1_1_002_027.fcs	1392		18.1333	1574	1375	98,0 %
15 mins_P_ET_1_1_003_028.fcs	1445		14.6	1638	1431	98,1 %
15 mins_P_NS_001_020.fcs	1615	1664		1809	1554	97,4 %
15 mins_P_NS_002_021.fcs	1725			1950	1676	97,7 %
15 mins_P_NS_003_022.fcs	1652			1852	1614	97,8 %
30 mins_L_ET_1_1_004_045.fcs	1950		3.41111	2269	1866	97,6 %
30 mins_L_ET_1_1_005_046.fcs	1942		3.67778	2217	1840	97,0 %
30 mins_L_ET_1_1_006_047.fcs	1942		3.67778	2259	1832	96,7 %
30 mins_L_NS_004_039.fcs	2099	2052.33		2460	1988	97,2 %
30 mins_L_NS_005_040.fcs	2002			2334	1902	97,3 %
30 mins_L_NS_006_041.fcs	2056			2454	1943	97,2 %
30 mins_P_ET_1_1_001_042.fcs	1492		6.11111	1704	1443	96,3 %
30 mins_P_ET_1_1_002_043.fcs	1621		1.81111	1843	1568	96,9 %
30 mins_P_ET_1_1_003_044.fcs	1503		5.74444	1735	1463	96,5 %
30 mins_P_NS_001_036.fcs	1731	1675.33		2014	1683	97,7 %
30 mins_P_NS_002_037.fcs	1677			1940	1627	97,7 %
30 mins_P_NS_003_038.fcs	1618			1858	1575	97,1 %
Mean
SD
