# Supplementary material for: PTPN1/PTPN2 inhibition improves NK cancer therapy by enhancing IL-2 and mitigating TGFβ1 responses
Source: EMBO Rep. 2026 Apr 15;27(10):2581–613. doi: 10.1038/s44319-026-00745-0 (PMC13219468; doi:10.1038/s44319-026-00745-0)
Supplement: Supplementary file 6 — Source data Fig. 4 [file 44319_2026_745_MOESM6_ESM.zip]

Archive with 195 entries (175 files):
- Figure 4/
- Figure 4/4D/
- Figure 4/4D/4D_PRF1_Combined 2 Experiments_XY.csv
- Figure 4/4D/4D_Scatter of PRF1_Combined 2 Experiments_XY.tif
- Figure 4/4D/Replicates/
- Figure 4/4D/Replicates/4D_IL-2_Titration_Exp.2_PRF1_2023-08-16 14-55-49_MrWatson_CF.xlsx
- Figure 4/4D/Replicates/4D_IL-2 Titration_PRF1_Exp.1_PRF1_2023-08-02 13-26-03_MrWatson.xlsx
- Figure 4/4C/
- Figure 4/4C/4C_GRZB_Combined 2 Experiments_XY.csv
- Figure 4/4C/4C_Scatter of GRZB_Combined 2 Experiments_XY.tif
- Figure 4/4C/Replicates/
- Figure 4/4C/Replicates/4C_IL-2 Titration_Exp.1_GRZB_2023-08-01 13-39-32_MrWatson_CF.xlsx
- Figure 4/4C/Replicates/4C_IL-2 Titration_Exp.2_GRZB_2023-08-15 15-04-54_MrWatson_CF.xlsx
- Figure 4/4A/
- Figure 4/4A/4A.tif
- Figure 4/4A/._4A.tif
- Figure 4/4A/Replicates/
- Figure 4/4A/Replicates/._4A_EXP2_STAT4_STAT5_Total Protein Loading Control.tif
- Figure 4/4A/Replicates/4A with KQ791.jpg
- Figure 4/4A/Replicates/._4A_EXP2_STAT1_STAT3_Total Protein.tif
- Figure 4/4A/Replicates/._4A with KQ791.jpg
- Figure 4/4A/Replicates/._4A_EXP1_STAT1_2_3_4_5_6.tif
- Figure 4/4A/Replicates/4A_EXP1_Total Protein Loading Control.tif
- Figure 4/4A/Replicates/._4A_EXP1_Total Protein Loading Control.tif
- Figure 4/4A/Replicates/4A_EXP1_Total STAT1_2_3_4_5_6.tif
- Figure 4/4A/Replicates/._4A_EXP1_Total STAT1_2_3_4_5_6.tif
- Figure 4/4A/Replicates/4A_EXP2_PSTAT4_STAT5_Total Protein Loading Control.tif
- Figure 4/4A/Replicates/4A_EXP1_Phosphor-STAT1_2_3_4_5_6.tif
- Figure 4/4A/Replicates/4A_EXP2_PSTAT1_STAT3_and Total Protein.tif
- Figure 4/4A/Raw Data/
- Figure 4/4A/Raw Data/4A_README.txt
- Figure 4/4A/Raw Data/4A_EXP1/
- Figure 4/4A/Raw Data/4A_EXP1/EXP1_Vinculin_GZA PRFcolori+v_14.3sec.tif
- Figure 4/4A/Raw Data/4A_EXP1/EXP1_3.6sec+colori STAT4.tif
- Figure 4/4A/Raw Data/4A_EXP1/EXP1_3.6sec+colori total STAT4.tif
- Figure 4/4A/Raw Data/4A_EXP1/EXP1_5.9sec+gzmb colori.tif
- Figure 4/4A/Raw Data/4A_EXP1/EXP1_73.6sec+colorib2_tSTAT2 tSTAT6.tif
- Figure 4/4A/Raw Data/4A_EXP1/EXP1_20201024_gzmb010.jpg
- Figure 4/4A/Raw Data/4A_EXP1/EXP1_20201024_pSTAT1_3_batf3007.jpg
- Figure 4/4A/Raw Data/4A_EXP1/EXP1_20201024_pSTAT1_ptp1b_batf3008.jpg
- Figure 4/4A/Raw Data/4A_EXP1/EXP1_20201024_pSTAT3_pSTAT5004.jpg
- Figure 4/4A/Raw Data/4A_EXP1/EXP1_20201024_pSTAT3_TCPTP005.jpg
- Figure 4/4A/Raw Data/4A_EXP1/EXP1_colori+279.3sec STAT2.tif
- Figure 4/4A/Raw Data/4A_EXP1/EXP1_PRF1_colori_59.0sec.tif
- Figure 4/4A/Raw Data/4A_EXP1/EXP1_pSTAT2, pSTAT4_352.3sec+colori.tif
- Figure 4/4A/Raw Data/4A_EXP1/EXP1_pSTAT5_20201024_pSTAT3_5_TCPTP006.jpg
- Figure 4/4A/Raw Data/4A_EXP1/EXP1_pSTAT6_999.9sec+colori.tif
- Figure 4/4A/Raw Data/4A_EXP1/EXP1_STAT1_3_5001.jpg
- Figure 4/4A/Raw Data/4A_EXP1/EXP1_STAT1_3_5002.jpg
- Figure 4/4A/Raw Data/4A_EXP1/EXP1_TOTAL for total STAT5 STAT6_2020-10-24 01hr 02min g2.tif
- Figure 4/4A/Raw Data/4A_EXP1/EXP1_total for totalSTAT3, STAT4_2020-10-24 01hr 07min g3.tif
- Figure 4/4A/Raw Data/4A_EXP1/EXP1_Total for tSTAT1 tSTAT2_2020-10-24 01hr 01min g1.tif
- Figure 4/4A/Raw Data/4A_EXP1/EXP1_total Protein_GZA PRF1_gel1 10percent.tif
- Figure 4/4A/Raw Data/4A_EXP1/EXP1_Total_2020-10-24 01hr 01min g1.tif
- Figure 4/4A/Raw Data/4A_EXP1/EXP1_Vinculin_ga_6.4sec+colori.tif
- Figure 4/4A/Raw Data/4A_EXP1/EXP1_ptp1b.tif
- Figure 4/4A/Raw Data/4A_EXP1/._EXP1_ptp1b.tif
- Figure 4/4A/Raw Data/4A_EXP1/EXP1_PTP1B copy.tif
- Figure 4/4A/Raw Data/4A_EXP1/._EXP1_PTP1B copy.tif
- Figure 4/4A/Raw Data/4A_EXP2/
- Figure 4/4A/Raw Data/4A_EXP2/EXP2_pSTAT5 (Right)_Merge with Ladder.tif
- Figure 4/4A/Raw Data/4A_EXP2/EXP2_STAT3.tif
- Figure 4/4A/Raw Data/4A_EXP2/EXP2_STAT4(Left)_STAT5(Right).tif
- Figure 4/4A/Raw Data/4A_EXP2/._EXP2_GZA(LEFT)_GZB(RIGHT)_Merge with Ladder.tif
- Figure 4/4A/Raw Data/4A_EXP2/EXP2_pSTAT5 (Right).tif
- Figure 4/4A/Raw Data/4A_EXP2/EXP2_STAT1_merge.tif
- Figure 4/4A/Raw Data/4A_EXP2/EXP2_GranzymeA(Left)_GranzymeB(Right).tif
- Figure 4/4A/Raw Data/4A_EXP2/EXP2_Total Protein Loading Control Stat3 (Right).tif
- Figure 4/4A/Raw Data/4A_EXP2/EXP2_Total Protein Loading Congrol for STAT4 GA_LEFT_STAT5 GB_RIGHT.tif
- Figure 4/4A/Raw Data/4A_EXP2/EXP2_PTPN1_Bottom.tif
- Figure 4/4A/Raw Data/4A_EXP2/EXP2_PSTAT1.tif
- Figure 4/4A/Raw Data/4A_EXP2/._EXP2_PTPN1_Bottom.tif
- Figure 4/4A/Raw Data/4A_EXP2/EXP2_PSTAT3.tif
- Figure 4/4A/Raw Data/4A_EXP2/EXP2_Perforin.tif
- Figure 4/4A/Raw Data/4A_EXP2/EXP2_STAT2_MERGE.tif
- Figure 4/4A/Raw Data/4A_EXP2/EXP2_Total Protein Loading Control for pSTAT1 (Left)_pSTAT3 (Right).tif
- Figure 4/4A/Raw Data/4A_EXP2/EXP2_PSTAT2_Low Exposure.tif
- Figure 4/4A/Raw Data/4A_EXP2/EXP2_Total Protein Loading Control (Perforin).tif
- Figure 4/4A/Raw Data/4A_EXP2/EXP2_pSTAT4(Left)_pSTAT5(Right)_Merge with Ladder.tif
- Figure 4/4A/Raw Data/4A_EXP2/EXP2_pSTAT4(Left)_pSTAT5(Right).tif
- Figure 4/4A/Raw Data/4A_EXP2/EXP2-Actin.tif
- Figure 4/4A/Raw Data/4A_EXP2/EXP2_pSTAT3_Merge with Ladder.tif
- Figure 4/4A/Raw Data/4A_EXP2/EXP2_PSTAT2(Top)_PTPN2(Bottom).tif
- Figure 4/4A/Raw Data/4A_EXP2/._EXP2_PSTAT2(Top)_PTPN2(Bottom).tif
- Figure 4/4A/Raw Data/4A_EXP2/EXP2_GZA(LEFT)_GZB(RIGHT)_Merge with Ladder.tif
- Figure 4/4A/Raw Data/4A_EXP3/
- Figure 4/4A/Raw Data/4A_EXP3/EXP3_PSTAT5(Top) Merge with Molecular Ladder.tif
- Figure 4/4A/Raw Data/4A_EXP3/EXP3_PSTAT4.tif
- Figure 4/4A/Raw Data/4A_EXP3/EXP3_TSTAT4.tif
- Figure 4/4A/Raw Data/4A_EXP3/EXP3_Total Protein Loading Control_STAT4(Left)_STAT5(Right).tif
- Figure 4/4A/Raw Data/4A_EXP3/EXP3_PSTAT5(Top).tif
- Figure 4/4A/Raw Data/4A_EXP3/._EXP3_PSTAT4.tif
- Figure 4/4A/Raw Data/4A_EXP3/EXP3_PSTAT3.tif
- Figure 4/4A/Raw Data/4A_EXP3/._EXP3_PSTAT5(Top) Merge with Molecular Ladder.tif
- Figure 4/4A/Raw Data/4A_EXP3/EXP3_TSTAT5.tif
- Figure 4/4A/Raw Data/4A_EXP3/EXP3_TSTAT3.tif
- Figure 4/4A/Raw Data/4A_EXP3/._EXP3_PSTAT3.tif
- Figure 4/4A/Raw Data/4A_EXP3/EXP3_Total Protein Loading Control_STAT1(Left)_STAT3(Right).tif
- Figure 4/4A/Raw Data/4A_EXP3/._EXP3_Total Protein Loading Control_STAT1(Left)_STAT3(Right).tif
- Figure 4/4A/Raw Data/4A_EXP3/._EXP3_PSTAT5(Top).tif
- Figure 4/4B/
- Figure 4/4B/4B_JAK STAT.tif
- Figure 4/4B/._4B_JAK STAT.tif
- Figure 4/4B/Raw Data/
- Figure 4/4B/Raw Data/._899.9sec pSTAT5 mins IL2 stimulation.jpg
- Figure 4/4B/Raw Data/._vinculin004.tif
- Figure 4/4B/Raw Data/._TC-PTP001.tif
- Figure 4/4B/Raw Data/._p-STAT5003.tif
- Figure 4/4B/Raw Data/._STAT5005.tif
- Figure 4/4B/Raw Data/._PTP1B006.tif
- Figure 4/4B/Raw Data/EXP1/
- Figure 4/4B/Raw Data/EXP1/._totalAKT_il2_15mins_NK92004.jpg
- Figure 4/4B/Raw Data/EXP1/._pSTAT3_NK92_IL2_15min014.tif
- Figure 4/4B/Raw Data/EXP1/4B_EXP1_vinculin gel1_NK92_IL2_15min010_STAT4.jpg
- Figure 4/4B/Raw Data/EXP1/._vinculin gel1_NK92_IL2_15min010_STAT4 p38MAPK.jpg
- Figure 4/4B/Raw Data/EXP1/4B_EXP1_Total STAT4_IL2_15mins_NK92002.jpg
- Figure 4/4B/Raw Data/EXP1/._Total STAT4_IL2_15mins_NK92002.jpg
- Figure 4/4B/Raw Data/EXP1/.DS_Store
- Figure 4/4B/Raw Data/EXP1/._.DS_Store
- Figure 4/4B/Raw Data/EXP1/._p-AKT_1min_IL2_15mins_NK92005.jpg
- Figure 4/4B/Raw Data/EXP1/._p-STAT4_IL2_15mins_NK92011.jpg
- Figure 4/4B/Raw Data/EXP1/._vinculin gel2_NK92_IL2_15min011 STAT1.jpg
- Figure 4/4B/Raw Data/EXP1/._pSTAT5_NK92_IL2_15min006.jpg
- Figure 4/4B/Raw Data/EXP1/4B_EXP1_totalSTAT6_il2_15mins_NK92006.jpg
- Figure 4/4B/Raw Data/EXP1/._totalSTAT6_il2_15mins_NK92006.jpg
- Figure 4/4B/Raw Data/EXP1/._totalSTAT6_il2_15mins_NK92005.jpg
- Figure 4/4B/Raw Data/EXP1/4B_EXP1_vinculin gel3_NK92_IL2_15min012 STAT3 STAT5 AKT.jpg
- Figure 4/4B/Raw Data/EXP1/._vinculin gel3_NK92_IL2_15min012 STAT3 STAT5 AKT.jpg
- Figure 4/4B/Raw Data/EXP1/4B_EXP1_pSTAT1_pSTAT3_NK92_IL2_15min014.jpg
- Figure 4/4B/Raw Data/EXP1/._pSTAT1_pSTAT3_NK92_IL2_15min014.jpg
- Figure 4/4B/Raw Data/EXP1/._p-STAT6_IL2_15mins_NK92007.jpg
- Figure 4/4B/Raw Data/EXP1/4B_EXP1_total STAT3_NK92_IL2_15min004.jpg
- Figure 4/4B/Raw Data/EXP1/._total STAT3_NK92_IL2_15min004.jpg
- Figure 4/4B/Raw Data/EXP1/4B_EXP1_total STAT1_NK92_IL2_15min003.jpg
- Figure 4/4B/Raw Data/EXP1/._total STAT1_NK92_IL2_15min003.jpg
- Figure 4/4B/Raw Data/EXP1/._p-STAT1_IL2_15mins_NK92008.jpg
- Figure 4/4B/Raw Data/EXP1/._Total STAT5_pERK1_2_NK92_IL2_15min001.jpg
- Figure 4/4B/Raw Data/EXP1/._p-P38MAPK_NK92_IL2_15min007.jpg
- Figure 4/4B/Raw Data/EXP1/._ERK1_2_IL2_15mins_NK92010.jpg
- Figure 4/4B/Raw Data/EXP1/._total p38_NK92_IL2_15min002.jpg
- Figure 4/4B/Raw Data/EXP1/4B_EXP1_p-STAT4_IL2_15mins_NK92011.jpg
- Figure 4/4B/Raw Data/EXP1/4B_EXP1_pSTAT5_NK92_IL2_15min006.jpg
- Figure 4/4B/Raw Data/EXP1/4B_EXP1_p-STAT6_IL2_15mins_NK92007.jpg
- Figure 4/4B/Raw Data/EXP1/4B_EXP1_Total STAT5_pERK1_2_NK92_IL2_15min001.jpg
- Figure 4/4B/Raw Data/EXP1/4B_EXP1_vinculin gel2_NK92_IL2_15min011 STAT1.jpg
- Figure 4/4B/Raw Data/EXP1/4B_EXP1_p-STAT1_IL2_15mins_NK92008.jpg
- Figure 4/4B/Raw Data/EXP1/4B_EXP1_Vinculin Loading Control_AKT_MAPK.tif
- Figure 4/4B/Raw Data/EXP1/4B_EXP1_STAT1_STAT3_STAT4_STAT5.tif
- Figure 4/4B/Raw Data/EXP2/
- Figure 4/4B/Raw Data/EXP2/._p-STAT5 and p-AKT_899.9sec+COLORI.tif
- Figure 4/4B/Raw Data/EXP2/._Total STAT5 and Total AKT_204.1sec+COLORI.tif
- Figure 4/4B/Raw Data/EXP2/._Total AKT_204.1sec+COLORI.tif
- Figure 4/4B/Raw Data/EXP2/._899.9sec pSTAT5 mins IL2 stimulation.jpg
- Figure 4/4B/Raw Data/EXP2/4B_Vinculin STAT5_31.5sec.tif
- Figure 4/4B/Raw Data/EXP2/4B_pstat_25.4sec+colori pstats.tif
- Figure 4/4B/Raw Data/EXP2/4B_pstat1_13.2sec.tif
- Figure 4/4B/Raw Data/EXP2/4B_pstat3_25.4sec.tif
- Figure 4/4B/Raw Data/EXP2/4B_pstat4_31.5sec.tif
- Figure 4/4B/Raw Data/EXP2/4B_pstat5_31.5sec.tif
- Figure 4/4B/Raw Data/EXP2/4B_stat1_27.2sec.tif
- Figure 4/4B/Raw Data/EXP2/4B_stat3_29.2sec.tif
- Figure 4/4B/Raw Data/EXP2/4B_stat4_5.0sec.tif
- Figure 4/4B/Raw Data/EXP2/4B_stat5_29.2sec.tif
- Figure 4/4B/Raw Data/EXP2/4B_stats_1.0sec+day 2 colori stats.tif
- Figure 4/4B/Raw Data/EXP2/4B_stats_60.0sec+day 2 colori stats.tif
- Figure 4/4B/Raw Data/EXP2/4B_v2_7.1sec+v2 colori.tif
- Figure 4/4B/Raw Data/EXP2/4B_Vinculin STAT1_1.0sec.tif
- Figure 4/4B/Raw Data/EXP2/4B_Vinculin STAT3_19.3sec.tif
- Figure 4/4B/Raw Data/EXP2/4B_Vinculin STAT4_1.0sec.tif
- Figure 4/4B/Raw Data/EXP2/Exp2_IL2 Titration .tif
- Figure 4/4B/Raw Data/EXP2/Exp2_IL2 Titration Aligned.tif
- Figure 4/4B/Raw Data/Other Replicates/
- Figure 4/4B/Raw Data/Other Replicates/p-STAT5003.tif
- Figure 4/4B/Raw Data/Other Replicates/PTP1B006.tif
- Figure 4/4B/Raw Data/Other Replicates/STAT5005.tif
- Figure 4/4B/Raw Data/Other Replicates/TC-PTP001.tif
- Figure 4/4B/Raw Data/Other Replicates/vinculin004.tif
- Figure 4/4B/Raw Data/Other Replicates/4B_EXP2_IL-2_pSTAT3_pSTAT5.tif
- Figure 4/4B/Raw Data/Other Replicates/4B_EXP2_204.1sec total stat5 15 mins il2 titration.jpg
- Figure 4/4B/Raw Data/Other Replicates/4B_EXP2_899.9sec pSTAT5 IL2 stimulation.jpg
- Figure 4/4B/Raw Data/Other Replicates/4B_EXP2_G2 H total iamge lab AKT and STAT5.tif
- Figure 4/4E/
- Figure 4/4E/4E_Scatter of Fold Change Day 3 GranzymeB (Live) Combined 2 Exps.tif
- Figure 4/4E/4E_Fold Change Day 3 GranzymeB (Live) Combined 2 Exps.csv
- Figure 4/4E/4E_README.txt
- Figure 4/4E/Replicates/
- Figure 4/4E/Replicates/4E_EXP1_20210705.xlsx
- Figure 4/4E/Replicates/4E_EXP2_20210719.xlsx
- Figure 4/4F/
- Figure 4/4F/4F.tif
- Figure 4/4F/4F.csv
- Figure 4/4F/4F_README.txt
- Figure 4/4F/Replicates/
- Figure 4/4F/Replicates/EXP1_20210705.xlsx
- Figure 4/4F/Replicates/EXP2_20210719.xlsx
