# Supplementary material for: PTPN1/PTPN2 inhibition improves NK cancer therapy by enhancing IL-2 and mitigating TGFβ1 responses
Source: EMBO Rep. 2026 Apr 15;27(10):2581–613. doi: 10.1038/s44319-026-00745-0 (PMC13219468; doi:10.1038/s44319-026-00745-0)
Supplement: Supplementary file 6 — Source data Fig. 4 [file 44319_2026_745_MOESM6_ESM.zip › Figure 4/4D/4D_PRF1_Combined 2 Experiments_XY.csv]

	Vehicle Control	Vehicle Control	Vehicle Control	Vehicle Control	Vehicle Control	Vehicle Control	Vehicle Control	L598 (10 μM)	L598 (10 μM)	L598 (10 μM)	L598 (10 μM)	L598 (10 μM)	L598 (10 μM)	L598 (10 μM)
5	1.02	1	0.98	1.15	0.97	0.96	0.93	1	1.26	1.1	1.04	1.18	0.96	0.9
25	1.07	0.99	0.96	1.06	0.87	0.91	1.02	1.29	1.43	1.36	1.33	0.93	1.33	1.26
125	1.01	0.89	0.9	1.16	1.07	0.81	0.99	1.38	1.26	1.39	1.44	1.35	1.12	1.34
625	1.45	1.34	1.43	1.29	1.32	1.38	1.13	1.56	1.34	1.39	1.76	1.52	1.59	1.37
