# Supplementary material for: PTPN1/PTPN2 inhibition improves NK cancer therapy by enhancing IL-2 and mitigating TGFβ1 responses
Source: EMBO Rep. 2026 Apr 15;27(10):2581–613. doi: 10.1038/s44319-026-00745-0 (PMC13219468; doi:10.1038/s44319-026-00745-0)
Supplement: Supplementary file 6 — Source data Fig. 4 [file 44319_2026_745_MOESM6_ESM.zip › Figure 4/4D/Replicates/4D_IL-2_Titration_Exp.2_PRF1_2023-08-16 14-55-49_MrWatson_CF.xlsx]

## Sheet: PRF1_2023-08-16 14-55-49_MrWats
File Name	PRF1_2023-08-16 14-55-49_MrWatson.pcrd
Created By User	admin
Notes
ID
Run Started	08/16/2023 18:56:11 UTC
Run Ended	08/16/2023 20:13:09 UTC
Sample Vol	11
Lid Temp	105
Protocol File Name	MT603_CF Protocol.prcl
Plate Setup File Name	Quick Plate_96 wells_SYBR Only.pltd
Base Serial Number	BR007828
Optical Head Serial Number	788BR07925
CFX Maestro Version	4.1.2433.1219.
Well group	All Wells
Amplification step	4
Melt step	6
Well	Fluor	Target	Content	Sample	Cq	Starting Quantity (SQ)	Cq Mean	Cq Std. Dev
A01	SYBR	PPIB	Unkn-01	625U-PBS	22.5366	113871	22.5395	0.0197608
A02	SYBR	PPIB	Unkn-01	625U-PBS	22.5674	111363	22.5395	0.0197608
A03	SYBR	PPIB	Unkn-01	625U-PBS	22.5332	114156	22.5395	0.0197608
A04	SYBR	PPIB	Unkn-01	625U-PBS	22.5209	115176	22.5395	0.0197608
A05	SYBR	PRF1	Unkn-09	625U-PBS	24.5697	161359	24.6432	0.0820945
A06	SYBR	PRF1	Unkn-09	625U-PBS	24.7077	149485	24.6432	0.0820945
A07	SYBR	PRF1	Unkn-09	625U-PBS	24.5748	160906	24.6432	0.0820945
A08	SYBR	PRF1	Unkn-09	625U-PBS	24.7205	148436	24.6432	0.0820945
A09	SYBR	PPIB	Std-01		19.4807	1000000	19.5853	0.147973
A10	SYBR	PPIB	Std-01		19.69	1000000	19.5853	0.147973
A11	SYBR		Unkn		NaN	NaN	0	0
A12	SYBR		Unkn		NaN	NaN	0	0
B01	SYBR	PPIB	Unkn-02	625U-L598	21.7559	200430	21.6589	0.07738
B02	SYBR	PPIB	Unkn-02	625U-L598	21.6866	210744	21.6589	0.07738
B03	SYBR	PPIB	Unkn-02	625U-L598	21.5932	225493	21.6589	0.07738
B04	SYBR	PPIB	Unkn-02	625U-L598	21.6	224386	21.6589	0.07738
B05	SYBR	PRF1	Unkn-10	625U-L598	23.2919	327405	23.3874	0.0938878
B06	SYBR	PRF1	Unkn-10	625U-L598	23.3284	320855	23.3874	0.0938878
B07	SYBR	PRF1	Unkn-10	625U-L598	23.4955	292489	23.3874	0.0938878
B08	SYBR	PRF1	Unkn-10	625U-L598	23.4337	302679	23.3874	0.0938878
B09	SYBR	PPIB	Std-02		20.4962	500000	20.462	0.0482735
B10	SYBR	PPIB	Std-02		20.4279	500000	20.462	0.0482735
B11	SYBR		Unkn		NaN	NaN	0	0
B12	SYBR		Unkn		NaN	NaN	0	0
C01	SYBR	PPIB	Unkn-03	125U-PBS	21.1116	319594	21.0472	0.0778862
C02	SYBR	PPIB	Unkn-03	125U-PBS	21.1013	321985	21.0472	0.0778862
C03	SYBR	PPIB	Unkn-03	125U-PBS	21.0334	338208	21.0472	0.0778862
C04	SYBR	PPIB	Unkn-03	125U-PBS	20.9426	361194	21.0472	0.0778862
C05	SYBR	PRF1	Unkn-11	125U-PBS	23.2356	337770	23.3725	0.115471
C06	SYBR	PRF1	Unkn-11	125U-PBS	23.3602	315246	23.3725	0.115471
C07	SYBR	PRF1	Unkn-11	125U-PBS	23.5177	288918	23.3725	0.115471
C08	SYBR	PRF1	Unkn-11	125U-PBS	23.3766	312400	23.3725	0.115471
C09	SYBR	PPIB	Std-03		21.2854	250000	21.3672	0.115735
C10	SYBR	PPIB	Std-03		21.449	250000	21.3672	0.115735
C11	SYBR		Unkn		NaN	NaN	0	0
C12	SYBR		Unkn		NaN	NaN	0	0
D01	SYBR	PPIB	Unkn-04	125U-L598	21.9433	174997	21.8107	0.0920112
D02	SYBR	PPIB	Unkn-04	125U-L598	21.8024	193786	21.8107	0.0920112
D03	SYBR	PPIB	Unkn-04	125U-L598	21.7533	200800	21.8107	0.0920112
D04	SYBR	PPIB	Unkn-04	125U-L598	21.7439	202182	21.8107	0.0920112
D05	SYBR	PRF1	Unkn-12	125U-L598	23.5297	287014	23.662	0.117045
D06	SYBR	PRF1	Unkn-12	125U-L598	23.7014	260976	23.662	0.117045
D07	SYBR	PRF1	Unkn-12	125U-L598	23.8026	246759	23.662	0.117045
D08	SYBR	PRF1	Unkn-12	125U-L598	23.6143	273867	23.662	0.117045
D09	SYBR	PPIB	Std-04		22.5403	125000	22.5403	0
D10	SYBR	PPIB	NTC		NaN	NaN	0	0
D11	SYBR		Unkn		NaN	NaN	0	0
D12	SYBR		Unkn		NaN	NaN	0	0
E01	SYBR	PPIB	Unkn-05	25U-PBS	21.7337	203671	21.6847	0.0620068
E02	SYBR	PPIB	Unkn-05	25U-PBS	21.6488	216586	21.6847	0.0620068
E03	SYBR	PPIB	Unkn-05	25U-PBS	21.6158	221835	21.6847	0.0620068
E04	SYBR	PPIB	Unkn-05	25U-PBS	21.7403	202703	21.6847	0.0620068
E05	SYBR	PRF1	Unkn-13	25U-PBS	24.0803	211589	24.0498	0.113977
E06	SYBR	PRF1	Unkn-13	25U-PBS	24.1078	208392	24.0498	0.113977
E07	SYBR	PRF1	Unkn-13	25U-PBS	24.1295	205895	24.0498	0.113977
E08	SYBR	PRF1	Unkn-13	25U-PBS	23.8815	236208	24.0498	0.113977
E09	SYBR	PRF1	Std-05		21.3741	1000000	21.3665	0.0106341
E10	SYBR	PRF1	Std-05		21.359	1000000	21.3665	0.0106341
E11	SYBR		Unkn		NaN	NaN	0	0
E12	SYBR		Unkn		NaN	NaN	0	0
F01	SYBR	PPIB	Unkn-06	25U-L598	22.0297	164378	21.9074	0.0984231
F02	SYBR	PPIB	Unkn-06	25U-L598	21.8685	184734	21.9074	0.0984231
F03	SYBR	PPIB	Unkn-06	25U-L598	21.9333	176270	21.9074	0.0984231
F04	SYBR	PPIB	Unkn-06	25U-L598	21.7982	194378	21.9074	0.0984231
F05	SYBR	PRF1	Unkn-14	25U-L598	23.9132	232096	23.8857	0.156306
F06	SYBR	PRF1	Unkn-14	25U-L598	24.0912	210311	23.8857	0.156306
F07	SYBR	PRF1	Unkn-14	25U-L598	23.8088	245904	23.8857	0.156306
F08	SYBR	PRF1	Unkn-14	25U-L598	23.7295	256948	23.8857	0.156306
F09	SYBR	PRF1	Std-06		22.4247	500000	22.4387	0.0198438
F10	SYBR	PRF1	Std-06		22.4527	500000	22.4387	0.0198438
F11	SYBR		Unkn		NaN	NaN	0	0
F12	SYBR		Unkn		NaN	NaN	0	0
G01	SYBR	PPIB	Unkn-07	5U-PBS	22.3931	126346	22.1398	0.183731
G02	SYBR	PPIB	Unkn-07	5U-PBS	22.1467	151025	22.1398	0.183731
G03	SYBR	PPIB	Unkn-07	5U-PBS	22.0499	161997	22.1398	0.183731
G04	SYBR	PPIB	Unkn-07	5U-PBS	21.9695	171698	22.1398	0.183731
G05	SYBR	PRF1	Unkn-15	5U-PBS	25.0193	125799	24.7188	0.211574
G06	SYBR	PRF1	Unkn-15	5U-PBS	24.7065	149585	24.7188	0.211574
G07	SYBR	PRF1	Unkn-15	5U-PBS	24.6091	157875	24.7188	0.211574
G08	SYBR	PRF1	Unkn-15	5U-PBS	24.5404	163996	24.7188	0.211574
G09	SYBR	PRF1	Std-07		23.6107	250000	23.6827	0.10175
G10	SYBR	PRF1	Std-07		23.7546	250000	23.6827	0.10175
G11	SYBR		Unkn		NaN	NaN	0	0
G12	SYBR		Unkn		NaN	NaN	0	0
H01	SYBR	PPIB	Unkn-08	5U-L598	22.1196	154020	22.1906	0.0996481
H02	SYBR	PPIB	Unkn-08	5U-L598	22.2914	135998	22.1906	0.0996481
H03	SYBR	PPIB	Unkn-08	5U-L598	22.2598	139149	22.1906	0.0996481
H04	SYBR	PPIB	Unkn-08	5U-L598	22.0916	157169	22.1906	0.0996481
H05	SYBR	PRF1	Unkn-16	5U-L598	24.7044	149762	24.6022	0.120221
H06	SYBR	PRF1	Unkn-16	5U-L598	24.5041	167325	24.6022	0.120221
H07	SYBR	PRF1	Unkn-16	5U-L598	24.708	149467	24.6022	0.120221
H08	SYBR	PRF1	Unkn-16	5U-L598	24.4921	168440	24.6022	0.120221
H09	SYBR	PRF1	Std-08		25.2182	125000	25.2182	0
H10	SYBR	PRF1	NTC		NaN	NaN	0	0
H11	SYBR		Unkn		NaN	NaN	0	0
H12	SYBR		Unkn		NaN	NaN	0	0

## Sheet: Primer Efficiency
Primer Efficiency	PPIB		Average	cDNA quantity	Log (cDNA)	PRF1V1		Average	cDNA quantity	Log (cDNA)
Cq	19.4807	19.69	19.5853	1	0	21.3741	21.359	21.3665	1	0
	20.4962	20.4279	20.462	0.5	-0.30103	22.4247	22.4527	18.444	0.5	-0.30103
	21.2854	21.449	21.3672	0.25	-0.60206	23.6107	23.7546	19.4999	0.25	-0.60206
	22.5403		22.5403	0.125	-0.90309	25.2182		25.2182	0.125	-0.90309
			#DIV/0!	0.0625	-1.20412				0.0625	-1.20412
									0.03125	-1.50515
		Slope	-3.24553				Slope	-4.18927
		Amplification €	2.0329				Amplification €	1.73263
		Efficiency	103.29				Efficiency	73.2628

## Sheet: Pfaffl
Spreadsheet created by TopTipBio.com
Instructions
1. Calculate the primer efficiencies for the gene of interest (GOI) and reference gene (REF). Enter the amplification factors into the red boxes below.
2. Calculate the average Ct values of the technical replicates for all GOI samples and insert them into the 'GOI Avg. Ct' column.
3. Calculate the average Ct values of the technical replicates for REF for all samples and insert them into the 'REF Avg. Ct' column.
4. Do not change any of the other cells.
5. The 'gene expression ratio' should be calculated for you (in the green box).
Primer efficiencies	Amplification factor (E]	Efficiency %
PRF1V1	1.73263	73.2628
PPIB	2.0329	103.29
Sample	GOI Avg. Ct	∆Ct GOI	REF Avg. Ct	∆Ct REF	Gene expression ratio
Control 1	30.55	0.08	17.18	-0.0966667	1.11913
Control 2	30.55	0.08	16.96	0.123333	0.957404
Control 3	30.79	-0.16	17.11	-0.0266667	0.933305
Treated 1	25.83	4.8	18	-0.916667	26.8056
Treated 2	25.63	5	17.95	-0.866667	28.8775
Treated 3	25.69	4.94	17.88	-0.796667	26.587
Group	Average	Standard deviation	Standard error
Control	1.00328	0.101051	0.0583418
Treated	27.4234	1.26407	0.729813
Sample	GOI Avg. Ct	∆Ct GOI	REF Avg. Ct	∆Ct REF	Gene expression ratio
PBS_1U	30.6986	-0.219487	21.0938	0.0902224	0.831397
PBS_1U	30.2418	0.237346	21.2742	-0.0902224	1.21466
PBS_1U	30.497	-0.0178592	21.4183
PBS_5U	24.7065	-0.0878371	22.1467	-0.0913327	1.01666
PBS_5U	24.6091	0.00957113	22.0499	0.00550835	1.00135
PBS_5U	24.5404	0.078266	21.9695	0.0858244	0.982288
PBS_25U	24.0803	0.538434	21.7337	0.321628	1.07011
PBS_25U	24.1078	0.51094	21.6488	0.406524	0.992447
PBS_25U	24.1295	0.489169	21.6158	0.439593	0.957903
PBS_125U	23.2356	1.38311	21.1116	0.943769	1.09488
PBS_125U	23.3602	1.25848	21.1013	0.954061	1.01495
PBS_125U	23.5177	1.10098	21.0334	1.02194	0.887021
PBS_125U	23.3766	1.2421	20.9426	1.11274	0.898761
PBS_625U	24.5697	0.0489924	22.5366	-0.481259	1.44537
PBS_625U	24.7077	-0.0890482	22.5332	-0.477803	1.33648
PBS_625U	24.5748	0.0439159	22.5209	-0.465528	1.42534
L598_1U	29.9183	-5.29963	20.6304		0.0543188
L598_1U	30.1572	-5.53851	20.771		0.0476353
L598_1U	30.2179	-5.5992	20.8899		0.0460726
L598_5U	24.7044	-0.0857022	22.1196	-0.0642173	0.998456
L598_5U	24.5041	0.114564	22.2914	-0.236049	1.25915
L598_5U	24.708	-0.0892634	22.2598	-0.204423	1.10072
L598_25U	23.9132	0.705492	21.8685	0.186874	1.2907
L598_25U	23.8088	0.809862	21.9333	0.122112	1.43118
L598_25U	23.7295	0.889196	21.7982	0.257143	1.35839
L598_125U	23.7014	0.91729	21.8024	0.252928	1.38366
L598_125U	23.8026	0.816129	21.7533	0.302023	1.26403
L598_125U	23.6143	1.00436	21.7439	0.311498	1.39242
L598_625U	23.3284	1.29033	21.6866	0.368773	1.56453
L598_625U	23.4955	1.12317	21.5932	0.462175	1.33568
L598_625U	23.4337	1.18501	21.6	0.455385	1.38854
