# Supplementary material for: PTPN1/PTPN2 inhibition improves NK cancer therapy by enhancing IL-2 and mitigating TGFβ1 responses
Source: EMBO Rep. 2026 Apr 15;27(10):2581–613. doi: 10.1038/s44319-026-00745-0 (PMC13219468; doi:10.1038/s44319-026-00745-0)
Supplement: Supplementary file 6 — Source data Fig. 4 [file 44319_2026_745_MOESM6_ESM.zip › Figure 4/4D/Replicates/4D_IL-2 Titration_PRF1_Exp.1_PRF1_2023-08-02 13-26-03_MrWatson.xlsx]

## Sheet: PRF1_2023-08-02 13-26-03_MrWats
File Name	PRF1_2023-08-02 13-26-03_MrWatson.pcrd
Created By User	admin
Notes
ID
Run Started	08/02/2023 17:26:07 UTC
Run Ended	08/02/2023 18:43:04 UTC
Sample Vol	11
Lid Temp	105
Protocol File Name	MT603_CF Protocol.prcl
Plate Setup File Name	Quick Plate_96 wells_SYBR Only.pltd
Base Serial Number	BR007828
Optical Head Serial Number	788BR07925
CFX Maestro Version	4.1.2433.1219.
Well group	All Wells
Amplification step	4
Melt step	6
Well	Fluor	Target	Content	Sample	Biological Set Name	Well Note	Cq	Starting Quantity (SQ)	Cq Mean	Cq Std. Dev	SQ Std. Dev	Melt Temperature
A01	SYBR	PPIB	Unkn	625U-PBS			21.7862	416056	21.7862	0	0	85
A02	SYBR	PPIB	Unkn	625U-PBS			21.9691	368808	21.9691	0	0	85
A03	SYBR	PPIB	Unkn	625U-PBS			21.8722	393141	21.8722	0	0	85
A04	SYBR	PPIB	Unkn	625U-PBS			21.7236	433582	21.7236	0	0	85
A05	SYBR	PRF1	Unkn-09	625U-PBS			23.663	120793	23.7436	0.0967218	7290.33	88.5
A06	SYBR	PRF1	Unkn-09	625U-PBS			23.845	107138	23.7436	0.0967218	7290.33	88.5
A07	SYBR	PRF1	Unkn-09	625U-PBS			23.6588	121126	23.7436	0.0967218	7290.33	88.5
A08	SYBR	PRF1	Unkn-09	625U-PBS			23.8075	109817	23.7436	0.0967218	7290.33	88.5
A09	SYBR		Std-01	PPIB			19.4695	1000000	19.4862	0.023531	0	85
A10	SYBR		Std-01	PPIB			19.5028	1000000	19.4862	0.023531	0	79
A11	SYBR		Unkn						0	0	0	None
A12	SYBR		Unkn						0	0	0	None
B01	SYBR	PPIB	Unkn-02	625U-L598			22.2054	315642	22.1171	0.0773201	17148.5	85
B02	SYBR	PPIB	Unkn-02	625U-L598			22.111	335885	22.1171	0.0773201	17148.5	85
B03	SYBR	PPIB	Unkn-02	625U-L598			22.1339	330864	22.1171	0.0773201	17148.5	85
B04	SYBR	PPIB	Unkn-02	625U-L598			22.018	357128	22.1171	0.0773201	17148.5	85
B05	SYBR		Unkn-10	625U-L598			23.6552	121412	23.7581	0.0810364	6098.33	88.5
B06	SYBR		Unkn-10	625U-L598			23.7861	111381	23.7581	0.0810364	6098.33	88.5
B07	SYBR		Unkn-10	625U-L598			23.7431	114579	23.7581	0.0810364	6098.33	88.5
B08	SYBR		Unkn-10	625U-L598			23.8482	106917	23.7581	0.0810364	6098.33	88.5
B09	SYBR		Std-02	PPIB			20.5007	500000	20.5033	0.00369803	0	85
B10	SYBR		Std-02	PPIB			20.506	500000	20.5033	0.00369803	0	85
B11	SYBR		Unkn						0	0	0	None
B12	SYBR		Unkn						0	0	0	None
C01	SYBR	PPIB	Unkn-03	125U-PBS			21.4089	533489	21.3957	0.0162812	5774.5	85
C02	SYBR	PPIB	Unkn-03	125U-PBS			21.4105	532942	21.3957	0.0162812	5774.5	85
C03	SYBR	PPIB	Unkn-03	125U-PBS			21.3801	543733	21.3957	0.0162812	5774.5	85
C04	SYBR	PPIB	Unkn-03	125U-PBS			21.3832	542625	21.3957	0.0162812	5774.5	85
C05	SYBR		Unkn-11	125U-PBS			23.3822	145339	23.6185	0.241286	19089	88.5
C06	SYBR		Unkn-11	125U-PBS			23.5247	132313	23.6185	0.241286	19089	88.5
C07	SYBR		Unkn-11	125U-PBS			23.9502	99961.1	23.6185	0.241286	19089	88.5
C08	SYBR		Unkn-11	125U-PBS			23.6166	124540	23.6185	0.241286	19089	88.5
C09	SYBR		Std-03	PPIB			21.3066	250000	21.3322	0.0361949	0	85
C10	SYBR		Std-03	PPIB			21.3578	250000	21.3322	0.0361949	0	85
C11	SYBR		Unkn						0	0	0	None
C12	SYBR		Unkn						0	0	0	None
D01	SYBR	PPIB	Unkn-04	125U-L598			22.0208	356464	21.97	0.0456675	11107.6	85
D02	SYBR	PPIB	Unkn-04	125U-L598			21.9911	363516	21.97	0.0456675	11107.6	85
D03	SYBR	PPIB	Unkn-04	125U-L598			21.9161	381915	21.97	0.0456675	11107.6	85
D04	SYBR	PPIB	Unkn-04	125U-L598			21.9518	373049	21.97	0.0456675	11107.6	85
D05	SYBR		Unkn-12	125U-L598			23.7635	113048	23.8642	0.132748	8926.69	88.5
D06	SYBR		Unkn-12	125U-L598			23.8342	107903	23.8642	0.132748	8926.69	88.5
D07	SYBR		Unkn-12	125U-L598			24.0586	93071.9	23.8642	0.132748	8926.69	88.5
D08	SYBR		Unkn-12	125U-L598			23.8006	110319	23.8642	0.132748	8926.69	88.5
D09	SYBR		Std-04	PPIB			22.3796	125000	22.3796	0	0	85
D10	SYBR		NTC	PPIB					0	0	0	None
D11	SYBR		Unkn						0	0	0	None
D12	SYBR		Unkn						0	0	0	None
E01	SYBR	PPIB	Unkn-05	25U-PBS			21.7553	424624	21.6516	0.096324	28838.1	85
E02	SYBR	PPIB	Unkn-05	25U-PBS			21.5869	474468	21.6516	0.096324	28838.1	85
E03	SYBR	PPIB	Unkn-05	25U-PBS			21.5542	484779	21.6516	0.096324	28838.1	85
E04	SYBR	PPIB	Unkn-05	25U-PBS			21.71	437482	21.6516	0.096324	28838.1	85
E05	SYBR		Unkn-13	25U-PBS			23.9549	99651.6	23.9908	0.0588278	3703.82	88.5
E06	SYBR		Unkn-13	25U-PBS			24.0785	91857.5	23.9908	0.0588278	3703.82	88.5
E07	SYBR		Unkn-13	25U-PBS			23.96	99322.4	23.9908	0.0588278	3703.82	88.5
E08	SYBR		Unkn-13	25U-PBS			23.9696	98693.2	23.9908	0.0588278	3703.82	88.5
E09	SYBR		Std-05	PRF1			21.4361	1000000	21.455	0.026676	0	88.5
E10	SYBR		Std-05	PRF1			21.4738	1000000	21.455	0.026676	0	88.5
E11	SYBR		Unkn						0	0	0	None
E12	SYBR		Unkn						0	0	0	None
F01	SYBR	PPIB	Unkn-06	25U-L598			21.7733	419621	21.7193	0.0515456	14778.1	85
F02	SYBR	PPIB	Unkn-06	25U-L598			21.6638	451007	21.7193	0.0515456	14778.1	85
F03	SYBR	PPIB	Unkn-06	25U-L598			21.7516	425660	21.7193	0.0515456	14778.1	85
F04	SYBR	PPIB	Unkn-06	25U-L598			21.6887	443673	21.7193	0.0515456	14778.1	85
F05	SYBR		Unkn-14	25U-L598			23.5987	126020	23.7032	0.240084	17277.8	88.5
F06	SYBR		Unkn-14	25U-L598			24.0629	92808.9	23.7032	0.240084	17277.8	88.5
F07	SYBR		Unkn-14	25U-L598			23.5705	128384	23.7032	0.240084	17277.8	88.5
F08	SYBR		Unkn-14	25U-L598			23.5807	127524	23.7032	0.240084	17277.8	88.5
F09	SYBR		Std-06	PRF1			22.4122	500000	22.5147	0.145015	0	88.5
F10	SYBR		Std-06	PRF1			22.6172	500000	22.5147	0.145015	0	88.5
F11	SYBR		Unkn						0	0	0	None
F12	SYBR		Unkn						0	0	0	None
G01	SYBR	PPIB	Unkn-07	5U-PBS			22.3354	289725	22.1837	0.104565	21479.3	85
G02	SYBR	PPIB	Unkn-07	5U-PBS			22.1638	324399	22.1837	0.104565	21479.3	85
G03	SYBR	PPIB	Unkn-07	5U-PBS			22.1365	330307	22.1837	0.104565	21479.3	85
G04	SYBR	PPIB	Unkn-07	5U-PBS			22.099	338551	22.1837	0.104565	21479.3	85
G05	SYBR		Unkn-15	5U-PBS			24.5282	68301.4	24.5764	0.0345304	1516.2	88.5
G06	SYBR		Unkn-15	5U-PBS			24.609	64758	24.5764	0.0345304	1516.2	88.5
G07	SYBR		Unkn-15	5U-PBS			24.5784	66077.8	24.5764	0.0345304	1516.2	88.5
G08	SYBR		Unkn-15	5U-PBS			24.5899	65576.9	24.5764	0.0345304	1516.2	88.5
G09	SYBR		Std-07	PRF1			23.6138	250000	23.6886	0.105807	0	88.5
G10	SYBR		Std-07	PRF1			23.7634	250000	23.6886	0.105807	0	88.5
G11	SYBR		Unkn						0	0	0	None
G12	SYBR		Unkn						0	0	0	None
H01	SYBR	PPIB	Unkn-08	5U-L598			21.9407	375781	21.9389	0.0935315	23075.4	85
H02	SYBR	PPIB	Unkn-08	5U-L598			22.0592	347565	21.9389	0.0935315	23075.4	85
H03	SYBR	PPIB	Unkn-08	5U-L598			21.9244	379845	21.9389	0.0935315	23075.4	85
H04	SYBR	PPIB	Unkn-08	5U-L598			21.8314	403864	21.9389	0.0935315	23075.4	85
H05	SYBR		Unkn-16	5U-L598			24.2166	83870.6	24.2558	0.0866044	4695.13	88.5
H06	SYBR		Unkn-16	5U-L598			24.1525	87485.2	24.2558	0.0866044	4695.13	88.5
H07	SYBR		Unkn-16	5U-L598			24.3358	77533.3	24.2558	0.0866044	4695.13	88.5
H08	SYBR		Unkn-16	5U-L598			24.3182	78435	24.2558	0.0866044	4695.13	88.5
H09	SYBR		Std-08	PRF1			24.9702	125000	24.9702	0	0	88.5
H10	SYBR		NTC	PRF1					0	0	0	None
H11	SYBR		Unkn						0	0	0	None
H12	SYBR		Unkn						0	0	0	None

## Sheet: PE
Primer Efficiency	PPIB		Average	cDNA quantity	Log (cDNA)	PRF1V1		Average	cDNA quantity	Log (cDNA)
Cq	19.4695	19.5028	19.4862	1	0	21.4361	21.4738	21.455	1	0
	20.5007	20.506	20.5033	0.5	-0.30103	22.4122	22.6172	18.444	0.5	-0.30103
	21.3066	21.3578	21.3322	0.25	-0.60206	23.6138	23.7634	19.4999	0.25	-0.60206
	22.3796		22.3796	0.125	-0.90309	24.9702		24.9702	0.125	-0.90309
			#DIV/0!	0.0625	-1.20412				0.0625	-1.20412
									0.03125	-1.50515
		Slope	-3.15885				Slope	-3.85391
		Amplification €	2.07287				Amplification €	1.81751
		Efficiency	107.287				Efficiency	81.751

## Sheet: Pfaffl
Spreadsheet created by TopTipBio.com
Instructions
1. Calculate the primer efficiencies for the gene of interest (GOI) and reference gene (REF). Enter the amplification factors into the red boxes below.
2. Calculate the average Ct values of the technical replicates for all GOI samples and insert them into the 'GOI Avg. Ct' column.
3. Calculate the average Ct values of the technical replicates for REF for all samples and insert them into the 'REF Avg. Ct' column.
4. Do not change any of the other cells.
5. The 'gene expression ratio' should be calculated for you (in the green box).
Primer efficiencies	Amplification factor (E]	Efficiency %
PRF1	1.81751	81.751
PPIB	2.07287	107.287
Sample	GOI Avg. Ct	∆Ct GOI	REF Avg. Ct	∆Ct REF	Gene expression ratio
Control 1	30.55	0.08	17.18	-0.0966667	1.12554
Control 2	30.55	0.08	16.96	0.123333	0.95877
Control 3	30.79	-0.16	17.11	-0.0266667	0.926671
Treated 1	25.83	4.8	18	-0.916667	34.3305
Treated 2	25.63	5	17.95	-0.866667	37.3032
Treated 3	25.69	4.94	17.88	-0.796667	34.1993
Group	Average	Standard deviation	Standard error
Control	1.00366	0.106763	0.0616395
Treated	35.2777	1.7554	1.01348
Sample	PRF1 Avg. Ct	∆Ct GOI	PPIB Avg. Ct	∆Ct REF	Gene expression ratio
PBS_1U		#DIV/0!		#DIV/0!	#DIV/0!
PBS_1U		#DIV/0!		#DIV/0!	#DIV/0!
PBS_1U		#DIV/0!
PBS_5U	24.5282	0.0482096	22.3354	-0.151703	1.14957
PBS_5U	24.609	-0.0326323	22.1638	0.0198383	0.966613
PBS_5U	24.5784	-0.00201484	22.1365	0.0472275	0.964998
PBS_5U	24.5899	-0.0135624	22.099	0.0846372	0.932582
PBS_25U	23.9549	0.621445	21.7553	0.428393	1.0608
PBS_25U	24.0785	0.497858	21.5869	0.596822	0.871457
PBS_25U	23.96	0.616423	21.5542	0.629446	0.913446
PBS_25U	23.9696	0.60678	21.71	0.473665	1.01741
PBS_125U	23.3822	1.19414	21.4089	0.774741	1.16035
PBS_125U	23.5247	1.05164	21.4105	0.773182	1.06687
PBS_125U	23.9502	0.626151	21.3801	0.803603	0.809234
PBS_125U	23.6166	0.959771	21.3832	0.800506	0.989968
PBS_625U	23.663	0.913415	21.7862	0.397461	1.29177
PBS_625U	23.845	0.731364	21.9691	0.214535	1.3239
PBS_625U	23.6588	0.917584	21.8722	0.311492	1.37874
PBS_625U	23.8075	0.768855	21.7236	0.460076	1.13202
L598_1U		24.5719			2.37591e+06
L598_1U		24.5719			2.37591e+06
L598_1U		24.5719			2.37591e+06
L598_5U	24.2166	0.35982	21.9407	0.242957	1.03861
L598_5U	24.1525	0.423851	22.0592	0.124511	1.17642
L598_5U	24.3358	0.240595	21.9244	0.259284	0.955756
L598_5U	24.3182	0.258141	21.8314	0.352326	0.902496
L598_25U	23.5987	0.977695	21.7733	0.41041	1.32974
L598_25U	24.0629	0.513494	21.6638	0.519867	0.93039
L598_25U	23.5705	1.0059	21.7516	0.432093	1.33113
L598_25U	23.5807	0.995693	21.6887	0.494987	1.26375
L598_125U	23.7635	0.812854	22.0208	0.162876	1.44329
L598_125U	23.8342	0.742167	21.9911	0.192604	1.35395
L598_125U	24.0586	0.517788	21.9161	0.267531	1.12114
L598_125U	23.8006	0.775766	21.9518	0.231884	1.34241
L598_625U	23.6552	0.921161	22.2054	-0.0216918	1.76152
L598_625U	23.7861	0.790305	22.111	0.0726362	1.5208
L598_625U	23.7431	0.833261	22.1339	0.0497811	1.58655
L598_625U	23.8482	0.728229	22.018	0.165698	1.36931
