# Supplementary material for: PTPN1/PTPN2 inhibition improves NK cancer therapy by enhancing IL-2 and mitigating TGFβ1 responses
Source: EMBO Rep. 2026 Apr 15;27(10):2581–613. doi: 10.1038/s44319-026-00745-0 (PMC13219468; doi:10.1038/s44319-026-00745-0)
Supplement: Supplementary file 6 — Source data Fig. 4 [file 44319_2026_745_MOESM6_ESM.zip › Figure 4/4C/Replicates/4C_IL-2 Titration_Exp.1_GRZB_2023-08-01 13-39-32_MrWatson_CF.xlsx]

## Sheet: GRZB_2023-08-01 13-39-32_MrWats
File Name	GRZB_2023-08-01 13-39-32_MrWatson.pcrd
Created By User	admin
Notes
ID
Run Started	08/01/2023 17:39:52 UTC
Run Ended	08/01/2023 18:52:44 UTC
Sample Vol	11
Lid Temp	105
Protocol File Name	MT603_CF 65.prcl
Plate Setup File Name	Quick Plate_96 wells_SYBR Only.pltd
Base Serial Number	BR007828
Optical Head Serial Number	788BR07925
CFX Maestro Version	4.1.2433.1219.
Well group	All Wells
Amplification step	4
Melt step	6
Well	Fluor	Target	Content	Sample	Biological Set Name	Well Note	Cq	Starting Quantity (SQ)	Cq Mean	Cq Std. Dev	SQ Std. Dev	Melt Temperature
A01	SYBR	ACTB	Unkn-01	625U-PBS			17.7357	239747	18.0394	0.203464	32769.8	82.5
A02	SYBR	ACTB	Unkn-01	625U-PBS			18.118	177551	18.0394	0.203464	32769.8	82.5
A03	SYBR	ACTB	Unkn-01	625U-PBS			18.1661	170959	18.0394	0.203464	32769.8	82.5
A04	SYBR	ACTB	Unkn-01	625U-PBS			18.138	174781	18.0394	0.203464	32769.8	82.5
A05	SYBR	GRZB	Unkn-09	625U-PBS			26.3441	254934	26.5254	0.348181	48542.8	84
A06	SYBR	GRZB	Unkn-09	625U-PBS			27.0414	158204	26.5254	0.348181	48542.8	84
A07	SYBR	GRZB	Unkn-09	625U-PBS			26.2923	264119	26.5254	0.348181	48542.8	84.5
A08	SYBR	GRZB	Unkn-09	625U-PBS			26.424	241366	26.5254	0.348181	48542.8	84.5
A09	SYBR	ACTB	Std-01				15.9711	1000000	15.9487	0.0317808	0	82.5
A10	SYBR	ACTB	Std-01				15.9262	1000000	15.9487	0.0317808	0	82.5
A11	SYBR		Unkn						0	0	0	None
A12	SYBR		Unkn						0	0	0	None
B01	SYBR	ACTB	Unkn-02	625U-L598			18.0785	183138	18.0608	0.108687	16434.7	82.5
B02	SYBR	ACTB	Unkn-02	625U-L598			18.148	173414	18.0608	0.108687	16434.7	82.5
B03	SYBR	ACTB	Unkn-02	625U-L598			17.9034	210152	18.0608	0.108687	16434.7	82.5
B04	SYBR	ACTB	Unkn-02	625U-L598			18.1132	178217	18.0608	0.108687	16434.7	82.5
B05	SYBR	GRZB	Unkn-10	625U-L598			25.9717	328919	25.7806	0.156404	39751.6	84
B06	SYBR	GRZB	Unkn-10	625U-L598			25.8401	359912	25.7806	0.156404	39751.6	84.5
B07	SYBR	GRZB	Unkn-10	625U-L598			25.6239	417293	25.7806	0.156404	39751.6	84.5
B08	SYBR	GRZB	Unkn-10	625U-L598			25.6869	399681	25.7806	0.156404	39751.6	84
B09	SYBR	ACTB	Std-02				16.7133	500000	16.7265	0.0187047	0	82.5
B10	SYBR	ACTB	Std-02				16.7398	500000	16.7265	0.0187047	0	82.5
B11	SYBR		Unkn						0	0	0	None
B12	SYBR		Unkn						0	0	0	None
C01	SYBR	ACTB	Unkn-03	125U-PBS			17.6696	252533	17.8107	0.111313	20095.1	82.5
C02	SYBR	ACTB	Unkn-03	125U-PBS			17.9098	209104	17.8107	0.111313	20095.1	82.5
C03	SYBR	ACTB	Unkn-03	125U-PBS			17.8889	212552	17.8107	0.111313	20095.1	82.5
C04	SYBR	ACTB	Unkn-03	125U-PBS			17.7745	232556	17.8107	0.111313	20095.1	82.5
C05	SYBR	GRZB	Unkn-11	125U-PBS			26.2118	279084	26.3778	0.230711	37096.8	84
C06	SYBR	GRZB	Unkn-11	125U-PBS			26.2359	274523	26.3778	0.230711	37096.8	84.5
C07	SYBR	GRZB	Unkn-11	125U-PBS			26.7114	198270	26.3778	0.230711	37096.8	84
C08	SYBR	GRZB	Unkn-11	125U-PBS			26.352	253559	26.3778	0.230711	37096.8	84
C09	SYBR	ACTB	Std-03				17.6879	250000	17.7369	0.069228	0	82.5
C10	SYBR	ACTB	Std-03				17.7858	250000	17.7369	0.069228	0	82.5
C11	SYBR		Unkn						0	0	0	None
C12	SYBR		Unkn						0	0	0	None
D01	SYBR	ACTB	Unkn-04	125U-L598			17.5227	283411	17.47	0.0496065	11515.9	82.5
D02	SYBR	ACTB	Unkn-04	125U-L598			17.4171	307938	17.47	0.0496065	11515.9	82.5
D03	SYBR	ACTB	Unkn-04	125U-L598			17.4401	302422	17.47	0.0496065	11515.9	82.5
D04	SYBR	ACTB	Unkn-04	125U-L598			17.5001	288492	17.47	0.0496065	11515.9	82.5
D05	SYBR	GRZB	Unkn-12	125U-L598			25.4451	471599	25.5117	0.0914992	27454.5	84
D06	SYBR	GRZB	Unkn-12	125U-L598			25.4677	464376	25.5117	0.0914992	27454.5	84
D07	SYBR	GRZB	Unkn-12	125U-L598			25.6464	410907	25.5117	0.0914992	27454.5	84
D08	SYBR	GRZB	Unkn-12	125U-L598			25.4874	458131	25.5117	0.0914992	27454.5	84
D09	SYBR	ACTB	Std-04				18.5411	125000	18.5411	0	0	82.5
D10	SYBR	ACTB	NTC						0	0	0	None
D11	SYBR		Unkn						0	0	0	None
D12	SYBR		Unkn						0	0	0	None
E01	SYBR	ACTB	Unkn-05	25U-PBS			17.6163	263315	17.7488	0.0896862	17277.5	82.5
E02	SYBR	ACTB	Unkn-05	25U-PBS			17.7817	231232	17.7488	0.0896862	17277.5	82.5
E03	SYBR	ACTB	Unkn-05	25U-PBS			17.8153	225219	17.7488	0.0896862	17277.5	82.5
E04	SYBR	ACTB	Unkn-05	25U-PBS			17.7817	231231	17.7488	0.0896862	17277.5	82.5
E05	SYBR	GRZB	Unkn-13	25U-PBS			26.4672	234336	26.5864	0.16417	23957.6	84
E06	SYBR	GRZB	Unkn-13	25U-PBS			26.7881	188137	26.5864	0.16417	23957.6	84
E07	SYBR	GRZB	Unkn-13	25U-PBS			26.6515	206576	26.5864	0.16417	23957.6	84
E08	SYBR	GRZB	Unkn-13	25U-PBS			26.439	238901	26.5864	0.16417	23957.6	84
E09	SYBR	GRZB	Std-05				24.3686	1000000	24.4015	0.0464619	0	84
E10	SYBR	GRZB	Std-05				24.4343	1000000	24.4015	0.0464619	0	84
E11	SYBR		Unkn						0	0	0	None
E12	SYBR		Unkn						0	0	0	None
F01	SYBR	ACTB	Unkn-06	25U-L598			17.2915	339860	17.5576	0.219707	48532.9	82.5
F02	SYBR	ACTB	Unkn-06	25U-L598			17.4808	292889	17.5576	0.219707	48532.9	82.5
F03	SYBR	ACTB	Unkn-06	25U-L598			17.7975	228388	17.5576	0.219707	48532.9	82.5
F04	SYBR	ACTB	Unkn-06	25U-L598			17.6605	254344	17.5576	0.219707	48532.9	82.5
F05	SYBR	GRZB	Unkn-14	25U-L598			26.2202	277477	26.2187	0.129735	24220.5	84
F06	SYBR	GRZB	Unkn-14	25U-L598			26.3944	246312	26.2187	0.129735	24220.5	84
F07	SYBR	GRZB	Unkn-14	25U-L598			26.0857	304229	26.2187	0.129735	24220.5	84
F08	SYBR	GRZB	Unkn-14	25U-L598			26.1745	286301	26.2187	0.129735	24220.5	84
F09	SYBR	GRZB	Std-06				25.273	500000	25.2948	0.0307987	0	84
F10	SYBR	GRZB	Std-06				25.3166	500000	25.2948	0.0307987	0	84
F11	SYBR		Unkn						0	0	0	None
F12	SYBR		Unkn						0	0	0	None
G01	SYBR	ACTB	Unkn-07	5U-PBS			17.8965	211293	17.818	0.181118	33981.2	82.5
G02	SYBR	ACTB	Unkn-07	5U-PBS			17.8518	218847	17.818	0.181118	33981.2	82.5
G03	SYBR	ACTB	Unkn-07	5U-PBS			17.556	276102	17.818	0.181118	33981.2	82.5
G04	SYBR	ACTB	Unkn-07	5U-PBS			17.9678	199779	17.818	0.181118	33981.2	82.5
G05	SYBR	GRZB	Unkn-15	5U-PBS			27.4526	119402	27.5293	0.0630179	4909.22	84
G06	SYBR	GRZB	Unkn-15	5U-PBS			27.5051	115191	27.5293	0.0630179	4909.22	84
G07	SYBR	GRZB	Unkn-15	5U-PBS			27.5664	110453	27.5293	0.0630179	4909.22	84
G08	SYBR	GRZB	Unkn-15	5U-PBS			27.593	108461	27.5293	0.0630179	4909.22	84
G09	SYBR	GRZB	Std-07				26.3653	250000	26.3378	0.0388799	0	84
G10	SYBR	GRZB	Std-07				26.3103	250000	26.3378	0.0388799	0	84
G11	SYBR		Unkn						0	0	0	None
G12	SYBR		Unkn						0	0	0	None
H01	SYBR	ACTB	Unkn-08	5U-L598			18.3896	143429	18.3985	0.0322273	3621.52	82.5
H02	SYBR	ACTB	Unkn-08	5U-L598			18.3573	147114	18.3985	0.0322273	3621.52	82.5
H03	SYBR	ACTB	Unkn-08	5U-L598			18.4301	138939	18.3985	0.0322273	3621.52	82.5
H04	SYBR	ACTB	Unkn-08	5U-L598			18.417	140373	18.3985	0.0322273	3621.52	82.5
H05	SYBR	GRZB	Unkn-16	5U-L598			27.9332	85938.2	27.927	0.174366	10183.9	84
H06	SYBR	GRZB	Unkn-16	5U-L598			27.7315	98655.8	27.927	0.174366	10183.9	84
H07	SYBR	GRZB	Unkn-16	5U-L598			28.154	73888.3	27.927	0.174366	10183.9	84
H08	SYBR	GRZB	Unkn-16	5U-L598			27.8892	88567.4	27.927	0.174366	10183.9	84
H09	SYBR	GRZB	Std-08				27.4753	125000	27.4753	0	0	84
H10	SYBR	GRZB	NTC						0	0	0	None
H11	SYBR		Unkn						0	0	0	None
H12	SYBR		Unkn						0	0	0	None

## Sheet: PE
Primer Efficiency	ACTB		Average	cDNA quantity	Log (cDNA)	GRZB		Average	cDNA quantity	Log (cDNA)
Cq	15.9711	15.9262	15.9487	1	0	24.3686	24.4343	24.4015	1	0
	16.7133	16.7398	16.7265	0.5	-0.30103	25.273	25.3166	18.444	0.5	-0.30103
	17.6879	17.7858	17.7369	0.25	-0.60206	26.3653	26.3103	19.4999	0.25	-0.60206
	18.5411		18.5411	0.125	-0.90309	27.4753		27.4753	0.125	-0.90309
			#DIV/0!	0.0625	-1.20412				0.0625	-1.20412
									0.03125	-1.50515
		Slope	-3.01393				Slope	-3.41403
		Amplification €	2.14681				Amplification €	1.96295
		Efficiency	114.681				Efficiency	96.2948

## Sheet: Pfaffl
Spreadsheet created by TopTipBio.com
Instructions
1. Calculate the primer efficiencies for the gene of interest (GOI) and reference gene (REF). Enter the amplification factors into the red boxes below.
2. Calculate the average Ct values of the technical replicates for all GOI samples and insert them into the 'GOI Avg. Ct' column.
3. Calculate the average Ct values of the technical replicates for REF for all samples and insert them into the 'REF Avg. Ct' column.
4. Do not change any of the other cells.
5. The 'gene expression ratio' should be calculated for you (in the green box).
Primer efficiencies	Amplification factor (E]	Efficiency %
GRZB	1.96295	96.2948
ACTB	2.14681	114.681
Sample	GOI Avg. Ct	∆Ct GOI	REF Avg. Ct	∆Ct REF	Gene expression ratio
Control 1	30.55	0.08	17.18	-0.0966667	1.13633
Control 2	30.55	0.08	16.96	0.123333	0.960531
Control 3	30.79	-0.16	17.11	-0.0266667	0.916183
Treated 1	25.83	4.8	18	-0.916667	51.2986
Treated 2	25.63	5	17.95	-0.866667	56.5064
Treated 3	25.69	4.94	17.88	-0.796667	51.4396
Group	Average	Standard deviation	Standard error
Control	1.00435	0.116433	0.0672225
Treated	53.0816	2.96686	1.71292
Sample	GRZB Avg. Ct	∆Ct GOI	ACTB Avg. Ct	∆Ct REF	Gene expression ratio
PBS_1U		#DIV/0!		#DIV/0!	#DIV/0!
PBS_1U		#DIV/0!		#DIV/0!	#DIV/0!
PBS_1U		#DIV/0!
PBS_5U	27.4526	0.0766895	17.8965	-0.0784812	1.11816
PBS_5U	27.5051	0.0242249	17.8518	-0.033765	1.04303
PBS_5U	27.5664	-0.0371575	17.556	0.26205	0.798307
PBS_5U	27.593	-0.0637569	17.9678	-0.149804	1.07406
PBS_25U	26.4672	1.06209	17.6163	0.20169	1.75459
PBS_25U	26.7881	0.741178	17.7817	0.0363062	1.60344
PBS_25U	26.6515	0.877821	17.8153	0.00276932	1.80386
PBS_25U	26.439	1.09029	17.7817	0.0363026	2.02913
PBS_125U	26.2118	1.31749	17.6696	0.148475	2.17091
PBS_125U	26.2359	1.2934	17.9098	-0.0917355	2.56618
PBS_125U	26.7114	0.817843	17.8889	-0.0709164	1.83266
PBS_125U	26.352	1.17731	17.7745	0.0435712	2.13987
PBS_625U	26.3441	1.18521	17.7357	0.0823353	2.08853
PBS_625U	27.0414	0.487927	18.118	-0.299948	1.74759
PBS_625U	26.2923	1.23694	18.1661	-0.348105	3.00476
PBS_625U	26.424	1.10529	18.138	-0.319959	2.69097
L598_1U		27.508			1.14116e+08
L598_1U		27.508			1.14116e+08
L598_1U		27.508			1.14116e+08
L598_5U	27.9332	-0.40393	18.3896	-0.571601	1.17852
L598_5U	27.7315	-0.202238	18.3573	-0.539318	1.31736
L598_5U	28.154	-0.624718	18.4301	-0.612087	1.04737
L598_5U	27.8892	-0.35989	18.417	-0.599017	1.23975
L598_25U	26.2202	1.30905	17.2915	0.526514	1.61711
L598_25U	26.3944	1.13494	17.4808	0.337183	1.66172
L598_25U	26.0857	1.44356	17.7975	0.0205504	2.60624
L598_25U	26.1745	1.3548	17.6605	0.157571	2.21081
L598_125U	25.4451	2.08419	17.5227	0.295311	3.25458
L598_125U	25.4677	2.06163	17.4171	0.400962	2.95688
L598_125U	25.6464	1.88286	17.4401	0.377952	2.66749
L598_125U	25.4874	2.04184	17.5001	0.317929	3.10876
L598_625U	25.9717	1.5576	18.0785	-0.260511	3.48876
L598_625U	25.8401	1.6892	18.148	-0.32996	4.02032
L598_625U	25.6239	1.9054	17.9034	-0.0853702	3.85862
L598_625U	25.6869	1.84237	18.1132	-0.295181	4.34097
