# Supplementary material for: PTPN1/PTPN2 inhibition improves NK cancer therapy by enhancing IL-2 and mitigating TGFβ1 responses
Source: EMBO Rep. 2026 Apr 15;27(10):2581–613. doi: 10.1038/s44319-026-00745-0 (PMC13219468; doi:10.1038/s44319-026-00745-0)
Supplement: Supplementary file 6 — Source data Fig. 4 [file 44319_2026_745_MOESM6_ESM.zip › Figure 4/4C/Replicates/4C_IL-2 Titration_Exp.2_GRZB_2023-08-15 15-04-54_MrWatson_CF.xlsx]

## Sheet: GRZB_2023-08-15 15-04-54_MrWats
File Name	GRZB_2023-08-15 15-04-54_MrWatson.pcrd
Created By User	admin
Notes
ID
Run Started	08/15/2023 19:05:24 UTC
Run Ended	08/15/2023 20:20:01 UTC
Sample Vol	11
Lid Temp	105
Protocol File Name	MT603_CF 65.prcl
Plate Setup File Name	Quick Plate_96 wells_SYBR Only.pltd
Base Serial Number	BR007828
Optical Head Serial Number	788BR07925
CFX Maestro Version	4.1.2433.1219.
Well group	All Wells
Amplification step	4
Melt step	6
Well	Fluor	Target	Content	Sample	Cq	Starting Quantity (SQ)	Cq Mean	Cq Std. Dev
A01	SYBR	ACTB	625U-PBS		19.5264	126180	19.5317	0.0585919
A02	SYBR	ACTB	625U-PBS		19.4745	130715	19.5317	0.0585919
A03	SYBR	ACTB	625U-PBS		19.5127	127360	19.5317	0.0585919
A04	SYBR	ACTB	625U-PBS		19.6132	118946	19.5317	0.0585919
A05	SYBR	GRZB	625U-PBS		27.3573	167381	27.5499	0.219835
A06	SYBR	GRZB	625U-PBS		27.8662	121093	27.5499	0.219835
A07	SYBR	GRZB	625U-PBS		27.4792	154891	27.5499	0.219835
A08	SYBR	GRZB	625U-PBS		27.4968	153166	27.5499	0.219835
A09	SYBR	ACTB	Std-01		16.4537	1000000	16.495	0.0583237
A10	SYBR	ACTB	Std-01		16.5362	1000000	16.495	0.0583237
A11	SYBR		Unkn		NaN	NaN	0	0
A12	SYBR		Unkn		NaN	NaN	0	0
B01	SYBR	ACTB	625U-L598		18.8384	201495	18.7009	0.0921979
B02	SYBR	ACTB	625U-L598		18.6405	230528	18.7009	0.0921979
B03	SYBR	ACTB	625U-L598		18.662	227182	18.7009	0.0921979
B04	SYBR	ACTB	625U-L598		18.6629	227039	18.7009	0.0921979
B05	SYBR	GRZB	625U-L598		26.1424	362475	26.2097	0.147701
B06	SYBR	GRZB	625U-L598		26.0561	382929	26.2097	0.147701
B07	SYBR	GRZB	625U-L598		26.2398	340717	26.2097	0.147701
B08	SYBR	GRZB	625U-L598		26.4006	307588	26.2097	0.147701
B09	SYBR	ACTB	Std-02		17.4421	500000	17.4939	0.0732492
B10	SYBR	ACTB	Std-02		17.5457	500000	17.4939	0.0732492
B11	SYBR		Unkn		NaN	NaN	0	0
B12	SYBR		Unkn		NaN	NaN	0	0
C01	SYBR	ACTB	125U-PBS		18.4562	261320	18.2918	0.125592
C02	SYBR	ACTB	125U-PBS		18.254	299854	18.2918	0.125592
C03	SYBR	ACTB	125U-PBS		18.1548	320783	18.2918	0.125592
C04	SYBR	ACTB	125U-PBS		18.3021	290208	18.2918	0.125592
C05	SYBR	GRZB	125U-PBS		26.0254	390483	26.3086	0.259155
C06	SYBR	GRZB	125U-PBS		26.2369	341327	26.3086	0.259155
C07	SYBR	GRZB	125U-PBS		26.6491	262612	26.3086	0.259155
C08	SYBR	GRZB	125U-PBS		26.3228	323182	26.3086	0.259155
C09	SYBR	ACTB	Std-03		18.4814	250000	18.5041	0.0320609
C10	SYBR	ACTB	Std-03		18.5268	250000	18.5041	0.0320609
C11	SYBR		Unkn		NaN	NaN	0	0
C12	SYBR		Unkn		NaN	NaN	0	0
D01	SYBR	ACTB	125U-L598		21.362	36195.1	19.5633	1.2001
D02	SYBR	ACTB	125U-L598		18.9039	192711	19.5633	1.2001
D03	SYBR	ACTB	125U-L598		18.9669	184621	19.5633	1.2001
D04	SYBR	ACTB	125U-L598		19.0203	178037	19.5633	1.2001
D05	SYBR	GRZB	125U-L598		26.4385	300257	26.4274	0.106256
D06	SYBR	GRZB	125U-L598		26.3694	313748	26.4274	0.106256
D07	SYBR	GRZB	125U-L598		26.5719	275832	26.4274	0.106256
D08	SYBR	GRZB	125U-L598		26.3299	321729	26.4274	0.106256
D09	SYBR	ACTB	Std-04		19.5688	125000	19.5688	0
D10	SYBR	ACTB	NTC		NaN	NaN	0	0
D11	SYBR		Unkn		NaN	NaN	0	0
D12	SYBR		Unkn		NaN	NaN	0	0
E01	SYBR	ACTB	25U-PBS		18.4763	257777	18.5863	0.266834
E02	SYBR	ACTB	25U-PBS		18.4136	269007	18.5863	0.266834
E03	SYBR	ACTB	25U-PBS		18.4712	258677	18.5863	0.266834
E04	SYBR	ACTB	25U-PBS		18.9843	182451	18.5863	0.266834
E05	SYBR	GRZB	25U-PBS		26.9692	214233	27.1224	0.179153
E06	SYBR	GRZB	25U-PBS		27.0743	200387	27.1224	0.179153
E07	SYBR	GRZB	25U-PBS		27.0647	201618	27.1224	0.179153
E08	SYBR	GRZB	25U-PBS		27.3816	164809	27.1224	0.179153
E09	SYBR	GRZB	Std-05		24.5754	1000000	24.5878	0.0174497
E10	SYBR	GRZB	Std-05		24.6001	1000000	24.5878	0.0174497
E11	SYBR		Unkn		NaN	NaN	0	0
E12	SYBR		Unkn		NaN	NaN	0	0
F01	SYBR	ACTB	25U-L598		18.9289	189462	18.9307	0.0367936
F02	SYBR	ACTB	25U-L598		18.8967	193650	18.9307	0.0367936
F03	SYBR	ACTB	25U-L598		18.9823	182702	18.9307	0.0367936
F04	SYBR	ACTB	25U-L598		18.9151	191247	18.9307	0.0367936
F05	SYBR	GRZB	25U-L598		26.5711	275970	26.5832	0.136181
F06	SYBR	GRZB	25U-L598		26.7645	244026	26.5832	0.136181
F07	SYBR	GRZB	25U-L598		26.563	277405	26.5832	0.136181
F08	SYBR	GRZB	25U-L598		26.4342	301082	26.5832	0.136181
F09	SYBR	GRZB	Std-06		25.6057	500000	25.6052	0.000764358
F10	SYBR	GRZB	Std-06		25.6046	500000	25.6052	0.000764358
F11	SYBR		Unkn		NaN	NaN	0	0
F12	SYBR		Unkn		NaN	NaN	0	0
G01	SYBR	ACTB	5U-PBS		18.8278	202955	18.6231	0.143998
G02	SYBR	ACTB	5U-PBS		18.5375	247268	18.6231	0.143998
G03	SYBR	ACTB	5U-PBS		18.5093	252057	18.6231	0.143998
G04	SYBR	ACTB	5U-PBS		18.6178	234117	18.6231	0.143998
G05	SYBR	GRZB	5U-PBS		27.6534	138642	27.803	0.12352
G06	SYBR	GRZB	5U-PBS		27.8866	119528	27.803	0.12352
G07	SYBR	GRZB	5U-PBS		27.7516	130251	27.803	0.12352
G08	SYBR	GRZB	5U-PBS		27.9203	116998	27.803	0.12352
G09	SYBR	GRZB	Std-07		26.5683	250000	26.6672	0.139871
G10	SYBR	GRZB	Std-07		26.7661	250000	26.6672	0.139871
G11	SYBR		Unkn		NaN	NaN	0	0
G12	SYBR		Unkn		NaN	NaN	0	0
H01	SYBR	ACTB	5U-L598		18.7724	210750	18.7841	0.0843507
H02	SYBR	ACTB	5U-L598		18.7956	207449	18.7841	0.0843507
H03	SYBR	ACTB	5U-L598		18.8868	194961	18.7841	0.0843507
H04	SYBR	ACTB	5U-L598		18.6815	224185	18.7841	0.0843507
H05	SYBR	GRZB	5U-L598		27.6299	140732	27.6842	0.210715
H06	SYBR	GRZB	5U-L598		27.5578	147337	27.6842	0.210715
H07	SYBR	GRZB	5U-L598		27.9958	111508	27.6842	0.210715
H08	SYBR	GRZB	5U-L598		27.5532	147765	27.6842	0.210715
H09	SYBR	GRZB	Std-08		27.9163	125000	27.9163	0
H10	SYBR	GRZB	NTC		NaN	NaN	0	0
H11	SYBR		Unkn		NaN	NaN	0	0
H12	SYBR		Unkn		NaN	NaN	0	0

## Sheet: Primer Efficiency
Primer Efficiency	ACTB		Average	cDNA quantity	Log (cDNA)	GRZB		Average	cDNA quantity	Log (cDNA)
Cq	16.4537	16.5362	16.495	1	0	24.5754	24.6001	24.5878	1	0
	17.4421	17.5457	17.4939	0.5	-0.30103	25.6057	25.6046	18.444	0.5	-0.30103
	18.4814	18.5268	18.5041	0.25	-0.60206	26.5683	26.7661	19.4999	0.25	-0.60206
	19.5688		19.5688	0.125	-0.90309	27.9163		27.9163	0.125	-0.90309
			#DIV/0!	0.0625	-1.20412				0.0625	-1.20412
									0.03125	-1.50515
		Slope	-3.39895				Slope	-3.66792
		Amplification €	1.96883				Amplification €	1.87342
		Efficiency	96.8833				Efficiency	87.3417

## Sheet: Pfaffl
Spreadsheet created by TopTipBio.com
Instructions
1. Calculate the primer efficiencies for the gene of interest (GOI) and reference gene (REF). Enter the amplification factors into the red boxes below.
2. Calculate the average Ct values of the technical replicates for all GOI samples and insert them into the 'GOI Avg. Ct' column.
3. Calculate the average Ct values of the technical replicates for REF for all samples and insert them into the 'REF Avg. Ct' column.
4. Do not change any of the other cells.
5. The 'gene expression ratio' should be calculated for you (in the green box).
Primer efficiencies	Amplification factor (E]	Efficiency %
GRZB	1.87342	87.3417
ACTB	1.96883	96.8833
Sample	GOI Avg. Ct	∆Ct GOI	REF Avg. Ct	∆Ct REF	Gene expression ratio
Control 1	30.55	0.08	17.18	-0.0966667	1.12267
Control 2	30.55	0.08	16.96	0.123333	0.967219
Control 3	30.79	-0.16	17.11	-0.0266667	0.920925
Treated 1	25.83	4.8	18	-0.916667	37.8736
Treated 2	25.63	5	17.95	-0.866667	41.51
Treated 3	25.69	4.94	17.88	-0.796667	38.1242
Group	Average	Standard deviation	Standard error
Control	1.0036	0.105678	0.0610133
Treated	39.1693	2.03103	1.17261
Sample	GOI Avg. Ct	∆Ct GOI	REF Avg. Ct	∆Ct REF	Gene expression ratio
PBS_1U	30.6986	-0.219487	21.0938	0.0902224	0.819627
PBS_1U	30.2418	0.237346	21.2742	-0.0902224	1.23382
PBS_1U	30.497	-0.0178592	21.4183
PBS_5U	27.8866	-0.03381	18.5375	0.0173782	0.967541
PBS_5U	27.7516	0.101257	18.5093	0.0455752	1.03323
PBS_5U	27.9203	-0.0674467	18.6178	-0.0629534	1.00031
PBS_25U	26.9692	0.883593	18.4763	0.0785579	1.65115
PBS_25U	27.0743	0.778549	18.4136	0.141244	1.48151
PBS_25U	27.0647	0.788174	18.4712	0.083684	1.54975
PBS_125U	26.0254	1.82742	18.254	0.300818	2.5687
PBS_125U	26.2369	1.61589	18.1548	0.399992	2.10313
PBS_125U	26.3228	1.53	18.3021	0.252755	2.20175
PBS_625U	27.3573	0.495581	19.5264	-0.971542	2.63602
PBS_625U	27.4792	0.373658	19.4745	-0.919646	2.35744
PBS_625U	27.4968	0.35605	19.5127	-0.957862	2.39267
L598_1U	29.9183	-2.06549	20.6304		0.273448
L598_1U	30.1572	-2.30437	20.771		0.235369
L598_1U	30.2179	-2.36506	20.8899		0.226571
L598_5U	27.6299	0.222941	18.7724	-0.21752	1.33284
L598_5U	27.5578	0.295051	18.7956	-0.240728	1.41666
L598_5U	27.5532	0.29961	18.6815	-0.126679	1.31509
L598_25U	26.5711	1.28171	18.9289	-0.374042	2.88062
L598_25U	26.563	1.28987	18.8967	-0.341901	2.83305
L598_25U	26.4342	1.41864	18.9151	-0.360259	3.11001
L598_125U	26.4385	1.41433	18.9039	-0.34905	3.07813
L598_125U	26.3694	1.48343	18.9669	-0.412093	3.35486
L598_125U	26.3299	1.52292	19.0203	-0.465469	3.5657
L598_625U	26.1424	1.7104	18.6405	-0.0856631	3.1011
L598_625U	26.0561	1.7967	18.662	-0.107157	3.32177
L598_625U	26.2398	1.61308	18.6629	-0.108081	2.96196
