# Supplementary material for: PTPN1/PTPN2 inhibition improves NK cancer therapy by enhancing IL-2 and mitigating TGFβ1 responses
Source: EMBO Rep. 2026 Apr 15;27(10):2581–613. doi: 10.1038/s44319-026-00745-0 (PMC13219468; doi:10.1038/s44319-026-00745-0)
Supplement: Supplementary file 6 — Source data Fig. 4 [file 44319_2026_745_MOESM6_ESM.zip › Figure 4/4E/4E_Fold Change Day 3 GranzymeB (Live) Combined 2 Exps.csv]

	Vehicle Control	Vehicle Control	Vehicle Control	Vehicle Control	L598 (30 μM)	L598 (30 μM)	L598 (30 μM)	L598 (30 μM)
0	0.97045	1.02955	0.88992	1.11008	1.6891253	1.42553191	0.61416894	1.1373297
5	3.81442	3.73168	2.0921	2.2158	4.46453901	4.87588652	3.55095368	4.24087193
25	4.43735	4.63121	2.68883	2.10518	5.5106383	5.13356974	4.16675749	4.11226158
125	4.53783	4.65957	3.01526	2.48283	5.34042553	5.72222222	5.00108992	4.07574932
625	5.06028	5.21986	2.48828	3.08665	5.94444444	5.856974	4.90081744	4.15749319
