# Supplementary material for: PTPN1/PTPN2 inhibition improves NK cancer therapy by enhancing IL-2 and mitigating TGFβ1 responses
Source: EMBO Rep. 2026 Apr 15;27(10):2581–613. doi: 10.1038/s44319-026-00745-0 (PMC13219468; doi:10.1038/s44319-026-00745-0)
Supplement: Supplementary file 6 — Source data Fig. 4 [file 44319_2026_745_MOESM6_ESM.zip › Figure 4/4E/4E_README.txt]

"4E_EXP1_20210705" and "4E_EXP2_20210719" excel documents: each contains two sheets. Analyzed results were reported in sheet named "Fold Change PBS0" and highlighted in bold and boxed cells.
