# Supplementary material for: PTPN1/PTPN2 inhibition improves NK cancer therapy by enhancing IL-2 and mitigating TGFβ1 responses
Source: EMBO Rep. 2026 Apr 15;27(10):2581–613. doi: 10.1038/s44319-026-00745-0 (PMC13219468; doi:10.1038/s44319-026-00745-0)
Supplement: Supplementary file 6 — Source data Fig. 4 [file 44319_2026_745_MOESM6_ESM.zip › Figure 4/4E/Replicates/4E_EXP1_20210705.xlsx]

## Sheet: Sheet0
	Time, SSC-A subset/Cells/FSC Singlets/SSC Singlets/Live | Median (Comp-APC-A)	Time, SSC-A subset/Cells/FSC Singlets/SSC Singlets/Live | Median (Comp-FITC-A)	Time, SSC-A subset/Cells/FSC Singlets/SSC Singlets/Live | Median (Comp-V450-A)	Time, SSC-A subset/Cells/FSC Singlets/SSC Singlets/Live | Freq. of Parent	Time, SSC-A subset/Cells/FSC Singlets/SSC Singlets/Live/GRZA+ | Median (Comp-APC-A)	Time, SSC-A subset/Cells/FSC Singlets/SSC Singlets/Live/GRZB+ | Median (Comp-V450-A)	Time, SSC-A subset/Cells/FSC Singlets/SSC Singlets/Live/PRF1+ | Median (Comp-FITC-A)
D3_L_0U_1_003.fcs	5664	326	1429	9,38 %	6588	1972	893
D3_L_0U_2_004.fcs	4594	299	1206	9,27 %	5628	1801	937
D3_L_5U_1_001_007.fcs	12964	2076	3777	84,8 %	12993	3792	2107
D3_L_5U_2_001_008.fcs	13892	2346	4125	82,6 %	13892	4142	2382
D3_L_25U_1_002_011.fcs	15065	2578	4662	87,0 %	15065	4672	2604
D3_L_25U_2_002_012.fcs	14550	2549	4343	89,7 %	14550	4352	2568
D3_L_125U_1_003_015.fcs	13544	2524	4518	86,4 %	13575	4528	2554
D3_L_125U_2_003_016.fcs	14584	2877	4841	89,6 %	14618	4852	2894
D3_L_625U_1_004_019.fcs	14995	3004	5029	86,7 %	14995	5039	3028
D3_L_625U_2_004_020.fcs	14316	2718	4955	87,7 %	14316	4965	2744
D3_L_1250U_1_004_023.fcs	15030	2934	5202	88,1 %	15030	5202	2957
D3_L_1250U_2_004_024.fcs	13989	2928	4594	89,1 %	13989	4594	2946
D3_P_0U_1_001.fcs	4435	262	821	6,99 %	5737	1467	879
D3_P_0U_2_002.fcs	4407	281	871	7,87 %	5533	1492	914
D3_P_5U_1_001_005.fcs	12381	2048	3227	83,9 %	12381	3246	2080
D3_P_5U_2_001_006.fcs	11827	2021	3157	84,1 %	11854	3176	2052
D3_P_25U_1_002_009.fcs	12640	2368	3754	87,9 %	12640	3777	2400
D3_P_25U_2_002_010.fcs	13265	2583	3918	87,2 %	13296	3926	2604
D3_P_125U_1_003_013.fcs	13144	2639	3839	86,7 %	13144	3855	2670
D3_P_125U_2_003_014.fcs	13174	2519	3942	79,7 %	13204	3967	2563
D3_P_625U_1_004_017.fcs	13989	2860	4281	88,1 %	14021	4290	2877
D3_P_625U_2_004_018.fcs	13296	2782	4416	84,3 %	13296	4425	2815
D3_P_1250U_1_004_021.fcs	13114	2734	4082	88,1 %	13114	4091	2755
D3_P_1250U_2_004_022.fcs	12698	2428	3999	89,9 %	12698	4008	2452
Mean	12148	2195	3708	73,5 %	12340	3818	2320
SD	3480	910	1307	29,9 %	3078	1102	698
	APC	FITC	V450	% of Live	APC	V450	FITC
	GZMA	PRF1	GZMB		GZMA	GZMB	PRF1

## Sheet: Fold Change PBS0
	Time, SSC-A subset/Cells/FSC Singlets/SSC Singlets/Live | Median (Comp-FITC-A)	Average_PBS0	Fold Change Perforin (L598/PBS_0U)			Time, SSC-A subset/Cells/FSC Singlets/SSC Singlets/Live | Median (Comp-V450-A)	Average_PBS0	Fold Change GranzymeB (L598/PBS_0U)			Time, SSC-A subset/Cells/FSC Singlets/SSC Singlets/Live | Median (Comp-APC-A)	Average_PBS0	Fold Change GranzymeA (L598/PBS_0U)
D3_L_0U_1_003.fcs	326		1.20074	1.10129		1429		1.68913	1.42553		5664		1.28116	1.03913
D3_L_0U_2_004.fcs	299					1206					4594
D3_L_5U_1_001_007.fcs	2076		7.64641	8.64088		3777		4.46454	4.87589		12964		2.93237	3.14228
D3_L_5U_2_001_008.fcs	2346					4125					13892
D3_L_25U_1_002_011.fcs	2578		9.4954	9.38858		4662		5.51064	5.13357		15065		3.4076	3.29111
D3_L_25U_2_002_012.fcs	2549					4343					14550
D3_L_125U_1_003_015.fcs	2524		9.2965	10.5967		4518		5.34043	5.72222		13544		3.06356	3.2988
D3_L_125U_2_003_016.fcs	2877					4841					14584
D3_L_625U_1_004_019.fcs	3004		11.0645	10.011		5029		5.94444	5.85697		14995		3.39177	3.23818
D3_L_625U_2_004_020.fcs	2718					4955					14316
D3_L_1250U_1_004_023.fcs	2934		10.8066	10.7845		5202		6.14894	5.43026		15030		3.39968	3.16422
D3_L_1250U_2_004_024.fcs	2928					4594					13989
D3_P_0U_1_001.fcs	262	271.5	0.965009	1.03499		821	846	0.970449	1.02955		4435	4421	1.00317	0.996833
D3_P_0U_2_002.fcs	281					871					4407
D3_P_5U_1_001_005.fcs	2048		7.54328	7.44383		3227		3.81442	3.73168		12381		2.8005	2.67519
D3_P_5U_2_001_006.fcs	2021					3157					11827
D3_P_25U_1_002_009.fcs	2368		8.72192	9.51381		3754		4.43735	4.63121		12640		2.85908	3.00045
D3_P_25U_2_002_010.fcs	2583					3918					13265
D3_P_125U_1_003_013.fcs	2639		9.72007	9.27808		3839		4.53783	4.65957		13144		2.97308	2.97987
D3_P_125U_2_003_014.fcs	2519					3942					13174
D3_P_625U_1_004_017.fcs	2860		10.5341	10.2468		4281		5.06028	5.21986		13989		3.16422	3.00746
D3_P_625U_2_004_018.fcs	2782					4416					13296
D3_P_1250U_1_004_021.fcs	2734		10.07	8.94291		4082		4.82506	4.72695		13114		2.9663	2.8722
D3_P_1250U_2_004_022.fcs	2428					3999					12698
Mean	2195					3708					12148
SD	910					1307					3480
	FITC					V450					APC
	PRF1					GZMB					GZMA
