# Supplementary material for: PTPN1/PTPN2 inhibition improves NK cancer therapy by enhancing IL-2 and mitigating TGFβ1 responses
Source: EMBO Rep. 2026 Apr 15;27(10):2581–613. doi: 10.1038/s44319-026-00745-0 (PMC13219468; doi:10.1038/s44319-026-00745-0)
Supplement: Supplementary file 6 — Source data Fig. 4 [file 44319_2026_745_MOESM6_ESM.zip › Figure 4/4F/4F.csv]

	Vehicle Control	Vehicle Control	Vehicle Control	Vehicle Control	L598 (30 μM)	L598 (30 μM)	L598 (30 μM)	L598 (30 μM)
0	0.95987	1.04013	0.98788	1.01212	0.83467	0.82504	0.62727	0.98788
5	6.90851	7.35795	6.21061	6.56667	8.97592	9.49599	9.31212	9.41364
25	9.17175	8.63242	6.90303	7.16818	17.3772	11.1204	11.7394	10.6561
125	8.05457	9.12039	7.36667	6.94697	12.305	11.9294	11.4076	11.1591
625	9.41252	9.46388	7.49091	7.30455	12.4045	11.878	12.7727	12.1364
