# Supplementary material for: PTPN1/PTPN2 inhibition improves NK cancer therapy by enhancing IL-2 and mitigating TGFβ1 responses
Source: EMBO Rep. 2026 Apr 15;27(10):2581–613. doi: 10.1038/s44319-026-00745-0 (PMC13219468; doi:10.1038/s44319-026-00745-0)
Supplement: Supplementary file 6 — Source data Fig. 4 [file 44319_2026_745_MOESM6_ESM.zip › Figure 4/4F/Replicates/EXP2_20210719.xlsx]

## Sheet: Sheet0
	Time, SSC-A subset/Cells/FSC Singlets/SSC Singlets/Live | Median (Comp-FITC-A)	Time, SSC-A subset/Cells/FSC Singlets/SSC Singlets/Live | Median (Comp-APC-A)	Time, SSC-A subset/Cells/FSC Singlets/SSC Singlets/Live | Median (Comp-V450-A)
D3 Samples_L_0_A_001_013.fcs	414	4509	1127
D3 Samples_L_0_B_001_014.fcs	652	8045	2087
D3 Samples_L_5_A_002_015.fcs	6146	12212	6516
D3 Samples_L_5_B_002_016.fcs	6213	15277	7782
D3 Samples_L_25_A_003_017.fcs	7748	13606	7646
D3 Samples_L_25_B_003_018.fcs	7033	14316	7546
D3 Samples_L_125_A_004_019.fcs	7529	15491	9177
D3 Samples_L_125_B_004_020.fcs	7365	13732	7479
D3 Samples_L_625_A_005_021.fcs	8430	14720	8993
D3 Samples_L_625_B_005_022.fcs	8010	12993	7629
D3 Samples_L_1250_A_005_023.fcs	9599	17820	9491
D3 Samples_L_1250_B_005_024.fcs	10019	17205	9156
D3 Samples_P_0_A_001.fcs	652	7349	1633
D3 Samples_P_0_B_002.fcs	668	7663	2037
D3 Samples_P_5_A_001_003.fcs	4099	11197	3839
D3 Samples_P_5_B_001_004.fcs	4334	11429	4066
D3 Samples_P_25_A_002_005.fcs	4556	12325	4934
D3 Samples_P_25_B_002_006.fcs	4731	10772	3863
D3 Samples_P_125_A_003_007.fcs	4862	13388	5533
D3 Samples_P_125_B_003_008.fcs	4585	11990	4556
D3 Samples_P_625_A_004_009.fcs	4944	11613	4566
D3 Samples_P_625_B_004_010.fcs	4821	12934	5664
D3 Samples_P_1250_A_004_011.fcs	5416	13204	4955
D3 Samples_P_1250_B_004_012.fcs	5324	13544	5370
Mean	5340	12389	5652
SD	2723	3101	2516
	FITC	APC	V450
	PRF1	Granzyme A	Granzyme B

## Sheet: Fold Change against PBS 0
	Time, SSC-A subset/Cells/FSC Singlets/SSC Singlets/Live | Median (Comp-FITC-A)	Average of PBS_0	FC Perforin (L598 to PBS)					Time, SSC-A subset/Cells/FSC Singlets/SSC Singlets/Live | Median (Comp-APC-A)	Average of PBS_0	FC GRZA (L598 to PBS)			Time, SSC-A subset/Cells/FSC Singlets/SSC Singlets/Live | Median (Comp-V450-A)	Average of PBS_0	FC Granzyme B (L598 to PBS)
D3 Samples_L_0_A_001_013.fcs	414		0.627273	0.987879				4509		0.600719	1.07181		1127		0.614169	1.13733
D3 Samples_L_0_B_001_014.fcs	652							8045					2087
D3 Samples_L_5_A_002_015.fcs	6146		9.31212	9.41364				12212		1.62697	2.03531		6516		3.55095	4.24087
D3 Samples_L_5_B_002_016.fcs	6213							15277					7782
D3 Samples_L_25_A_003_017.fcs	7748		11.7394	10.6561				13606		1.81268	1.90727		7646		4.16676	4.11226
D3 Samples_L_25_B_003_018.fcs	7033							14316					7546
D3 Samples_L_125_A_004_019.fcs	7529		11.4076	11.1591				15491		2.06382	1.82947		9177		5.00109	4.07575
D3 Samples_L_125_B_004_020.fcs	7365							13732					7479
D3 Samples_L_625_A_005_021.fcs	8430		12.7727	12.1364				14720		1.9611	1.73102		8993		4.90082	4.15749
D3 Samples_L_625_B_005_022.fcs	8010							12993					7629
D3 Samples_L_1250_A_005_023.fcs	9599		14.5439	15.1803				17820		2.3741	2.29217		9491		5.17221	4.98965
D3 Samples_L_1250_B_005_024.fcs	10019							17205					9156
D3 Samples_P_0_A_001.fcs	652	660	0.987879	1.01212				7349	7506	0.979083	1.02092		1633	1835	0.889918	1.11008
D3 Samples_P_0_B_002.fcs	668							7663					2037
D3 Samples_P_5_A_001_003.fcs	4099		6.21061	6.56667				11197		1.49174	1.52265		3839		2.0921	2.2158
D3 Samples_P_5_B_001_004.fcs	4334							11429					4066
D3 Samples_P_25_A_002_005.fcs	4556		6.90303	7.16818				12325		1.64202	1.43512		4934		2.68883	2.10518
D3 Samples_P_25_B_002_006.fcs	4731							10772					3863
D3 Samples_P_125_A_003_007.fcs	4862		7.36667	6.94697				13388		1.78364	1.59739		5533		3.01526	2.48283
D3 Samples_P_125_B_003_008.fcs	4585							11990					4556
D3 Samples_P_625_A_004_009.fcs	4944		7.49091	7.30455				11613		1.54716	1.72315		4566		2.48828	3.08665
D3 Samples_P_625_B_004_010.fcs	4821							12934					5664
D3 Samples_P_1250_A_004_011.fcs	5416		8.20606	8.06667				13204		1.75913	1.80442		4955		2.70027	2.92643
D3 Samples_P_1250_B_004_012.fcs	5324							13544					5370
