# Supplementary material for: PTPN1/PTPN2 inhibition improves NK cancer therapy by enhancing IL-2 and mitigating TGFβ1 responses
Source: EMBO Rep. 2026 Apr 15;27(10):2581–613. doi: 10.1038/s44319-026-00745-0 (PMC13219468; doi:10.1038/s44319-026-00745-0)
Supplement: Supplementary file 7 — Source data Fig. 5 [file 44319_2026_745_MOESM7_ESM.zip]

Archive with 84 entries (67 files):
- Figure 5/
- Figure 5/5A/
- Figure 5/5A/5A.tif
- Figure 5/5A/5A Exp1+Exp2_1_1.csv
- Figure 5/5A/Raw Data/
- Figure 5/5A/Raw Data/5A_EXP1.xlsx
- Figure 5/5A/Raw Data/5A_EXP2.xlsx
- Figure 5/5B/
- Figure 5/5B/5B.tif
- Figure 5/5B/5B_Combined 3 experiments_ET = 1 1.csv
- Figure 5/5B/Raw Data/
- Figure 5/5B/Raw Data/5B_EXP1.xlsx
- Figure 5/5B/Raw Data/5B_EXP2.xlsx
- Figure 5/5B/Raw Data/5B_EXP3.xlsx
- Figure 5/5C/
- Figure 5/5C/5C.csv
- Figure 5/5C/Repeats/
- Figure 5/5C/Repeats/5C_EXP2.tif
- Figure 5/5C/Repeats/5C_TGFb_IL4_EXP1.xlsx
- Figure 5/5C/Repeats/5C_TGFb_IL4_EXP2.xlsx
- Figure 5/5C/5C.tif
- Figure 5/5D/
- Figure 5/5D/5D.tif
- Figure 5/5D/5D.csv
- Figure 5/5D/5D_README.txt
- Figure 5/5D/Repeats/
- Figure 5/5D/Repeats/5D_EXP1.xls
- Figure 5/5D/Repeats/5D_EXP2.xlsx
- Figure 5/5E/
- Figure 5/5E/5E.tif
- Figure 5/5E/5E.csv
- Figure 5/5E/Repeats/
- Figure 5/5E/Repeats/5E_EXP2.xlsx
- Figure 5/5E/Repeats/5E_Exp1.xlsx
- Figure 5/5F/
- Figure 5/5F/._5F_STAT5_bActin.tif
- Figure 5/5F/._5F_STAT1_STAT3_STAT4.tif
- Figure 5/5F/5F.tif
- Figure 5/5F/Repeats 5F/
- Figure 5/5F/Repeats 5F/.DS_Store
- Figure 5/5F/Repeats 5F/._.DS_Store
- Figure 5/5F/Repeats 5F/EXP3/
- Figure 5/5F/Repeats 5F/EXP3/._pSTAT3, pSTAT4, pSTAT5_134.1sec+colori.tif
- Figure 5/5F/Repeats 5F/EXP3/._SMAD2_527.3sec+COLORI.tif
- Figure 5/5F/Repeats 5F/EXP3/p-STAT1_15.3sec+colori Gate.tif
- Figure 5/5F/Repeats 5F/EXP3/pSTAT3, pSTAT4, pSTAT5_134.1sec+colori Gate.tif
- Figure 5/5F/Repeats 5F/EXP3/Total STAT1 STAT3 STAT4 STAT5_3.0sec+COLORI Gate.tif
- Figure 5/5F/Repeats 5F/EXP3/Total Protein for TGFb_gel 5 Gate.tif
- Figure 5/5F/Repeats 5F/EXP3/Total Protein for TGFB_gel 6 Gate.tif
- Figure 5/5F/Repeats 5F/EXP1/
- Figure 5/5F/Repeats 5F/EXP1/._tSTAT4_1.0sec+colori.tif
- Figure 5/5F/Repeats 5F/EXP1/._p-STAT3 TGFb_204.3sec+COLORIn.tif
- Figure 5/5F/Repeats 5F/EXP1/._tSTAT5_28.2sec+colori.tif
- Figure 5/5F/Repeats 5F/EXP1/._p-STAT1_TGFB_53.3sec+COLORI 2 R.tif
- Figure 5/5F/Repeats 5F/EXP1/._pSTAT3_13.7sec+colori.tif
- Figure 5/5F/Repeats 5F/EXP1/._pSTAT4_TGFB_colori+37.3sec.tif
- Figure 5/5F/Repeats 5F/EXP1/._tSTAT1_colori+1_43.3sec.tif
- Figure 5/5F/Repeats 5F/EXP1/pSTAT1_1.0sec+colori Gate.tif
- Figure 5/5F/Repeats 5F/EXP1/pSTAT4_394.6sec+colori Gate.tif
- Figure 5/5F/Repeats 5F/EXP1/TOTAL g3 tgfb1 l598 stat1 stat3 Gate.tif
- Figure 5/5F/Repeats 5F/EXP1/TOTAL g4 tgfb1 l598 stat4 stat5 Gate.tif
- Figure 5/5F/Repeats 5F/EXP1/pSTAT5_89.9sec+colori Gate NOT.tif
- Figure 5/5F/Repeats 5F/EXP1/tSTAT5_28.2sec+colori Gate.tif
- Figure 5/5F/Repeats 5F/EXP1/tSTAT1_colori+1_43.3sec Gate.tif
- Figure 5/5F/Repeats 5F/EXP1/tSTAT3_19.1sec+colori Gate.tif
- Figure 5/5F/Repeats 5F/EXP1/tSTAT4_1.0sec+colori Gate.tif
- Figure 5/5F/Repeats 5F/EXP1/pSTAT3_1.0sec+colori Gate.tif
- Figure 5/5F/Repeats 5F/EXP2/
- Figure 5/5F/Repeats 5F/EXP2/p-STAT1_TGFB_53.3sec+COLORI 2 R Gate.tif
- Figure 5/5F/Repeats 5F/EXP2/p-STAT3 TGFb_204.3sec+COLORIn Gate.tif
- Figure 5/5F/Repeats 5F/EXP2/pSTAT4_TGFB_colori+37.3sec Gate.tif
- Figure 5/5F/Repeats 5F/EXP2/pSTAT5_TGFB_117.0sec+colori Gate.tif
- Figure 5/5F/Repeats 5F/EXP2/total STAT5_TGFb_7.1sec+colori Gate.tif
- Figure 5/5F/Repeats 5F/EXP2/Total STAT3_TGFB_2.4sec+colori Gate.tif
- Figure 5/5F/Repeats 5F/EXP2/Total STAT4_TGFb_2.6sec+COLORUI Gate.tif
- Figure 5/5F/Repeats 5F/EXP2/Total STAT1_TGFB_8.0sec + colori Gate.tif
- Figure 5/5F/Repeats 5F/EXP2/B Actin_TGFB g4_3.4sec+colori_Gate.tif
- Figure 5/5F/Repeats 5F/Molecular Weights/
- Figure 5/5F/Repeats 5F/Molecular Weights/5F_STAT1_STAT3_STAT4.tif
- Figure 5/5F/Repeats 5F/Molecular Weights/5F_STAT5_bActin.tif
- Figure 5/5F/Repeats 5F/Molecular Weights/5F Replicate 1_STAT1_STAT3_STAT4.tif
- Figure 5/5F/Repeats 5F/Molecular Weights/5F Replicate1_STAT5_Total Protein Loading Control.tif
- Figure 5/5F/Repeats 5F/Molecular Weights/5F Replicate2_STAT1_STAT3_STAT4.tif
- Figure 5/5F/Repeats 5F/Molecular Weights/5F Replicate2_STAT5_Total Protein Loading Control.tif
