# Supplementary material for: PTPN1/PTPN2 inhibition improves NK cancer therapy by enhancing IL-2 and mitigating TGFβ1 responses
Source: EMBO Rep. 2026 Apr 15;27(10):2581–613. doi: 10.1038/s44319-026-00745-0 (PMC13219468; doi:10.1038/s44319-026-00745-0)
Supplement: Supplementary file 7 — Source data Fig. 5 [file 44319_2026_745_MOESM7_ESM.zip › Figure 5/5A/5A Exp1+Exp2_1_1.csv]

	No Treatment	No Treatment	No Treatment	No Treatment	No Treatment	No Treatment	IL-4 (10ng/mL)	IL-4 (10ng/mL)	IL-4 (10ng/mL)	IL-4 (10ng/mL)	IL-4 (10ng/mL)	IL-4 (10ng/mL)	IL-35 (10ng/mL)	IL-35 (10ng/mL)	IL-35 (10ng/mL)	IL-35 (10ng/mL)	IL-35 (10ng/mL)	IL-35 (10ng/mL)	IL-35 (20ng/mL)	IL-35 (20ng/mL)	IL-35 (20ng/mL)	IL-35 (20ng/mL)	IL-35 (20ng/mL)	IL-35 (20ng/mL)	TGF-β1 (1ng/mL)	TGF-β1 (1ng/mL)	TGF-β1 (1ng/mL)	TGF-β1 (1ng/mL)	TGF-β1 (1ng/mL)	TGF-β1 (1ng/mL)	IL-4 (10ng/mL) + TGFβ1 (1ng/mL)	IL-4 (10ng/mL) + TGFβ1 (1ng/mL)	IL-4 (10ng/mL) + TGFβ1 (1ng/mL)	IL-4 (10ng/mL) + TGFβ1 (1ng/mL)	IL-4 (10ng/mL) + TGFβ1 (1ng/mL)	IL-4 (10ng/mL) + TGFβ1 (1ng/mL)	IL-35 (10ng/mL) + TGFβ1 (1ng/mL)	IL-35 (10ng/mL) + TGFβ1 (1ng/mL)	IL-35 (10ng/mL) + TGFβ1 (1ng/mL)	IL-35 (10ng/mL) + TGFβ1 (1ng/mL)	IL-35 (10ng/mL) + TGFβ1 (1ng/mL)	IL-35 (10ng/mL) + TGFβ1 (1ng/mL)
1:1	14.24678	14.66611	12.35979	13.69173	14.32171	12.95674	14.14194	13.30328	10.89213	14.32171	16.84166	14.74171	7.747143	9.214802	10.99696	11.69677	12.43175	14.74171	10.1583	10.99696	8.690638	12.11676	12.43175	12.43175	6.803648	7.432645	5.75532	9.701806	9.49181	9.176816	7.222979	5.451305	2.683719	12.22176	10.75178	12.53675	5.964986	5.587588	5.335989	8.546829	9.386812	9.701806
