# Supplementary material for: PTPN1/PTPN2 inhibition improves NK cancer therapy by enhancing IL-2 and mitigating TGFβ1 responses
Source: EMBO Rep. 2026 Apr 15;27(10):2581–613. doi: 10.1038/s44319-026-00745-0 (PMC13219468; doi:10.1038/s44319-026-00745-0)
Supplement: Supplementary file 7 — Source data Fig. 5 [file 44319_2026_745_MOESM7_ESM.zip › Figure 5/5A/Raw Data/5A_EXP1.xlsx]

## Sheet: Sheet0
	Time, SSC-A subset/Cells/Multiplets/CMRA+ | Freq. of Parent	Time, SSC-A subset/Cells/Multiplets/CMRA+/Dead | Freq. of Parent	Numeric	Average	% of specific killing
Compensation Controls_APC-Cy7 Stained Control_002.fcs
Compensation Controls_PE Stained Control_003.fcs
Compensation Controls_Unstained Control_001.fcs
FMO_LD_004.fcs	27,3 %	0,013 %
FMO_cmra_005.fcs	3,42E-3 %	0 %
IL4_1_1_001_013.fcs	54,1 %	18,4 %	18.4		14.3217
IL4_1_1_002_014.fcs	50,7 %	20,8 %	20.8		16.8417
IL4_1_1_012.fcs	53,4 %	18,8 %	18.8		14.7417
IL4_3_1_003_015.fcs	29,2 %	37,9 %	37.9		34.7963
IL4_3_1_004_016.fcs	28,1 %	38,8 %	38.8		35.7413
IL4_3_1_005_017.fcs	29,0 %	38,1 %	38.1		35.0063
IL35 10ng_1_1_001_019.fcs	51,6 %	15,9 %	15.9		11.6968
IL35 10ng_1_1_002_020.fcs	51,6 %	16,6 %	16.6		12.4318
IL35 10ng_1_1_018.fcs	48,2 %	18,8 %	18.8		14.7417
IL35 10ng_3_1_003_021.fcs	27,2 %	37,8 %	37.8		34.6913
IL35 10ng_3_1_004_022.fcs	27,3 %	37,8 %	37.8		34.6913
IL35 10ng_3_1_005_023.fcs	27,7 %	35,1 %	35.1		31.8564
IL35 20ng_001_1_1_001_025.fcs	52,7 %	16,3 %	16.3		12.1168
IL35 20ng_001_1_1_002_026.fcs	51,6 %	16,6 %	16.6		12.4318
IL35 20ng_001_1_1_024.fcs	53,5 %	16,6 %	16.6		12.4318
IL35 20ng_001_3_1_003_027.fcs	28,0 %	34,5 %	34.5		31.2264
IL35 20ng_001_3_1_004_028.fcs	29,8 %	34,1 %	34.1		30.8064
IL35 20ng_001_3_1_005_029.fcs	28,8 %	35,3 %	35.3		32.0664
NT_1_1_001_007.fcs	53,5 %	17,8 %	17.8		13.6917
NT_1_1_002_008.fcs	53,3 %	18,4 %	18.4		14.3217
NT_1_1_006.fcs	54,3 %	17,1 %	17.1		12.9567
NT_3_1_003_009.fcs	28,0 %	39,9 %	39.9		36.8963
NT_3_1_004_010.fcs	27,7 %	39,5 %	39.5		36.4763
NT_3_1_005_011.fcs	27,9 %	38,6 %	38.6		35.5313
TGFb1_IL4_1_1_001_037.fcs	53,8 %	16,4 %	16.4		12.2218
TGFb1_IL4_1_1_002_038.fcs	55,4 %	15,0 %	15		10.7518
TGFb1_IL4_1_1_036.fcs	54,9 %	16,7 %	16.7		12.5367
TGFb1_IL4_3_1_003_039.fcs	30,4 %	34,6 %	34.6		31.3314
TGFb1_IL4_3_1_004_040.fcs	32,1 %	34,5 %	34.5		31.2264
TGFb1_IL4_3_1_005_041.fcs	31,6 %	34,5 %	34.5		31.2264
BD_001_049.fcs	99,2 %	4,55 %	4.55	4.76
BD_002_050.fcs	98,9 %	5,59 %	5.59
BD_003_051.fcs	98,9 %	4,20 %	4.2
BD_048.fcs	98,9 %	4,70 %	4.7
TGFb1_IL35_1_1_001_043.fcs	51,7 %	12,9 %	12.9		8.54683
TGFb1_IL35_1_1_002_044.fcs	50,0 %	13,7 %	13.7		9.38681
TGFb1_IL35_1_1_042.fcs	51,4 %	14,0 %	14		9.70181
TGFb1_IL35_3_1_003_045.fcs	27,0 %	29,7 %	29.7		26.1865
TGFb1_IL35_3_1_004_046.fcs	26,2 %	33,6 %	33.6		30.2814
TGFb1_IL35_3_1_005_047.fcs	33,7 %	27,8 %	27.8		24.1915
TGFb1_1_1_001_031.fcs	51,3 %	14,0 %	14		9.70181
TGFb1_1_1_002_032.fcs	51,9 %	13,8 %	13.8		9.49181
TGFb1_1_1_030.fcs	52,4 %	13,5 %	13.5		9.17682
TGFb1_3_1_003_033.fcs	26,7 %	33,8 %	33.8		30.4914
TGFb1_3_1_004_034.fcs	27,0 %	31,9 %	31.9		28.4964
TGFb1_3_1_005_035.fcs	27,0 %	32,5 %	32.5		29.1264
Mean
SD
