# Supplementary material for: PTPN1/PTPN2 inhibition improves NK cancer therapy by enhancing IL-2 and mitigating TGFβ1 responses
Source: EMBO Rep. 2026 Apr 15;27(10):2581–613. doi: 10.1038/s44319-026-00745-0 (PMC13219468; doi:10.1038/s44319-026-00745-0)
Supplement: Supplementary file 7 — Source data Fig. 5 [file 44319_2026_745_MOESM7_ESM.zip › Figure 5/5A/Raw Data/5A_EXP2.xlsx]

## Sheet: Sheet0
	Cells/CMRA+ | Freq. of Parent	Cells/CMRA+/Dead | Freq. of Parent	Numeric	Average	% of Specific Killing
Compensation Controls_APC- eFluor 780 Stained Control_002.fcs
Compensation Controls_PE Stained Control_003.fcs
Compensation Controls_Unstained Control_001.fcs
FMO_CMRA_005.fcs	0,042 %	63,6 %
FMO_LD_004.fcs	0,051 %	40,0 %
IL4_1_1_A_006.fcs	44,1 %	18,1 %	18.1		14.1419
IL4_1_1_B_007.fcs	45,5 %	17,3 %	17.3		13.3033
IL4_1_1_C_008.fcs	47,5 %	15,0 %	15		10.8921
IL4_3_1_A_001_009.fcs	21,3 %	29,9 %	29.9		26.5122
IL4_3_1_B_001_010.fcs	24,9 %	25,9 %	25.9		22.3189
IL4_3_1_C_001_011.fcs	24,8 %	27,9 %	27.9		24.4156
IL35 10ngmL_1_1_A_018.fcs	57,9 %	12,0 %	12		7.74714
IL35 10ngmL_1_1_B_019.fcs	58,4 %	13,4 %	13.4		9.2148
IL35 10ngmL_1_1_C_020.fcs	59,9 %	15,1 %	15.1		10.997
IL35 10ngmL_3_1_A_001_021.fcs	27,5 %	28,4 %	28.4		24.9397
IL35 10ngmL_3_1_B_001_022.fcs	39,0 %	21,7 %	21.7		17.9159
IL35 10ngmL_3_1_C_001_023.fcs	24,5 %	26,7 %	26.7		23.1576
bd_a_030.fcs	99,8 %	4,93 %	4.93	4.61
bd_b_031.fcs	99,7 %	5,23 %	5.23
bd_c_032.fcs	99,8 %	4,71 %	4.71
bd_d_033.fcs	99,5 %	3,57 %	3.57
IL35 20ngmL_1_1_A_024.fcs	61,8 %	14,3 %	14.3		10.1583
IL35 20ngmL_1_1_B_025.fcs	60,9 %	15,1 %	15.1		10.997
IL35 20ngmL_1_1_C_026.fcs	62,8 %	12,9 %	12.9		8.69064
IL35 20ngmL_3_1_A_001_027.fcs	29,4 %	26,1 %	26.1		22.5286
IL35 20ngmL_3_1_B_001_028.fcs	28,0 %	25,5 %	25.5		21.8996
IL35 20ngmL_3_1_C_001_029.fcs	28,9 %	27,1 %	27.1		23.5769
NT_2_1_1_A_058.fcs	49,9 %	18,2 %	18.2		14.2468
NT_2_1_1_B_059.fcs	50,9 %	18,6 %	18.6		14.6661
NT_2_1_1_C_060.fcs	53,2 %	16,4 %	16.4		12.3598
NT_2_3_1_A_001_061.fcs	22,3 %	24,2 %	24.2		20.5367
NT_2_3_1_B_001_062.fcs	23,1 %	23,5 %	23.5		19.8029
NT_2_3_1_C_001_063.fcs	20,0 %	22,6 %	22.6		18.8594
TGFB_IL4_1_1_A_040.fcs	52,7 %	11,5 %	11.5		7.22298
TGFB_IL4_1_1_B_041.fcs	54,8 %	9,81 %	9.81		5.45131
TGFB_IL4_1_1_C_042.fcs	57,8 %	7,17 %	7.17		2.68372
TGFB_IL4_3_1_A_001_043.fcs	28,6 %	12,3 %	12.3		8.06164
TGFB_IL4_3_1_B_001_044.fcs	25,7 %	18,2 %	18.2		14.2468
TGFB_IL4_3_1_C_001_045.fcs	26,0 %	14,4 %	14.4		10.2631
TGFB_IL35 10ngmL_1_1_A_046.fcs	50,0 %	10,3 %	10.3		5.96499
TGFB_IL35 10ngmL_1_1_B_047.fcs	52,1 %	9,94 %	9.94		5.58759
TGFB_IL35 10ngmL_1_1_C_048.fcs	50,2 %	9,70 %	9.7		5.33599
TGFB_IL35 10ngmL_3_1_A_001_049.fcs	23,5 %	13,7 %	13.7		9.5293
TGFB_IL35 10ngmL_3_1_B_001_050.fcs	19,7 %	15,0 %	15		10.8921
TGFB_IL35 10ngmL_3_1_C_001_051.fcs	23,1 %	13,8 %	13.8		9.63413
TGFB_IL35 20ngmL_1_1_A_052.fcs	54,4 %	11,7 %	11.7		7.43264
TGFB_IL35 20ngmL_1_1_B_053.fcs	49,1 %	13,2 %	13.2		9.00514
TGFB_IL35 20ngmL_1_1_C_054.fcs	55,7 %	11,1 %	11.1		6.80365
TGFB_IL35 20ngmL_3_1_A_001_055.fcs	27,0 %	19,7 %	19.7		15.8193
TGFB_IL35 20ngmL_3_1_B_001_056.fcs	25,5 %	16,6 %	16.6		12.5695
TGFB_IL35 20ngmL_3_1_C_001_057.fcs	27,0 %	17,0 %	17		12.9888
TGFB_1_1_A_034.fcs	59,4 %	11,1 %	11.1		6.80365
TGFB_1_1_B_035.fcs	60,0 %	11,7 %	11.7		7.43264
TGFB_1_1_C_036.fcs	60,4 %	10,1 %	10.1		5.75532
TGFB_3_1_A_001_037.fcs	30,9 %	17,6 %	17.6		13.6178
TGFB_3_1_B_001_038.fcs	29,1 %	18,2 %	18.2		14.2468
TGFB_3_1_C_001_039.fcs	27,5 %	18,8 %	18.8		14.8758
Mean
SD
