# Supplementary material for: PTPN1/PTPN2 inhibition improves NK cancer therapy by enhancing IL-2 and mitigating TGFβ1 responses
Source: EMBO Rep. 2026 Apr 15;27(10):2581–613. doi: 10.1038/s44319-026-00745-0 (PMC13219468; doi:10.1038/s44319-026-00745-0)
Supplement: Supplementary file 7 — Source data Fig. 5 [file 44319_2026_745_MOESM7_ESM.zip › Figure 5/5B/5B_Combined 3 experiments_ET = 1 1.csv]

	Vehicle Control	Vehicle Control	Vehicle Control	Vehicle Control	Vehicle Control	Vehicle Control	Vehicle Control	Vehicle Control	Vehicle Control	L598 (10μM)	L598 (10μM)	L598 (10μM)	L598 (10μM)	L598 (10μM)	L598 (10μM)	L598 (10μM)	L598 (10μM)	L598 (10μM)
No Inhibition	6.68928618	6.229936056	5.185958502	6.325905587	6.473756468	4.034216918				17.51533342	18.67414851	16.02244552	9.145633119	6.463195691	8.670398141
IL-35	3.254600026	4.507373091	6.376092914	-0.264019432	3.13655085	2.164959341	10.52457	10.01503	9.811215	14.35208143	11.26190787	10.34320762	7.107403105	3.13655085	6.15693315	16.23143	16.63907	15.31426
TGF-β1	3.473835313	1.60511549		0.253458655	1.890379132	0.432991868	6.692823	6.570533	6.682632	9.758580191	4.329896907	5.854104137	1.309536382	2.777484423	1.151124723	19.90013	20.8173	19.4925
IL-35 + TGFβ1	4.924964113	5.33211536	3.118882944	4.076460027	4.8790791	3.094307741	6.90683	6.376908	6.264809	7.472269346	8.923398147	9.07999478	9.589185764	5.935156828	3.030943077	15.11044	13.27609	14.6009
IL-35 + IL-4 + TGFβ1	3.557353517	4.110661621	3.181521597	6.85394445	1.753089027		7.497898	7.324654	6.550152	10.22837009	10.98003393	10.72947932	3.2527194	2.534586546	2.766923646	14.90663	15.51808	14.49899
