# Supplementary material for: PTPN1/PTPN2 inhibition improves NK cancer therapy by enhancing IL-2 and mitigating TGFβ1 responses
Source: EMBO Rep. 2026 Apr 15;27(10):2581–613. doi: 10.1038/s44319-026-00745-0 (PMC13219468; doi:10.1038/s44319-026-00745-0)
Supplement: Supplementary file 7 — Source data Fig. 5 [file 44319_2026_745_MOESM7_ESM.zip › Figure 5/5B/Raw Data/5B_EXP1.xlsx]

## Sheet: Sheet0
	Time, SSC-A subset/Cells/CMRA+ | Freq. of Parent	Time, SSC-A subset/Cells/CMRA+/Dead | Freq. of Parent		% of Specific Killing
Compensation Controls_APC-Cy7 Stained Control_002.fcs
Compensation Controls_PE Stained Control_003.fcs
Compensation Controls_Unstained Control_001.fcs
FMO_LD_004.fcs	24,7 %	0 %
FMO_cmra_005.fcs	6,75E-3 %	50,0 %
IL-4_L_1-1_a_001_012.fcs	38,9 %	41,0 %	41	39.8741
IL-4_L_1-1_b_001_013.fcs	41,1 %	40,2 %	40.2	39.0589
IL-4_L_1-1_c_001_014.fcs	40,7 %	37,7 %	37.7	36.5112
IL-4_L_3-1_a_002_015.fcs	19,8 %	50,6 %	50.6	49.6573
IL-4_L_3-1_b_002_016.fcs	20,1 %	49,9 %	49.9	48.944
IL-4_L_3-1_c_002_017.fcs	20,5 %	53,1 %	53.1	52.205
IL-4_P_1-1_a_006.fcs	97,9 %	2,66 %
IL-4_P_1-1_b_007.fcs	98,3 %	2,92 %
IL-4_P_1-1_c_008.fcs	98,3 %	3,08 %
IL-4_P_3-1_a_001_009.fcs	26,0 %	32,3 %	32.3	31.0081
IL-4_P_3-1_b_001_010.fcs	25,5 %	29,6 %	29.6	28.2566
IL-4_P_3-1_c_001_011.fcs	25,2 %	28,6 %	28.6	27.2375
IL-35_L_1-1_a_001_024.fcs	55,9 %	17,8 %	17.8	16.2314
IL-35_L_1-1_b_001_025.fcs	55,7 %	18,2 %	18.2	16.6391
IL-35_L_1-1_c_001_026.fcs	56,2 %	16,9 %	16.9	15.3143
IL-35_L_3-1_a_002_027.fcs	31,7 %	32,1 %	32.1	30.8043
IL-35_L_3-1_b_002_028.fcs	31,7 %	32,0 %	32	30.7024
IL-35_L_3-1_c_002_029.fcs	33,1 %	32,1 %	32.1	30.8043
IL-35_P_1-1_a_018.fcs	50,6 %	12,2 %	12.2	10.5246
IL-35_P_1-1_b_019.fcs	50,8 %	11,7 %	11.7	10.015
IL-35_P_1-1_c_020.fcs	49,1 %	11,5 %	11.5	9.81122
IL-35_P_3-1_a_001_021.fcs	25,7 %	27,8 %	27.8	26.4223
IL-35_P_3-1_b_001_022.fcs	24,7 %	29,6 %	29.6	28.2566
IL-35_P_3-1_c_001_023.fcs	25,2 %	27,4 %	27.4	26.0146
TGFB1_IL4_L_1-1_a_001_048.fcs	57,5 %	17,3 %	17.3	15.7219
TGFB1_IL4_L_1-1_b_001_049.fcs	59,2 %	16,2 %	16.2	14.6009
TGFB1_IL4_L_1-1_c_001_050.fcs	60,3 %	15,6 %	15.6	13.9895
TGFB1_IL4_L_3-1_a_002_051.fcs	33,9 %	30,8 %	30.8	29.4795
TGFB1_IL4_L_3-1_b_002_052.fcs	35,6 %	30,4 %	30.4	29.0719
TGFB1_IL4_L_3-1_c_002_053.fcs	35,2 %	31,2 %	31.2	29.8871
TGFB1_IL4_P_1-1_a_042.fcs	52,2 %	10,4 %	10.4	8.69022
TGFB1_IL4_P_1-1_b_043.fcs	50,4 %	9,71 %	9.71	7.98706
TGFB1_IL4_P_1-1_c_044.fcs	49,0 %	9,92 %	9.92	8.20106
TGFB1_IL4_P_3-1_a_001_045.fcs	25,6 %	21,4 %	21.4	19.9001
TGFB1_IL4_P_3-1_b_001_046.fcs	26,1 %	19,9 %	19.9	18.3715
TGFB1_IL4_P_3-1_c_001_047.fcs	26,6 %	18,2 %	18.2	16.6391
BD_A_078.fcs	96,1 %	2,02 %	2.02	1.8725
BD_B_079.fcs	96,1 %	1,69 %	1.69
BD_C_080.fcs	95,8 %	1,80 %	1.8
BD_D_081.fcs	94,8 %	1,98 %	1.98
TGFB1_IL35_IL4_L_1-1_a_001_072.fcs	53,6 %	16,5 %	16.5	14.9066
TGFB1_IL35_IL4_L_1-1_b_001_073.fcs	53,1 %	17,1 %	17.1	15.5181
TGFB1_IL35_IL4_L_1-1_c_001_074.fcs	53,6 %	16,1 %	16.1	14.499
TGFB1_IL35_IL4_L_3-1_a_002_075.fcs	28,8 %	31,9 %	31.9	30.6005
TGFB1_IL35_IL4_L_3-1_b_002_076.fcs	28,8 %	33,1 %	33.1	31.8234
TGFB1_IL35_IL4_L_3-1_c_002_077.fcs	28,7 %	33,7 %	33.7	32.4348
TGFB1_IL35_IL4_P_1-1_a_066.fcs	51,6 %	9,23 %	9.23	7.4979
TGFB1_IL35_IL4_P_1-1_b_067.fcs	51,9 %	9,06 %	9.06	7.32465
TGFB1_IL35_IL4_P_1-1_c_068.fcs	52,4 %	8,30 %	8.3	6.55015
TGFB1_IL35_IL4_P_3-1_a_001_069.fcs	27,3 %	20,0 %	20	18.4734
TGFB1_IL35_IL4_P_3-1_b_001_070.fcs	27,5 %	20,3 %	20.3	18.7791
TGFB1_IL35_IL4_P_3-1_c_001_071.fcs	27,1 %	19,8 %	19.8	18.2696
TGFB1_IL35_L_1-1_a_001_060.fcs	52,0 %	16,7 %	16.7	15.1104
TGFB1_IL35_L_1-1_b_001_061.fcs	54,1 %	14,9 %	14.9	13.2761
TGFB1_IL35_L_1-1_c_001_062.fcs	50,4 %	16,2 %	16.2	14.6009
TGFB1_IL35_L_3-1_a_002_063.fcs	27,0 %	32,0 %	32	30.7024
TGFB1_IL35_L_3-1_b_002_064.fcs	28,1 %	30,3 %	30.3	28.97
TGFB1_IL35_L_3-1_c_002_065.fcs	28,1 %	30,8 %	30.8	29.4795
TGFB1_IL35_P_1-1_a_054.fcs	55,7 %	8,65 %	8.65	6.90683
TGFB1_IL35_P_1-1_b_055.fcs	53,8 %	8,13 %	8.13	6.37691
TGFB1_IL35_P_1-1_c_056.fcs	53,5 %	8,02 %	8.02	6.26481
TGFB1_IL35_P_3-1_a_001_057.fcs	29,0 %	17,9 %	17.9	16.3333
TGFB1_IL35_P_3-1_b_001_058.fcs	28,7 %	18,0 %	18	16.4353
TGFB1_IL35_P_3-1_c_001_059.fcs	27,8 %	18,6 %	18.6	17.0467
TGFB1_L_1-1_a_001_036.fcs	47,6 %	21,4 %	21.4	19.9001
TGFB1_L_1-1_b_001_037.fcs	45,6 %	22,3 %	22.3	20.8173
TGFB1_L_1-1_c_001_038.fcs	46,4 %	21,0 %	21	19.4925
TGFB1_L_3-1_a_002_039.fcs	23,6 %	38,0 %	38	36.8169
TGFB1_L_3-1_b_002_040.fcs	23,9 %	37,4 %	37.4	36.2054
TGFB1_L_3-1_c_002_041.fcs	25,0 %	36,6 %	36.6	35.3902
TGFB1_P_1-1_a_030.fcs	51,7 %	8,44 %	8.44	6.69282
TGFB1_P_1-1_b_031.fcs	51,0 %	8,32 %	8.32	6.57053
TGFB1_P_1-1_c_032.fcs	50,2 %	8,43 %	8.43	6.68263
TGFB1_P_3-1_a_001_033.fcs	26,2 %	17,8 %	17.8	16.2314
TGFB1_P_3-1_b_001_034.fcs	26,2 %	18,4 %	18.4	16.8429
TGFB1_P_3-1_c_001_035.fcs	26,8 %	18,7 %	18.7	17.1486
Mean
SD
