# Supplementary material for: PTPN1/PTPN2 inhibition improves NK cancer therapy by enhancing IL-2 and mitigating TGFβ1 responses
Source: EMBO Rep. 2026 Apr 15;27(10):2581–613. doi: 10.1038/s44319-026-00745-0 (PMC13219468; doi:10.1038/s44319-026-00745-0)
Supplement: Supplementary file 7 — Source data Fig. 5 [file 44319_2026_745_MOESM7_ESM.zip › Figure 5/5B/Raw Data/5B_EXP2.xlsx]

## Sheet: Sheet0
	Cells/CMRA+ | Freq. of Parent	Cells/CMRA+/Dead | Freq. of Parent		Numeric		% of specific killing
1_IL35_20ng pmL_L_1_1_004_012.fcs	40,06 %	12,04 %	1204	12.04		7.1074
1_IL35_20ng pmL_L_1_1_005_013.fcs	41,65 %	8,28 %	828	8.28		3.13655
1_IL35_20ng pmL_L_1_1_006_014.fcs	47,71 %	11,14 %	1114	11.14		6.15693
1_IL35_20ng pmL_L_3_1_004_015.fcs	17,24 %	21,27 %	2127	21.27		16.855
1_IL35_20ng pmL_L_3_1_005_016.fcs	19,08 %	18,07 %	1807	18.07		13.4756
1_IL35_20ng pmL_L_3_1_006_017.fcs	21,70 %	26,87 %	2687	26.87		22.769
1_IL35_20ng pmL_P_1_1_001_006.fcs	33,65 %	5,06 %	506	5.06		-0.264019
1_IL35_20ng pmL_P_1_1_002_007.fcs	40,38 %	8,28 %	828	8.28		3.13655
1_IL35_20ng pmL_P_1_1_003_008.fcs	46,08 %	7,36 %	736	7.36		2.16496
1_IL35_20ng pmL_P_3_1_001_009.fcs	19,64 %	18,52 %	1852	18.52		13.9508
1_IL35_20ng pmL_P_3_1_002_010.fcs	19,98 %	17,99 %	1799	17.99		13.3911
1_IL35_20ng pmL_P_3_1_003_011.fcs	21,01 %	17,67 %	1767	17.67		13.0531
2_TGFB_1ng pmL_L_1_1_004_024.fcs	44,78 %	6,55 %	655	6.55		1.30954
2_TGFB_1ng pmL_L_1_1_005_025.fcs	47,10 %	7,94 %	794	7.94		2.77748
2_TGFB_1ng pmL_L_1_1_006_026.fcs	46,90 %	6,40 %	640	6.4		1.15112
2_TGFB_1ng pmL_L_3_1_004_027.fcs	21,82 %	18,48 %	1848	18.48		13.9085
2_TGFB_1ng pmL_L_3_1_005_028.fcs	24,76 %	16,49 %	1649	16.49		11.8069
2_TGFB_1ng pmL_L_3_1_006_029.fcs	23,29 %	17,85 %	1785	17.85		13.2432
2_TGFB_1ng pmL_P_1_1_001_018.fcs	43,19 %	5,55 %	555	5.55		0.253459
2_TGFB_1ng pmL_P_1_1_002_019.fcs	45,85 %	7,10 %	710	7.1		1.89038
2_TGFB_1ng pmL_P_1_1_003_020.fcs	48,45 %	5,72 %	572	5.72		0.432992
2_TGFB_1ng pmL_P_3_1_001_021.fcs	20,95 %	13,28 %	1328	13.28		8.41694
2_TGFB_1ng pmL_P_3_1_002_022.fcs	23,38 %	15,57 %	1557	15.57		10.8354
2_TGFB_1ng pmL_P_3_1_003_023.fcs	22,30 %	13,84 %	1384	13.84		9.00834
3_IL35_TGFB_L_1_1_004_036.fcs	44,52 %	14,39 %	1439	14.39		9.58919
3_IL35_TGFB_L_1_1_005_037.fcs	49,15 %	10,93 %	1093	10.93		5.93516
3_IL35_TGFB_L_1_1_006_038.fcs	47,32 %	8,18 %	818	8.18		3.03094
3_IL35_TGFB_L_3_1_004_039.fcs	22,03 %	17,80 %	1780	17.8		13.1904
3_IL35_TGFB_L_3_1_005_040.fcs	22,56 %	16,57 %	1657	16.57		11.8914
3_IL35_TGFB_L_3_1_006_041.fcs	22,19 %	18,41 %	1841	18.41		13.8346
3_IL35_TGFB_P_1_1_001_030.fcs	44,49 %	9,17 %	917	9.17		4.07646
3_IL35_TGFB_P_1_1_002_031.fcs	46,69 %	9,93 %	993	9.93		4.87908
3_IL35_TGFB_P_1_1_003_032.fcs	44,89 %	8,24 %	824	8.24		3.09431
3_IL35_TGFB_P_3_1_001_033.fcs	21,28 %	15,05 %	1505	15.05		10.2862
3_IL35_TGFB_P_3_1_002_034.fcs	22,01 %	14,21 %	1421	14.21		9.39909
3_IL35_TGFB_P_3_1_003_035.fcs	23,87 %	13,77 %	1377	13.77		8.93442
4_IL4_IL35_TGFB_L_1_1_004_047.fcs	50,32 %	8,39 %	839	8.39		3.25272
4_IL4_IL35_TGFB_L_1_1_005_048.fcs	50,37 %	7,71 %	771	7.71		2.53459
4_IL4_IL35_TGFB_L_1_1_006_049.fcs	51,74 %	7,93 %	793	7.93		2.76692
4_IL4_IL35_TGFB_L_3_1_004_050.fcs	26,78 %	16,61 %	1661	16.61		11.9337
4_IL4_IL35_TGFB_L_3_1_005_051.fcs	27,64 %	14,29 %	1429	14.29		9.48358
4_IL4_IL35_TGFB_L_3_1_006_052.fcs	26,88 %	13,40 %	1340	13.4		8.54367
4_IL4_IL35_TGFB_P_1_1_001_042.fcs	45,65 %	11,80 %	1180	11.8		6.85394
4_IL4_IL35_TGFB_P_1_1_002_043.fcs	47,91 %	6,97 %	697	6.97		1.75309
4_IL4_IL35_TGFB_P_3_1_001_044.fcs	22,62 %	16,86 %	1686	16.86		12.1977
4_IL4_IL35_TGFB_P_3_1_002_045.fcs	24,36 %	11,78 %	1178	11.78		6.83282
4_IL4_IL35_TGFB_P_3_1_003_046.fcs	24,23 %	12,30 %	1230	12.3		7.38198
5_PBS OR L598_L_1_1_004_059.fcs	43,81 %	13,97 %	1397	13.97		9.14563
5_PBS OR L598_L_1_1_005_060.fcs	46,80 %	11,43 %	1143	11.43		6.4632
5_PBS OR L598_L_1_1_006_061.fcs	46,44 %	13,52 %	1352	13.52		8.6704
5_PBS OR L598_L_3_1_004_062.fcs	21,30 %	25,86 %	2586	25.86		21.7024
5_PBS OR L598_L_3_1_005_063.fcs	22,25 %	26,92 %	2692	26.92		22.8218
5_PBS OR L598_L_3_1_006_064.fcs	22,16 %	26,75 %	2675	26.75		22.6423
5_PBS OR L598_P_1_1_001_053.fcs	44,46 %	11,30 %	1130	11.3		6.32591
5_PBS OR L598_P_1_1_002_054.fcs	48,40 %	11,44 %	1144	11.44		6.47376
5_PBS OR L598_P_1_1_003_055.fcs	46,93 %	9,13 %	913	9.13		4.03422
5_PBS OR L598_P_3_1_001_056.fcs	20,20 %	16,23 %	1623	16.23		11.5324
5_PBS OR L598_P_3_1_002_057.fcs	22,38 %	18,39 %	1839	18.39		13.8135
5_PBS OR L598_P_3_1_003_058.fcs	23,17 %	16,85 %	1685	16.85		12.1871
BD_Tube_001_065.fcs	99,44 %	4,77 %	477	4.77	5.31
BD_Tube_002_066.fcs	99,49 %	5,61 %	561	5.61
BD_Tube_003_067.fcs	99,54 %	4,92 %	492	4.92
BD_Tube_004_068.fcs	99,74 %	5,94 %	594	5.94
Compensation Controls_APC-eFluor780 Stained Control_002.fcs
Compensation Controls_PE Stained Control_003.fcs
Compensation Controls_Unstained Control_001.fcs
FMO_CMRA_005.fcs	0,00 %	0,00 %
FMO_LD_004.fcs	45,40 %	0,01 %
Mean
SD
