# Supplementary material for: PTPN1/PTPN2 inhibition improves NK cancer therapy by enhancing IL-2 and mitigating TGFβ1 responses
Source: EMBO Rep. 2026 Apr 15;27(10):2581–613. doi: 10.1038/s44319-026-00745-0 (PMC13219468; doi:10.1038/s44319-026-00745-0)
Supplement: Supplementary file 7 — Source data Fig. 5 [file 44319_2026_745_MOESM7_ESM.zip › Figure 5/5B/Raw Data/5B_EXP3.xlsx]

## Sheet: Sheet0
	Cells/CMRA+ | Freq. of Parent	Cells/CMRA+/Dead | Freq. of Parent	Numeric	% of Specific Killing
1_IL35_20ng pmL_L_1_1_004_012.fcs	33,01 %	17,96 %	17.96	14.3521
1_IL35_20ng pmL_L_1_1_005_013.fcs	32,74 %	15,00 %	15	11.2619
1_IL35_20ng pmL_L_1_1_006_014.fcs	32,96 %	14,12 %	14.12	10.3432
1_IL35_20ng pmL_L_3_1_004_015.fcs	12,12 %	24,47 %	24.47	21.1484
1_IL35_20ng pmL_L_3_1_005_016.fcs	12,04 %	24,80 %	24.8	21.4929
1_IL35_20ng pmL_L_3_1_006_017.fcs	11,33 %	27,52 %	27.52	24.3325
1_IL35_20ng pmL_P_1_1_001_006.fcs	29,92 %	7,33 %	7.33	3.2546
1_IL35_20ng pmL_P_1_1_002_007.fcs	35,71 %	8,53 %	8.53	4.50737
1_IL35_20ng pmL_P_1_1_003_008.fcs	33,62 %	10,32 %	10.32	6.37609
1_IL35_20ng pmL_P_3_1_001_009.fcs	12,05 %	16,86 %	16.86	13.2037
1_IL35_20ng pmL_P_3_1_002_010.fcs	11,91 %	18,54 %	18.54	14.9576
1_IL35_20ng pmL_P_3_1_003_011.fcs	13,96 %	21,36 %	21.36	17.9016
2_TGFB_1ng pmL_L_1_1_004_023.fcs	40,31 %	13,56 %	13.56	9.75858
2_TGFB_1ng pmL_L_1_1_005_024.fcs	43,53 %	8,36 %	8.36	4.3299
2_TGFB_1ng pmL_L_1_1_006_025.fcs	41,94 %	9,82 %	9.82	5.8541
2_TGFB_1ng pmL_L_3_1_004_026.fcs	16,00 %	20,61 %	20.61	17.1186
2_TGFB_1ng pmL_L_3_1_005_027.fcs	13,63 %	19,04 %	19.04	15.4796
2_TGFB_1ng pmL_L_3_1_006_028.fcs	15,70 %	19,46 %	19.46	15.918
2_TGFB_1ng pmL_P_1_1_001_018.fcs	39,07 %	7,54 %	7.54	3.47384
2_TGFB_1ng pmL_P_1_1_002_019.fcs	37,60 %	5,75 %	5.75	1.60512
2_TGFB_1ng pmL_P_3_1_001_020.fcs	17,30 %	14,60 %	14.6	10.8443
2_TGFB_1ng pmL_P_3_1_002_021.fcs	18,34 %	15,40 %	15.4	11.6795
2_TGFB_1ng pmL_P_3_1_003_022.fcs	17,43 %	16,01 %	16.01	12.3163
3_IL35_TGFB_L_1_1_004_035.fcs	42,45 %	11,37 %	11.37	7.47227
3_IL35_TGFB_L_1_1_005_036.fcs	41,54 %	12,76 %	12.76	8.9234
3_IL35_TGFB_L_1_1_006_037.fcs	39,91 %	12,91 %	12.91	9.07999
3_IL35_TGFB_L_3_1_004_038.fcs	17,42 %	21,96 %	21.96	18.528
3_IL35_TGFB_L_3_1_005_039.fcs	15,91 %	24,65 %	24.65	21.3363
3_IL35_TGFB_L_3_1_006_040.fcs	16,33 %	24,32 %	24.32	20.9918
3_IL35_TGFB_P_1_1_001_029.fcs	39,35 %	8,93 %	8.93	4.92496
3_IL35_TGFB_P_1_1_002_030.fcs	41,82 %	9,32 %	9.32	5.33212
3_IL35_TGFB_P_1_1_003_031.fcs	41,72 %	7,20 %	7.2	3.11888
3_IL35_TGFB_P_3_1_001_032.fcs	17,98 %	15,15 %	15.15	11.4185
3_IL35_TGFB_P_3_1_002_033.fcs	17,48 %	16,04 %	16.04	12.3476
3_IL35_TGFB_P_3_1_003_034.fcs	16,12 %	16,59 %	16.59	12.9218
4_IL4_IL35_TGFB_L_1_1_004_047.fcs	38,39 %	14,01 %	14.01	10.2284
4_IL4_IL35_TGFB_L_1_1_005_048.fcs	37,90 %	14,73 %	14.73	10.98
4_IL4_IL35_TGFB_L_1_1_006_049.fcs	38,86 %	14,49 %	14.49	10.7295
4_IL4_IL35_TGFB_L_3_1_004_050.fcs	15,20 %	22,41 %	22.41	18.9978
4_IL4_IL35_TGFB_L_3_1_005_051.fcs	15,32 %	22,20 %	22.2	18.7785
4_IL4_IL35_TGFB_L_3_1_006_052.fcs	15,17 %	21,56 %	21.56	18.1104
4_IL4_IL35_TGFB_P_1_1_001_041.fcs	43,49 %	7,62 %	7.62	3.55735
4_IL4_IL35_TGFB_P_1_1_002_042.fcs	43,89 %	8,15 %	8.15	4.11066
4_IL4_IL35_TGFB_P_1_1_003_043.fcs	43,49 %	7,26 %	7.26	3.18152
4_IL4_IL35_TGFB_P_3_1_001_044.fcs	19,76 %	13,88 %	13.88	10.0927
4_IL4_IL35_TGFB_P_3_1_002_045.fcs	18,82 %	15,15 %	15.15	11.4185
4_IL4_IL35_TGFB_P_3_1_003_046.fcs	18,76 %	15,96 %	15.96	12.2641
5_D3 PBS OR L598_L_1_1_004_059.fcs	31,30 %	20,99 %	20.99	17.5153
5_D3 PBS OR L598_L_1_1_005_060.fcs	31,63 %	22,10 %	22.1	18.6741
5_D3 PBS OR L598_L_1_1_006_061.fcs	32,92 %	19,56 %	19.56	16.0224
5_D3 PBS OR L598_L_3_1_004_062.fcs	11,31 %	30,47 %	30.47	27.4122
5_D3 PBS OR L598_L_3_1_005_063.fcs	10,69 %	33,78 %	33.78	30.8678
5_D3 PBS OR L598_L_3_1_006_064.fcs	12,10 %	29,55 %	29.55	26.4518
5_D3 PBS OR L598_P_1_1_001_053.fcs	41,40 %	10,62 %	10.62	6.68929
5_D3 PBS OR L598_P_1_1_002_054.fcs	40,29 %	10,18 %	10.18	6.22994
5_D3 PBS OR L598_P_1_1_003_055.fcs	39,86 %	9,18 %	9.18	5.18596
5_D3 PBS OR L598_P_3_1_001_056.fcs	16,83 %	21,14 %	21.14	17.6719
5_D3 PBS OR L598_P_3_1_002_057.fcs	15,94 %	18,05 %	18.05	14.446
5_D3 PBS OR L598_P_3_1_003_058.fcs	16,46 %	15,83 %	15.83	12.1284
BD_Tube_001_065.fcs	99,58 %	3,91 %	3.91	AVERAGE
BD_Tube_002_066.fcs	99,85 %	4,46 %	4.46	4.2125
BD_Tube_003_067.fcs	99,75 %	4,40 %	4.4
BD_Tube_004_068.fcs	99,78 %	4,08 %	4.08
Compensation Controls_APC-eFluor780 Stained Control_002.fcs
Compensation Controls_PE Stained Control_003.fcs
Compensation Controls_Unstained Control_001.fcs
FMO_CMRA_005.fcs	0,01 %	50,00 %
FMO_LD_004.fcs	36,16 %	0,00 %
Mean
SD

## Sheet: Inhibitory Cytokines
	Cells/CMRA+ | Freq. of Parent	Cells/CMRA+/Dead | Freq. of Parent	Numeric	% of Specific Killing
1_IL35_20ng pmL_L_1_1_004_012.fcs	33,01 %	17,96 %	17.96	14.3521
1_IL35_20ng pmL_L_1_1_005_013.fcs	32,74 %	15,00 %	15	11.2619
1_IL35_20ng pmL_L_1_1_006_014.fcs	32,96 %	14,12 %	14.12	10.3432
1_IL35_20ng pmL_L_3_1_004_015.fcs	12,12 %	24,47 %	24.47	21.1484
1_IL35_20ng pmL_L_3_1_005_016.fcs	12,04 %	24,80 %	24.8	21.4929
1_IL35_20ng pmL_L_3_1_006_017.fcs	11,33 %	27,52 %	27.52	24.3325
1_IL35_20ng pmL_P_1_1_001_006.fcs	29,92 %	7,33 %	7.33	3.2546
1_IL35_20ng pmL_P_1_1_002_007.fcs	35,71 %	8,53 %	8.53	4.50737
1_IL35_20ng pmL_P_1_1_003_008.fcs	33,62 %	10,32 %	10.32	6.37609
1_IL35_20ng pmL_P_3_1_001_009.fcs	12,05 %	16,86 %	16.86	13.2037
1_IL35_20ng pmL_P_3_1_002_010.fcs	11,91 %	18,54 %	18.54	14.9576
1_IL35_20ng pmL_P_3_1_003_011.fcs	13,96 %	21,36 %	21.36	17.9016
2_TGFB_1ng pmL_L_1_1_004_023.fcs	40,31 %	13,56 %	13.56	9.75858
2_TGFB_1ng pmL_L_1_1_005_024.fcs	43,53 %	8,36 %	8.36	4.3299
2_TGFB_1ng pmL_L_1_1_006_025.fcs	41,94 %	9,82 %	9.82	5.8541
2_TGFB_1ng pmL_L_3_1_004_026.fcs	16,00 %	20,61 %	20.61	17.1186
2_TGFB_1ng pmL_L_3_1_005_027.fcs	13,63 %	19,04 %	19.04	15.4796
2_TGFB_1ng pmL_L_3_1_006_028.fcs	15,70 %	19,46 %	19.46	15.918
2_TGFB_1ng pmL_P_1_1_001_018.fcs	39,07 %	7,54 %	7.54	3.47384
2_TGFB_1ng pmL_P_1_1_002_019.fcs	37,60 %	5,75 %	5.75	1.60512
2_TGFB_1ng pmL_P_3_1_001_020.fcs	17,30 %	14,60 %	14.6	10.8443
2_TGFB_1ng pmL_P_3_1_002_021.fcs	18,34 %	15,40 %	15.4	11.6795
2_TGFB_1ng pmL_P_3_1_003_022.fcs	17,43 %	16,01 %	16.01	12.3163
3_IL35_TGFB_L_1_1_004_035.fcs	42,45 %	11,37 %	11.37	7.47227
3_IL35_TGFB_L_1_1_005_036.fcs	41,54 %	12,76 %	12.76	8.9234
3_IL35_TGFB_L_1_1_006_037.fcs	39,91 %	12,91 %	12.91	9.07999
3_IL35_TGFB_L_3_1_004_038.fcs	17,42 %	21,96 %	21.96	18.528
3_IL35_TGFB_L_3_1_005_039.fcs	15,91 %	24,65 %	24.65	21.3363
3_IL35_TGFB_L_3_1_006_040.fcs	16,33 %	24,32 %	24.32	20.9918
3_IL35_TGFB_P_1_1_001_029.fcs	39,35 %	8,93 %	8.93	4.92496
3_IL35_TGFB_P_1_1_002_030.fcs	41,82 %	9,32 %	9.32	5.33212
3_IL35_TGFB_P_1_1_003_031.fcs	41,72 %	7,20 %	7.2	3.11888
3_IL35_TGFB_P_3_1_001_032.fcs	17,98 %	15,15 %	15.15	11.4185
3_IL35_TGFB_P_3_1_002_033.fcs	17,48 %	16,04 %	16.04	12.3476
3_IL35_TGFB_P_3_1_003_034.fcs	16,12 %	16,59 %	16.59	12.9218
4_IL4_IL35_TGFB_L_1_1_004_047.fcs	38,39 %	14,01 %	14.01	10.2284
4_IL4_IL35_TGFB_L_1_1_005_048.fcs	37,90 %	14,73 %	14.73	10.98
4_IL4_IL35_TGFB_L_1_1_006_049.fcs	38,86 %	14,49 %	14.49	10.7295
4_IL4_IL35_TGFB_L_3_1_004_050.fcs	15,20 %	22,41 %	22.41	18.9978
4_IL4_IL35_TGFB_L_3_1_005_051.fcs	15,32 %	22,20 %	22.2	18.7785
4_IL4_IL35_TGFB_L_3_1_006_052.fcs	15,17 %	21,56 %	21.56	18.1104
4_IL4_IL35_TGFB_P_1_1_001_041.fcs	43,49 %	7,62 %	7.62	3.55735
4_IL4_IL35_TGFB_P_1_1_002_042.fcs	43,89 %	8,15 %	8.15	4.11066
4_IL4_IL35_TGFB_P_1_1_003_043.fcs	43,49 %	7,26 %	7.26	3.18152
4_IL4_IL35_TGFB_P_3_1_001_044.fcs	19,76 %	13,88 %	13.88	10.0927
4_IL4_IL35_TGFB_P_3_1_002_045.fcs	18,82 %	15,15 %	15.15	11.4185
4_IL4_IL35_TGFB_P_3_1_003_046.fcs	18,76 %	15,96 %	15.96	12.2641
5_D3 PBS OR L598_L_1_1_004_059.fcs	31,30 %	20,99 %	20.99	17.5153
5_D3 PBS OR L598_L_1_1_005_060.fcs	31,63 %	22,10 %	22.1	18.6741
5_D3 PBS OR L598_L_1_1_006_061.fcs	32,92 %	19,56 %	19.56	16.0224
5_D3 PBS OR L598_L_3_1_004_062.fcs	11,31 %	30,47 %	30.47	27.4122
5_D3 PBS OR L598_L_3_1_005_063.fcs	10,69 %	33,78 %	33.78	30.8678
5_D3 PBS OR L598_L_3_1_006_064.fcs	12,10 %	29,55 %	29.55	26.4518
5_D3 PBS OR L598_P_1_1_001_053.fcs	41,40 %	10,62 %	10.62	6.68929
5_D3 PBS OR L598_P_1_1_002_054.fcs	40,29 %	10,18 %	10.18	6.22994
5_D3 PBS OR L598_P_1_1_003_055.fcs	39,86 %	9,18 %	9.18	5.18596
5_D3 PBS OR L598_P_3_1_001_056.fcs	16,83 %	21,14 %	21.14	17.6719
5_D3 PBS OR L598_P_3_1_002_057.fcs	15,94 %	18,05 %	18.05	14.446
5_D3 PBS OR L598_P_3_1_003_058.fcs	16,46 %	15,83 %	15.83	12.1284
