# Supplementary material for: PTPN1/PTPN2 inhibition improves NK cancer therapy by enhancing IL-2 and mitigating TGFβ1 responses
Source: EMBO Rep. 2026 Apr 15;27(10):2581–613. doi: 10.1038/s44319-026-00745-0 (PMC13219468; doi:10.1038/s44319-026-00745-0)
Supplement: Supplementary file 7 — Source data Fig. 5 [file 44319_2026_745_MOESM7_ESM.zip › Figure 5/5C/5C.csv]

	L598	L598	L598	Vehicle Control	Vehicle Control	Vehicle Control							L598 + TGF-β1	L598 + TGF-β1	L598 + TGF-β1	Vehicle Control + TGF-β1	Vehicle Control + TGF-β1	Vehicle Control + TGF-β1
1:1	6.976273075	4.494694994	6.763566382	3.096908156	3.198197058	3.198197058							2.063761363	2.519561419	2.398014738	0.1797878	0.949583449	0.929325669
3:1	14.20830063	11.37221139		7.41181535	7.644779823	7.148464207							3.41090375	4.616241675	5.416423995	0.807778988	2.205565825	2.58033476
6:1	23.93203515	20.1843458		13.39798942	14.00572282	13.70185612							7.037046416	7.42194424	8.272771011	3.674254894	3.3602593	3.978121597
9:1	26.76812438	29.19905801	24.23590185	18.05727887	14.41087843	18.86759008							8.505735484	10.15674457	11.06834469	4.788432807	5.213846193	5.841837381
