# Supplementary material for: PTPN1/PTPN2 inhibition improves NK cancer therapy by enhancing IL-2 and mitigating TGFβ1 responses
Source: EMBO Rep. 2026 Apr 15;27(10):2581–613. doi: 10.1038/s44319-026-00745-0 (PMC13219468; doi:10.1038/s44319-026-00745-0)
Supplement: Supplementary file 7 — Source data Fig. 5 [file 44319_2026_745_MOESM7_ESM.zip › Figure 5/5C/Repeats/5C_TGFb_IL4_EXP1.xlsx]

## Sheet: Sheet0
	Time, SSC-A subset/Cells/Multiplets/CMRA+ | Freq. of Parent	Time, SSC-A subset/Cells/Multiplets/CMRA+/Dead | Freq. of Parent	Numeric	average	% of Specific Killing
Compensation Controls_PE Stained Control_002.fcs
Compensation Controls_Unstained Control_003.fcs
Compensation Controls__UV_379,2f,28 Stained Control_001.fcs
FMO_K562_US_004.fcs	0,028 %	0 %
FMO_K562_cmra fmo_005.fcs	3,44E-3 %	0 %
FMO_K562_vd fmo_001_006.fcs	9,88 %	0,048 %
IL4_L_1_1_A_035.fcs	42,9 %	9,81 %	9.81		8.64754
IL4_L_1_1_B_036.fcs	43,4 %	8,97 %	8.97		7.79671
IL4_L_1_1_C_037.fcs	44,6 %	9,33 %	9.33		8.16135
IL4_L_3_1_A_001_041.fcs	22,1 %	17,5 %	17.5		16.4367
IL4_L_3_1_B_001_042.fcs	20,2 %	17,5 %	17.5		16.4367
IL4_L_3_1_C_001_043.fcs	20,1 %	19,1 %	19.1		18.0573
IL4_L_6_1_A_002_047.fcs	12,5 %	24,1 %	24.1		23.1217
IL4_L_6_1_B_002_048.fcs	11,5 %	25,6 %	25.6		24.6411
IL4_L_6_1_C_002_049.fcs	11,1 %	25,2 %	25.2		24.2359
IL4_L_9_1_A_003_053.fcs	8,23 %	30,0 %	30		29.0978
IL4_L_9_1_B_003_054.fcs	7,12 %	23,2 %	23.2		22.2101
IL4_L_9_1_C_003_055.fcs	7,46 %	30,2 %	30.2		29.3003
IL4_P_1_1_A_001_038.fcs	45,2 %	3,09 %	3.09		1.84093
IL4_P_1_1_B_001_039.fcs	44,2 %	3,41 %	3.41		2.16505
IL4_P_1_1_C_001_040.fcs	44,9 %	4,22 %	4.22		2.98549
IL4_P_3_1_A_002_044.fcs	23,8 %	8,81 %	8.81		7.63465
IL4_P_3_1_B_002_045.fcs	23,6 %	8,46 %	8.46		7.28014
IL4_P_3_1_C_002_046.fcs	21,7 %	7,92 %	7.92		6.73318
IL4_P_6_1_A_003_050.fcs	11,8 %	13,9 %	13.9		12.7903
IL4_P_6_1_B_003_051.fcs	12,8 %	12,1 %	12.1		10.9671
IL4_P_6_1_C_003_052.fcs	11,7 %	14,0 %	14		12.8915
IL4_P_9_1_A_004_056.fcs	8,65 %	18,9 %	18.9		17.8547
IL4_P_9_1_B_004_057.fcs	8,23 %	19,1 %	19.1		18.0573
IL4_P_9_1_C_004_058.fcs	8,73 %	19,2 %	19.2		18.1586
K562_BD_A_025.fcs	98,4 %	1,53 %	1.53	1.2725
K562_BD_B_026.fcs	98,7 %	0,80 %	0.8
K562_BD_C_027.fcs	98,5 %	1,14 %	1.14
K562_BD_D_028.fcs	98,1 %	1,62 %	1.62
K562_L_1_1_A_007.fcs	43,0 %	8,16 %	8.16		6.97627
K562_L_1_1_B_008.fcs	42,0 %	5,71 %	5.71		4.49469
K562_L_1_1_C_009.fcs	43,7 %	7,95 %	7.95		6.76357
K562_L_3_1_A_001_013.fcs	22,7 %	15,3 %	15.3		14.2083
K562_L_3_1_B_001_014.fcs	28,3 %	12,5 %	12.5		11.3722
K562_L_3_1_C_001_015.fcs	18,4 %	20,3 %	20.3 cell number is too low
K562_L_6_1_A_002_019.fcs	12,2 %	44,4 %	44.4 cell number is too low
K562_L_6_1_B_002_020.fcs	11,6 %	24,9 %	24.9		23.932
K562_L_6_1_C_002_021.fcs	11,3 %	21,2 %	21.2		20.1843
K562_L_9_1_A_003_029.fcs	8,72 %	27,7 %	27.7		26.7681
K562_L_9_1_B_003_030.fcs	7,51 %	30,1 %	30.1		29.1991
K562_L_9_1_C_003_031.fcs	9,48 %	25,2 %	25.2		24.2359
K562_P_1_1_A_001_010.fcs	47,5 %	4,33 %	4.33		3.09691
K562_P_1_1_B_001_011.fcs	46,2 %	4,43 %	4.43		3.1982
K562_P_1_1_C_001_012.fcs	47,9 %	4,43 %	4.43		3.1982
K562_P_3_1_A_002_016.fcs	24,0 %	8,59 %	8.59		7.41182
K562_P_3_1_B_002_017.fcs	26,5 %	8,82 %	8.82		7.64478
K562_P_3_1_C_002_018.fcs	25,4 %	8,33 %	8.33		7.14846
K562_P_6_1_A_003_022.fcs	14,4 %	14,5 %	14.5		13.398
K562_P_6_1_B_003_023.fcs	13,0 %	15,1 %	15.1		14.0057
K562_P_6_1_C_003_024.fcs	12,4 %	14,8 %	14.8		13.7019
K562_P_9_1_A_004_032.fcs	8,76 %	19,1 %	19.1		18.0573
K562_P_9_1_B_004_033.fcs	8,73 %	15,5 %	15.5		14.4109
K562_P_9_1_C_004_034.fcs	8,68 %	19,9 %	19.9		18.8676
TGFB1_L_1_1_A_059.fcs	46,0 %	3,31 %	3.31		2.06376
TGFB1_L_1_1_B_060.fcs	46,0 %	3,76 %	3.76		2.51956
TGFB1_L_1_1_C_061.fcs	47,9 %	3,64 %	3.64		2.39801
TGFB1_L_3_1_A_001_065.fcs	22,7 %	4,64 %	4.64		3.4109
TGFB1_L_3_1_B_001_066.fcs	22,7 %	5,83 %	5.83		4.61624
TGFB1_L_3_1_C_001_067.fcs	23,4 %	6,62 %	6.62		5.41642
TGFB1_L_6_1_A_004_074.fcs	12,6 %	8,22 %	8.22		7.03705
TGFB1_L_6_1_B_004_075.fcs	13,2 %	8,60 %	8.6		7.42194
TGFB1_L_6_1_C_004_076.fcs	12,9 %	9,44 %	9.44		8.27277
TGFB1_L_9_1_A_005_077.fcs	9,61 %	9,67 %	9.67		8.50574
TGFB1_L_9_1_B_005_078.fcs	9,24 %	11,3 %	11.3		10.1567
TGFB1_L_9_1_C_005_079.fcs	9,15 %	12,2 %	12.2		11.0683
TGFB1_P_1_1_A_001_062.fcs	46,4 %	1,45 %	1.45		0.179788
TGFB1_P_1_1_B_001_063.fcs	48,0 %	2,21 %	2.21		0.949583
TGFB1_P_1_1_C_001_064.fcs	48,0 %	2,19 %	2.19		0.929326
TGFB1_P_3_1_A_002_068.fcs	27,2 %	2,07 %	2.07		0.807779
TGFB1_P_3_1_B_002_069.fcs	24,2 %	3,45 %	3.45		2.20557
TGFB1_P_3_1_C_002_070.fcs	25,5 %	3,82 %	3.82		2.58033
TGFB1_P_6_1_A_003_071.fcs	13,8 %	4,90 %	4.9		3.67425
TGFB1_P_6_1_B_003_072.fcs	13,9 %	4,59 %	4.59		3.36026
TGFB1_P_6_1_C_003_073.fcs	13,9 %	5,20 %	5.2		3.97812
TGFB1_P_9_1_A_006_080.fcs	9,30 %	6,00 %	6		4.78843
TGFB1_P_9_1_B_006_081.fcs	9,25 %	6,42 %	6.42		5.21385
TGFB1_P_9_1_C_006_082.fcs	10,3 %	7,04 %	7.04		5.84184
Mean
SD
