# Supplementary material for: PTPN1/PTPN2 inhibition improves NK cancer therapy by enhancing IL-2 and mitigating TGFβ1 responses
Source: EMBO Rep. 2026 Apr 15;27(10):2581–613. doi: 10.1038/s44319-026-00745-0 (PMC13219468; doi:10.1038/s44319-026-00745-0)
Supplement: Supplementary file 7 — Source data Fig. 5 [file 44319_2026_745_MOESM7_ESM.zip › Figure 5/5C/Repeats/5C_TGFb_IL4_EXP2.xlsx]

## Sheet: Sheet0
	Time, SSC-A subset/Cells/Multiplets/CMRA+ | Freq. of Parent	Numeric	Time, SSC-A subset/Cells/Multiplets/CMRA+/Dead | Freq. of Parent	Numeric		% of Specific Cytolysis
Compensation Controls_APC-Cy7 Stained Control_002.fcs
Compensation Controls_PE Stained Control_003.fcs
Compensation Controls_Unstained Control_001.fcs
FMO_cmra_005.fcs	3,48E-3 %		0 %
FMO_ld_004.fcs	9,24 %		0 %
il4_l_1_1-a_002_054.fcs	45,3 %	45.3	24,5 %	24.5		23.0044
il4_l_1_1-b_002_055.fcs	44,5 %	44.5	27,2 %	27.2		25.7578
il4_l_1_1-c_002_056.fcs	46,1 %	46.1	26,7 %	26.7		25.2479
il4_l_3_1-a_003_057.fcs	22,1 %	22.1	38,6 %	38.6		37.3837
il4_l_3_1-b_003_058.fcs	22,2 %	22.2	39,9 %	39.9		38.7094
il4_l_3_1-c_003_059.fcs	22,1 %	22.1	39,2 %	39.2		37.9956
il4_l_6_1-a_004_060.fcs	12,3 %	12.3	49,3 %	49.3		48.2956
il4_l_6_1-b_004_061.fcs	12,0 %	12	48,0 %	48		46.9699
il4_l_6_1-c_004_062.fcs	11,1 %	11.1	49,9 %	49.9		48.9075
il4_l_9_1-a_005_063.fcs	7,61 %	7.61	54,4 %	54.4		53.4967
il4_l_9_1-b_005_064.fcs	7,68 %	7.68	55,9 %	55.9		55.0264
il4_p_1_1-a_001_043.fcs	42,4 %	42.4	16,0 %	16		14.336
il4_p_1_1-b_001_044.fcs	43,2 %	43.2	14,5 %	14.5		12.8063
il4_p_1_1-c_001_045.fcs	44,6 %	44.6	13,1 %	13.1		11.3785
il4_p_3_1-a_002_046.fcs	21,6 %	21.6	27,4 %	27.4		25.9618
il4_p_3_1-b_002_047.fcs	20,8 %	20.8	27,9 %	27.9		26.4717
il4_p_3_1-c_002_048.fcs	20,2 %	20.2	29,5 %	29.5		28.1034
il4_p_6_1-a_003_049.fcs	11,5 %	11.5	37,2 %	37.2		35.9559
il4_p_6_1-b_003_050.fcs	11,0 %	11	34,3 %	34.3		32.9985
il4_p_6_1-c_003_051.fcs	10,7 %	10.7	38,2 %	38.2		36.9758
il4_p_9_1-a_004_052.fcs	6,86 %	6.86	44,9 %	44.9		43.8085
il4_p_9_1-b_004_053.fcs	6,56 %	6.56	45,7 %	45.7		44.6243
no treat_bd_a_039.fcs	95,0 %	95	2,40 %	2.4	average
no treat_bd_b_040.fcs	93,8 %	93.8	2,10 %	2.1	1.9425
no treat_bd_c_041.fcs	95,2 %	95.2	1,48 %	1.48
no treat_bd_d_042.fcs	94,9 %	94.9	1,79 %	1.79
no treat_l_1_1-a_002_028.fcs	45,7 %	45.7	26,6 %	26.6		25.146
no treat_l_1_1-b_002_029.fcs	45,3 %	45.3	23,5 %	23.5		21.9845
no treat_l_1_1-c_002_030.fcs	46,4 %	46.4	27,1 %	27.1		25.6559
no treat_l_3_1-a_003_031.fcs	22,9 %	22.9	40,0 %	40		38.8114
no treat_l_3_1-b_003_032.fcs	21,3 %	21.3	42,7 %	42.7		41.5649
no treat_l_3_1-c_003_033.fcs	21,1 %	21.1	41,2 %	41.2		40.0352
no treat_l_6_1-a_004_034.fcs	12,0 %	12	49,4 %	49.4		48.3976
no treat_l_6_1-b_004_035.fcs	11,3 %	11.3	50,4 %	50.4		49.4174
no treat_l_6_1-c_004_036.fcs	11,9 %	11.9	49,5 %	49.5		48.4996
no treat_l_9_1-a_005_037.fcs	7,32 %	7.32	58,6 %	58.6		57.7799
no treat_l_9_1-b_005_038.fcs	6,25 %	6.25	58,3 %	58.3		57.4739
no treat_p_1_1-a_001_017.fcs	44,9 %	44.9	13,7 %	13.7		11.9904
no treat_p_1_1-b_001_018.fcs	44,7 %	44.7	14,6 %	14.6		12.9082
no treat_p_1_1-c_001_019.fcs	45,7 %	45.7	12,9 %	12.9		11.1746
no treat_p_3_1-a_002_020.fcs	21,9 %	21.9	24,9 %	24.9		23.4123
no treat_p_3_1-b_002_021.fcs	21,7 %	21.7	27,3 %	27.3		25.8598
no treat_p_3_1-c_002_022.fcs	21,2 %	21.2	30,0 %	30		28.6133
no treat_p_6_1-a_003_023.fcs	12,1 %	12.1	37,7 %	37.7		36.4658
no treat_p_6_1-b_003_024.fcs	11,5 %	11.5	39,1 %	39.1		37.8936
no treat_p_6_1-c_003_025.fcs	11,6 %	11.6	38,3 %	38.3		37.0777
no treat_p_9_1-a_004_026.fcs	8,12 %	8.12	46,0 %	46		44.9303
no treat_p_9_1-b_004_027.fcs	8,27 %	8.27	41,3 %	41.3		40.1372
no treat_wt_1_1-a_006.fcs	43,0 %	43	13,6 %	13.6		11.8884
no treat_wt_1_1-b_007.fcs	43,0 %	43	14,7 %	14.7		13.0102
no treat_wt_1_1-c_008.fcs	44,1 %	44.1	15,0 %	15		13.3162
no treat_wt_3_1-a_001_009.fcs	21,5 %	21.5	30,4 %	30.4		29.0212
no treat_wt_3_1-b_001_010.fcs	22,1 %	22.1	31,1 %	31.1		29.7351
no treat_wt_3_1-c_001_011.fcs	22,0 %	22	31,5 %	31.5		30.143
no treat_wt_6_1-a_002_012.fcs	12,1 %	12.1	39,3 %	39.3		38.0975
no treat_wt_6_1-b_002_013.fcs	12,2 %	12.2	40,0 %	40		38.8114
no treat_wt_6_1-c_002_014.fcs	12,0 %	12	41,3 %	41.3		40.1372
no treat_wt_9_1-a_003_015.fcs	8,35 %	8.35	46,2 %	46.2		45.1342
no treat_wt_9_1-b_003_016.fcs	7,91 %	7.91	46,9 %	46.9		45.8481
tgfb1_l_1_1-a_002_076.fcs	53,8 %	53.8	6,16 %	6.16		4.30105
tgfb1_l_1_1-b_002_077.fcs	49,2 %	49.2	7,23 %	7.23		5.39224
tgfb1_l_1_1-c_002_078.fcs	49,8 %	49.8	9,23 %	9.23		7.43186
tgfb1_l_3_1-a_003_079.fcs	26,3 %	26.3	17,4 %	17.4		15.7637
tgfb1_l_3_1-b_003_080.fcs	24,0 %	24	20,1 %	20.1		18.5172
tgfb1_l_3_1-c_003_081.fcs	24,7 %	24.7	20,2 %	20.2		18.6192
tgfb1_l_6_1-a_004_082.fcs	13,6 %	13.6	27,8 %	27.8		26.3697
tgfb1_l_6_1-b_004_083.fcs	13,4 %	13.4	27,7 %	27.7		26.2678
tgfb1_l_6_1-c_004_084.fcs	12,4 %	12.4	28,6 %	28.6		27.1856
tgfb1_l_9_1-a_005_085.fcs	8,26 %	8.26	36,6 %	36.6		35.3441
tgfb1_l_9_1-b_005_086.fcs	9,80 %	9.8	34,9 %	34.9		33.6104
tgfb1_l_9_1-c_087.fcs	10,2 %	10.2	35,7 %	35.7		34.4262
tgfb1_p_1_1-a_001_065.fcs	50,4 %	50.4	4,85 %	4.85		2.9651
tgfb1_p_1_1-b_001_066.fcs	51,8 %	51.8	5,29 %	5.29		3.41381
tgfb1_p_1_1-c_001_067.fcs	51,9 %	51.9	5,14 %	5.14		3.26084
tgfb1_p_3_1-a_002_068.fcs	27,4 %	27.4	8,78 %	8.78		6.97295
tgfb1_p_3_1-b_002_069.fcs	27,4 %	27.4	9,31 %	9.31		7.51345
tgfb1_p_3_1-c_002_070.fcs	27,0 %	27	10,1 %	10.1		8.3191
tgfb1_p_6_1-a_003_071.fcs	15,9 %	15.9	16,1 %	16.1		14.438
tgfb1_p_6_1-b_003_072.fcs	15,1 %	15.1	15,2 %	15.2		13.5201
tgfb1_p_6_1-c_003_073.fcs	14,5 %	14.5	15,0 %	15		13.3162
tgfb1_p_9_1-a_004_074.fcs	10,9 %	10.9	20,3 %	20.3		18.7212
tgfb1_p_9_1-b_004_075.fcs	10,4 %	10.4	20,9 %	20.9		19.333
tgfb1_p_9_1-c_001_088.fcs	10,1 %	10.1	21,7 %	21.7		20.1489
Mean
SD
