# Supplementary material for: PTPN1/PTPN2 inhibition improves NK cancer therapy by enhancing IL-2 and mitigating TGFβ1 responses
Source: EMBO Rep. 2026 Apr 15;27(10):2581–613. doi: 10.1038/s44319-026-00745-0 (PMC13219468; doi:10.1038/s44319-026-00745-0)
Supplement: Supplementary file 7 — Source data Fig. 5 [file 44319_2026_745_MOESM7_ESM.zip › Figure 5/5D/5D.csv]

	No Treatment	No Treatment	No Treatment	Vehicle Control	Vehicle Control	Vehicle Control	L598 (10 μM)	L598 (10 μM)	L598 (10 μM)	Vehicle Control + TGF-β1	Vehicle Control + TGF-β1	Vehicle Control + TGF-β1	L598 (10 μM) + TGF-β1	L598 (10 μM) + TGF-β1	L598 (10 μM) + TGF-β1
Granzyme B	9476	9510	8340	10204	8654	9024	12583	11791	11004	5830	5849	5446	8799	9073	8074
