# Supplementary material for: PTPN1/PTPN2 inhibition improves NK cancer therapy by enhancing IL-2 and mitigating TGFβ1 responses
Source: EMBO Rep. 2026 Apr 15;27(10):2581–613. doi: 10.1038/s44319-026-00745-0 (PMC13219468; doi:10.1038/s44319-026-00745-0)
Supplement: Supplementary file 7 — Source data Fig. 5 [file 44319_2026_745_MOESM7_ESM.zip › Figure 5/5D/5D_README.txt]

1. 5D_EXP1: results for Granzyme B - PE (PE-GZMB) are highlighted in boxed cells. LTG = L598 + TGFb1. PTG = PBS (vehicle control) + TGFb1. L = L598. P = PBS. WT = wild-type (no treatment). 

2. 5D_EXP2: Granzyme B - PE (PE GB) are highlighted in boxed cells and in bold. L = L598. PBS = vehicle control. TGFB_L = L598 + TGFb1. TGFB_PBS = PBS (vehicle control) + TGFb1.
