# Supplementary material for: PTPN1/PTPN2 inhibition improves NK cancer therapy by enhancing IL-2 and mitigating TGFβ1 responses
Source: EMBO Rep. 2026 Apr 15;27(10):2581–613. doi: 10.1038/s44319-026-00745-0 (PMC13219468; doi:10.1038/s44319-026-00745-0)
Supplement: Supplementary file 7 — Source data Fig. 5 [file 44319_2026_745_MOESM7_ESM.zip › Figure 5/5D/Repeats/5D_EXP1.xls]

## Sheet: Sheet0
	Time, SSC-A subset/Cells/FSC Singlets/SSC Singlets/Live | Median (Comp-FITC-A)	Time, SSC-A subset/Cells/FSC Singlets/SSC Singlets/Live | Median (Comp-PE-A)	Time, SSC-A subset/Cells/FSC Singlets/SSC Singlets/Live | Freq. of Parent
Compensation Controls_APC-Cy7 Stained Control_004.fcs
Compensation Controls_FITC Stained Control_002.fcs
Compensation Controls_PE Stained Control_005.fcs
Compensation Controls_Unstained Control_001.fcs
FMO_APC GA_008.fcs	1453	7663	95,7 %
FMO_FITC PRF_007.fcs	69.4	8430	96,1 %
FMO_LD_006.fcs	1636	10506	100 %
FMO_PE GB_009.fcs	1451	19.3	94,9 %
Specimen_001_LTG_1_003_028.fcs	1342	9054	94,9 %	94.9
Specimen_001_LTG_2_003_029.fcs	1332	9343	95,2 %	95.2
Specimen_001_LTG_3_003_030.fcs	1230	8318	95,0 %	95
Specimen_001_L_1_002_016.fcs	2266	13327	94,5 %	94.5
Specimen_001_L_2_002_017.fcs	2181	12524	93,6 %	93.6
Specimen_001_L_3_002_018.fcs	1906	11719	94,3 %	94.3
Specimen_001_PTG_1_002_025.fcs	998	5989	94,8 %	94.8
Specimen_001_PTG_2_002_026.fcs	1051	5951	94,7 %	94.7
Specimen_001_PTG_3_002_027.fcs	976	5568	95,1 %	95.1
Specimen_001_P_1_001_013.fcs	1738	10699	95,0 %	95
Specimen_001_P_2_001_014.fcs	1582	9034	95,3 %	95.3
Specimen_001_P_3_001_015.fcs	1674	9427	95,0 %	95
Specimen_001_WT_1_010.fcs	1767	9862	94,8 %	94.8
Specimen_001_WT_2_011.fcs	1649	9906	95,0 %	95
Specimen_001_WT_3_012.fcs	1473	8736	94,7 %	94.7
Mean
SD
	FITC PRF1	PE - GZMB	Viability	Viability
