# Supplementary material for: PTPN1/PTPN2 inhibition improves NK cancer therapy by enhancing IL-2 and mitigating TGFβ1 responses
Source: EMBO Rep. 2026 Apr 15;27(10):2581–613. doi: 10.1038/s44319-026-00745-0 (PMC13219468; doi:10.1038/s44319-026-00745-0)
Supplement: Supplementary file 7 — Source data Fig. 5 [file 44319_2026_745_MOESM7_ESM.zip › Figure 5/5D/Repeats/5D_EXP2.xlsx]

## Sheet: Sheet0
	Cells/FSC Singlets/SSC Singlets/Live | Geometric Mean (Comp-FITC-A)	Cells/FSC Singlets/SSC Singlets/Live | Geometric Mean (Comp-PE-A)
Compensation Controls_APC-Cy7 Stained Control_004.fcs
Compensation Controls_FITC Stained Control_002.fcs
Compensation Controls_PE Stained Control_005.fcs
Compensation Controls_Unstained Control_001.fcs
FMO_GRZA_007.fcs	4383	42735
FMO_GRZB_008.fcs	2922	20.5
FMO_LD_006.fcs	3210	32213
FMO_PRF1_009.fcs	1236	40905
NK92_L_A_002_019.fcs	3867	32587
NK92_L_B_002_020.fcs	4263	32711
NK92_L_C_002_021.fcs	4412	34960
NK92_PBS_A_001_016.fcs	2476	18923
NK92_PBS_B_001_017.fcs	2879	22590
NK92_PBS_C_001_018.fcs	2452	19838
NK92_TGFB_L_A_001_013.fcs	2157	16232
NK92_TGFB_L_B_001_014.fcs	2140	15668
NK92_TGFB_L_C_001_015.fcs	2274	17034
NK92_TGFB_PBS_A_010.fcs	1742	13037
NK92_TGFB_PBS_B_011.fcs	1789	14572
NK92_TGFB_PBS_C_012.fcs	1755	13746
Mean
SD
	FITC PRF	PE GB
