# Supplementary material for: PTPN1/PTPN2 inhibition improves NK cancer therapy by enhancing IL-2 and mitigating TGFβ1 responses
Source: EMBO Rep. 2026 Apr 15;27(10):2581–613. doi: 10.1038/s44319-026-00745-0 (PMC13219468; doi:10.1038/s44319-026-00745-0)
Supplement: Supplementary file 7 — Source data Fig. 5 [file 44319_2026_745_MOESM7_ESM.zip › Figure 5/5E/5E.csv]

	Vehicle Control	Vehicle Control	Vehicle Control	L598 (10 μM)	L598 (10 μM)	L598 (10 μM)	TGF-β1 (10ng/mL) + V.C.	TGF-β1 (10ng/mL) + V.C.	TGF-β1 (10ng/mL) + V.C.	TGF-β1 (10ng/mL) + L598	TGF-β1 (10ng/mL) + L598	TGF-β1 (10ng/mL) + L598	sTβRII (5nmoL) + V.C.	sTβRII (5nmoL) + V.C.	sTβRII (5nmoL) + V.C.	sTβRII (5nmoL) + L598	sTβRII (5nmoL) + L598	sTβRII (5nmoL) + L598	TGF-β1 + sTβRII (5nmoL) + V.C.	TGF-β1 + sTβRII (5nmoL) + V.C.	TGF-β1 + sTβRII (5nmoL) + V.C.	TGF-β1 + sTβRII (5nmoL) + L598	TGF-β1 + sTβRII (5nmoL) + L598	TGF-β1 + sTβRII (5nmoL) + L598
1: 1	24.7551427	24.71024051	26.06853198	49.30541913	47.01540707	46.98173042	15.48283894	13.33875902	15.86450762	27.60643224	30.21075969	25.52970561	26.45020066	26.45020066	23.46420453	47.3858502	45.10706368	43.17626919	23.35194904	19.49036006	18.00858755	33.80293548	33.08450032	32.43341846
