# Supplementary material for: PTPN1/PTPN2 inhibition improves NK cancer therapy by enhancing IL-2 and mitigating TGFβ1 responses
Source: EMBO Rep. 2026 Apr 15;27(10):2581–613. doi: 10.1038/s44319-026-00745-0 (PMC13219468; doi:10.1038/s44319-026-00745-0)
Supplement: Supplementary file 7 — Source data Fig. 5 [file 44319_2026_745_MOESM7_ESM.zip › Figure 5/5E/Repeats/5E_EXP2.xlsx]

## Sheet: Sheet0
	% of K562	% of Dead	Numeric	Average	% of Specific Killing
BD_Tube_001_036.fcs	98,85 %	2,65 %	2.65	2.855
BD_Tube_002_037.fcs	98,54 %	2,72 %	2.72
BD_Tube_003_038.fcs	98,84 %	2,91 %	2.91
BD_Tube_004_039.fcs	98,72 %	3,14 %	3.14
Compensation Controls_APC-eFluor780 Stained Control_002.fcs
Compensation Controls_PE Stained Control_003.fcs
Compensation Controls_Unstained Control_001.fcs
FMO_CMRA_005.fcs	0,04 %	77,78 %
FMO_LD_004.fcs	53,18 %	0,02 %
PBS_L598_L_1-1_001_009.fcs	41,15 %	56,11 %	56.11		54.8201
PBS_L598_L_1-1_005_010.fcs	41,92 %	56,38 %	56.38		55.098
PBS_L598_L_1-1_006_011.fcs	42,81 %	53,63 %	56.63		55.3554
PBS_L598_P_1-1_001_006.fcs	44,79 %	39,70 %	39.7		37.9278
PBS_L598_P_1-1_002_007.fcs	42,82 %	42,79 %	42.79		41.1087
PBS_L598_P_1-1_003_008.fcs	46,45 %	37,35 %	37.35		35.5088
TGFb_L_1-1_004_015.fcs	48,48 %	29,35 %	29.35		27.2737
TGFb_L_1-1_005_016.fcs	49,04 %	29,83 %	29.83		27.7678
TGFb_L_1-1_006_017.fcs	50,16 %	28,68 %	28.68		26.584
TGFb_P_1-1_001_012.fcs	53,25 %	15,64 %	15.64		13.1607
TGFb_P_1-1_002_013.fcs	54,64 %	15,12 %	15.12		12.6255
TGFb_P_1-1_003_014.fcs	56,23 %	13,17 %	13.17		10.6181
TGFb_sTFbRII_2-5_L_1-1_004_027.fcs	50,28 %	31,64 %	31.64		29.631
TGFb_sTFbRII_2-5_L_1-1_005_028.fcs	51,39 %	30,93 %	30.93		28.9001
TGFb_sTFbRII_2-5_L_1-1_006_029.fcs	51,52 %	30,13 %	30.13		28.0766
TGFb_sTFbRII_2-5_P_1-1_001_024.fcs	53,67 %	18,75 %	18.75		16.3621
TGFb_sTFbRII_2-5_P_1-1_002_025.fcs	54,23 %	17,41 %	17.41		14.9828
TGFb_sTFbRII_2-5_P_1-1_003_026.fcs	55,60 %	18,24 %	18.24		15.8372
TGFb_sTFbRII_5_L_1-1_004_033.fcs	53,74 %	26,26 %	26.26		24.0929
TGFb_sTFbRII_5_L_1-1_005_034.fcs	54,47 %	26,09 %	26.09		23.9179
TGFb_sTFbRII_5_L_1-1_006_035.fcs	53,27 %	25,86 %	25.86		23.6811
TGFb_sTFbRII_5_P_1-1_001_030.fcs	50,34 %	18,64 %	18.64		16.2489
TGFb_sTFbRII_5_P_1-1_002_031.fcs	53,42 %	17,31 %	17.31		14.8798
TGFb_sTFbRII_5_P_1-1_003_032.fcs	50,74 %	18,70 %	18.7		16.3107
sTFbRII_L_1-1_004_021.fcs	49,54 %	48,94 %	48.94		47.4394
sTFbRII_L_1-1_005_022.fcs	50,52 %	49,25 %	49.25		47.7585
sTFbRII_L_1-1_006_023.fcs	50,49 %	48,32 %	48.32		46.8012
sTFbRII_P_1-1_001_018.fcs	44,06 %	41,61 %	41.61		39.894
sTFbRII_P_1-1_002_019.fcs	46,19 %	39,14 %	39.14		37.3514
sTFbRII_P_1-1_003_020.fcs	48,07 %	38,70 %	38.7		36.8985
Mean
SD
