# Supplementary material for: PTPN1/PTPN2 inhibition improves NK cancer therapy by enhancing IL-2 and mitigating TGFβ1 responses
Source: EMBO Rep. 2026 Apr 15;27(10):2581–613. doi: 10.1038/s44319-026-00745-0 (PMC13219468; doi:10.1038/s44319-026-00745-0)
Supplement: Supplementary file 7 — Source data Fig. 5 [file 44319_2026_745_MOESM7_ESM.zip › Figure 5/5E/Repeats/5E_Exp1.xlsx]

## Sheet: Sheet0
	Cells/CMRA+ | Freq. of Parent	Cells/CMRA+/Dead | Freq. of Parent	Numbers	Average	% of Specific Killing
BD_Tube_001_066.fcs	98,93 %	10,95 %	10.95	10.9175
BD_Tube_002_067.fcs	99,07 %	10,44 %	10.44
BD_Tube_003_068.fcs	99,04 %	10,67 %	10.67
BD_Tube_004_069.fcs	98,56 %	11,61 %	11.61
Compensation Controls_APC-eFluor780 Stained Control_002.fcs
Compensation Controls_PE Stained Control_003.fcs
Compensation Controls_Unstained Control_001.fcs
FMO_CMRA_005.fcs	0,00 %	100,00 %
FMO_LD_004.fcs	31,70 %	0,03 %
TGFb_L_1-1_004_073.fcs	48,61 %	34,95 %	34.95		26.9778
TGFb_L_1-1_005_074.fcs	47,43 %	36,00 %	36		28.1565
TGFb_L_1-1_006_075.fcs	56,06 %	30,07 %	30.07		21.4997
TGFb_P_1-1_001_070.fcs	65,34 %	15,63 %	15.63		5.29004
TGFb_P_1-1_002_071.fcs	49,85 %	25,66 %	25.66		16.5493
TGFb_P_1-1_003_072.fcs	49,88 %	24,78 %	24.78		15.5614
PBS_L598_L_1-1_001_009.fcs	49,22 %	54,84 %	54.84		49.3054
PBS_L598_L_1-1_005_013.fcs	50,12 %	52,80 %	52.8		47.0154
PBS_L598_L_1-1_006_014.fcs	50,75 %	52,77 %	52.77		46.9817
PBS_L598_L_3-1_004_015.fcs	27,59 %	68,13 %	68.13		64.2242
PBS_L598_L_3-1_005_016.fcs	24,87 %	68,29 %	68.29		64.4038
PBS_L598_L_3-1_006_017.fcs	28,29 %	66,42 %	66.42		62.3046
PBS_L598_P_1-1_001_006.fcs	50,73 %	32,97 %	32.97		24.7551
PBS_L598_P_1-1_002_007.fcs	54,12 %	32,93 %	32.93		24.7102
PBS_L598_P_1-1_003_008.fcs	53,22 %	34,14 %	34.14		26.0685
PBS_L598_P_3-1_002_010.fcs	28,57 %	54,11 %	54.11		48.486
PBS_L598_P_3-1_003_011.fcs	27,63 %	55,49 %	55.49		50.0351
PBS_L598_P_3-1_004_012.fcs	30,18 %	52,80 %	52.8		47.0154
TGFb_L_1-1_004_024.fcs	49,20 %	35,51 %	35.51		27.6064
TGFb_L_1-1_005_025.fcs	49,39 %	37,83 %	37.83		30.2108
TGFb_L_1-1_006_026.fcs	51,48 %	33,66 %	33.66		25.5297
TGFb_L_3-1_004_027.fcs	25,01 %	54,51 %	54.51		48.935
TGFb_L_3-1_005_028.fcs	24,70 %	52,91 %	52.91		47.1389
TGFb_L_3-1_006_029.fcs	25,23 %	51,28 %	51.28		45.3091
TGFb_P_1-1_001_018.fcs	59,22 %	24,71 %	24.71		15.4828
TGFb_P_1-1_002_019.fcs	58,62 %	22,80 %	22.8		13.3388
TGFb_P_1-1_003_020.fcs	53,91 %	25,05 %	25.05		15.8645
TGFb_P_3-1_001_021.fcs	31,27 %	38,90 %	38.9		31.4119
TGFb_P_3-1_002_022.fcs	33,15 %	38,81 %	38.81		31.3109
TGFb_P_3-1_003_023.fcs	34,61 %	37,56 %	37.56		29.9077
TGFb_sTFbRII_2-5_L_1-1_004_048.fcs	45,54 %	43,85 %	43.85		36.9685
TGFb_sTFbRII_2-5_L_1-1_005_049.fcs	46,51 %	43,88 %	43.88		37.0022
TGFb_sTFbRII_2-5_L_1-1_006_050.fcs	47,39 %	43,59 %	43.59		36.6767
TGFb_sTFbRII_2-5_L_3-1_004_051.fcs	23,35 %	56,52 %	56.52		51.1913
TGFb_sTFbRII_2-5_L_3-1_005_052.fcs	22,96 %	56,30 %	56.3		50.9443
TGFb_sTFbRII_2-5_L_3-1_006_053.fcs	23,45 %	56,60 %	56.6		51.2811
TGFb_sTFbRII_2-5_P_1-1_001_042.fcs	49,54 %	30,15 %	30.15		21.5895
TGFb_sTFbRII_2-5_P_1-1_002_043.fcs	50,05 %	28,18 %	28.18		19.3781
TGFb_sTFbRII_2-5_P_1-1_003_044.fcs	50,79 %	29,50 %	29.5		20.8599
TGFb_sTFbRII_2-5_P_3-1_001_045.fcs	25,66 %	45,25 %	45.25		38.5401
TGFb_sTFbRII_2-5_P_3-1_002_046.fcs	24,43 %	46,48 %	46.48		39.9209
TGFb_sTFbRII_2-5_P_3-1_003_047.fcs	27,53 %	45,27 %	45.27		38.5626
TGFb_sTFbRII_5_L_1-1_004_060.fcs	48,72 %	41,03 %	41.03		33.8029
TGFb_sTFbRII_5_L_1-1_005_061.fcs	49,97 %	40,39 %	40.39		33.0845
TGFb_sTFbRII_5_L_1-1_006_062.fcs	50,22 %	39,81 %	39.81		32.4334
TGFb_sTFbRII_5_L_3-1_004_063.fcs	28,85 %	51,45 %	51.45		45.5
TGFb_sTFbRII_5_L_3-1_005_064.fcs	25,48 %	52,89 %	52.89		47.1164
TGFb_sTFbRII_5_L_3-1_006_065.fcs	24,33 %	51,56 %	51.56		45.6234
TGFb_sTFbRII_5_P_1-1_001_054.fcs	49,57 %	31,72 %	31.72		23.3519
TGFb_sTFbRII_5_P_1-1_002_055.fcs	51,18 %	28,28 %	28.28		19.4904
TGFb_sTFbRII_5_P_1-1_003_056.fcs	51,83 %	26,96 %	26.96		18.0086
TGFb_sTFbRII_5_P_3-1_001_057.fcs	26,68 %	44,41 %	44.41		37.5972
TGFb_sTFbRII_5_P_3-1_002_058.fcs	24,87 %	45,01 %	45.01		38.2707
TGFb_sTFbRII_5_P_3-1_003_059.fcs	23,70 %	48,50 %	48.5		42.1884
sTFbRII_L_1-1_004_036.fcs	48,68 %	53,13 %	53.13		47.3859
sTFbRII_L_1-1_005_037.fcs	49,56 %	51,10 %	51.1		45.1071
sTFbRII_L_1-1_006_038.fcs	49,97 %	49,38 %	49.38		43.1763
sTFbRII_L_3-1_004_039.fcs	24,88 %	65,03 %	65.03		60.7443
sTFbRII_L_3-1_005_040.fcs	24,05 %	64,33 %	64.33		59.9585
sTFbRII_L_3-1_006_041.fcs	22,94 %	65,78 %	65.78		61.5862
sTFbRII_P_1-1_001_030.fcs	55,82 %	34,48 %	34.48		26.4502
sTFbRII_P_1-1_002_031.fcs	55,57 %	34,48 %	34.48		26.4502
sTFbRII_P_1-1_003_032.fcs	57,23 %	31,82 %	31.82		23.4642
sTFbRII_P_3-1_001_033.fcs	32,80 %	50,08 %	50.08		43.9621
sTFbRII_P_3-1_002_034.fcs	30,90 %	51,85 %	51.85		45.949
sTFbRII_P_3-1_003_035.fcs	31,23 %	50,92 %	50.92		44.905
Mean
SD
