# Supplementary material for: PTPN1/PTPN2 inhibition improves NK cancer therapy by enhancing IL-2 and mitigating TGFβ1 responses
Source: EMBO Rep. 2026 Apr 15;27(10):2581–613. doi: 10.1038/s44319-026-00745-0 (PMC13219468; doi:10.1038/s44319-026-00745-0)
Supplement: Supplementary file 8 — Source data Fig. 6 [file 44319_2026_745_MOESM8_ESM.zip]

Archive with 23 entries (16 files):
- Figure 6/
- Figure 6/6A/
- Figure 6/6A/6A.jpeg
- Figure 6/6B/
- Figure 6/6B/._U87_NK92_shFF_shN1N2_NT.xlsx
- Figure 6/6B/6B.tif
- Figure 6/6B/6B_U87_NK92_shFF_shN1N2_NT.xlsx
- Figure 6/6B/6B_README.txt
- Figure 6/6C/
- Figure 6/6C/6C.jpeg
- Figure 6/6D/
- Figure 6/6D/._Tumor Size Measurement U87 Luc.xlsx
- Figure 6/6D/._Column_Tumor Size_GroupB (n = 8, 7, 5) till Day 34-4_ Tumor Size_GroupB (L598 n = 5).tif
- Figure 6/6D/6D.tif
- Figure 6/6D/6D_README.txt
- Figure 6/6D/6D_Tumor Size Measurement U87 Luc.xlsx
- Figure 6/6E/
- Figure 6/6E/6E.jpeg
- Figure 6/6F/
- Figure 6/6F/._Tumor Size Measurement MDA_MB-231_TR.xlsx
- Figure 6/6F/6F.tif
- Figure 6/6F/6F_README.txt
- Figure 6/6F/6F_Tumor Size Measurement MDA_MB-231_TR.xlsx
