# Supplementary material for: PTPN1/PTPN2 inhibition improves NK cancer therapy by enhancing IL-2 and mitigating TGFβ1 responses
Source: EMBO Rep. 2026 Apr 15;27(10):2581–613. doi: 10.1038/s44319-026-00745-0 (PMC13219468; doi:10.1038/s44319-026-00745-0)
Supplement: Supplementary file 8 — Source data Fig. 6 [file 44319_2026_745_MOESM8_ESM.zip › Figure 6/6B/6B_U87_NK92_shFF_shN1N2_NT.xlsx]

## Sheet: Sheet1
Tumor Implantation Date	2022-10-13	Weight 20221026 (g)	2022-10-13		2022-10-15		2022-10-17	Days (Day 0)	0	1 cm^3 = 1g. (Tumor)		2022-10-20	Days	3			2022-10-23	Days	6		2022-10-24 NK Injection 1		2022-10-26	Days	9			2022-10-29	Days	12		2022-10-31 NK Injection 2		2022-11-01	Days	15	2022-11-01	Days	15			2022-11-03			2022-11-04	Days	18
Tag			Conditions	Sex		Weight	Length/2	Height/2	Tumor Volume	Adjust Weight (Minus Tumor) g	Weight	Length/2	Height/2	Tumor Volume	Adjust Weight (Minus Tumor) g	Weight	Length/2	Height/2	Tumor Volume	Adjust Weight (Minus Tumor) g		Weight	Length/2	Height/2	Tumor Volume	Adjust Weight (Minus Tumor) g	Weight	Length/2	Height/2	Tumor Volume	Adjust Weight (Minus Tumor) g		Weight	Length/2	Height/2	Tumor Volume	Length/2	Height/2	Tumor Volume	Total Volume	Adjust Weight (Minus Tumor) g			Weight	Length/2	Height/2	Tumor Volume	Tumor islet 2
79		35.1	Healthy	M	33.8	34.5			0		34.5			0		34.2			0			35.1			0		35.5			0			36.2			0								35.5
80		33.3	Healthy	M	32.9	33.2			0		33.7			0		33.5			0			33.3			0		32.6			0			32.8			0								32.4
81		33	Healthy	M	32.5	32.8			0		32.6			0		32.6			0			33			0		33.3			0			34.4			0								33.8
82		23.6	Healthy	F	25.9	25.1			0		24.9			0		24.7			0			23.6			0		24.3			0			24.7			0								25.3
83		24.4	Healthy	F	23.8	25			0		24.4			0		24.5			0			24.4			0		24.6			0			24.7			0								24.3
84		28.1	Healthy	F	29.6	29.1			0		28.6			0		27.4			0			28.1			0		28			0			28.7			0								27.9
85	B001.2A	27.6	shFF	M	28.5	28.8	2.45	2.5	62.858	28.7371	28.3	2	2.45	41.0501	28.2589	28.3	2.45	3.25	81.7154	28.2183		27.6	2.65	3.2	94.1305	27.5059	27.2	2.8	3	98.5203	27.1015		28	3	3.15	118.752					27.8812			28	3.35	3.4	159.83
86	B001.2A	30.6	shFF	M	30.2	30.2			0	30.2	29.9	1	1.9	7.9587	29.892	30.3	1.05	2.1	9.6981	30.2903		30.6	1.3	2.25	15.9279	30.5841	30.2	1.5	2.25	21.2058	30.1788		30.4	1.4	2.45	20.1146					30.3799			29	1.65	3.3	37.6331
87	B001.2A	34.8	shN1N2	M	33.7	34.1			0	34.1	34.2	1.9	2.25	34.0234	34.166	34.5	2.15	2.2	42.5979	34.4574		34.8	2.15	2.1	40.6616	34.7593	35.1	2.1	2.15	39.716	35.0603		36	2.1	2.35	43.4105					35.9566			34.8	2.25	2.3	48.7732
88	B001.2A	31.2	shN1N2	M	29.8	29.9	2.5	3.4	89.0118	29.811	29.9	2.4	3.4	82.0333	29.818	30.3	2.6	3.25	92.0277	30.208		31.2	2.5	3.5	91.6298	31.1084	31.2	2.35	2.95	68.2412	31.1318		31.3	2.35	3.2	74.0243					31.226			31.3	2.4	3.15	76.0014
89	B001.2B	30.4	shFF	M	30.1	29.7			0	29.7	30	1.9	2.5	37.8038	29.9622	29.9	2	3	50.2655	29.8497		30.4	2.1	3.05	56.3413	30.3437	30	2.6	3.4	96.2752	29.9037		30.7	2.35	3.5	80.9641					30.619			30.5	2.3	4.9	108.578
90	B001.2B	31.9	shN1N2	M	31.1	31.3			0	31.3	31.3	1.55	1.6	16.1017	31.2839	31.3	1.85	2.1	30.1059	31.2699		31.9	1.6	1.75	18.7658	31.8812	31.1	1.5	1.85	17.4358	31.0826		31.5	1.7	2.1	25.4218					31.4746			31.3	1.7	2.2	26.6323
91	B001.2B	28.4	No Treatment	M	28.6	28.3			0	28.3	28			0	28	28.3	1.6	2.25	24.1274	28.2759		28.4	1.3	2.3	16.2818	28.3837	27.8	1.5	2.05	19.3208	27.7807		28.5	1.75	2	25.6563					28.4743			28.4	1.95	2.65	42.2089
92	B001.2B	30.9	No Treatment	M	29.8	29	2	2.45	41.0501	28.9589	29.4	2.7	2.8	85.5016	29.3145	29.9	2.7	2.9	88.5552	29.8114		30.9	2.75	3.95	125.127	30.7749	30.6	3.3	3.2	145.971	30.454		28.6	3	3.85	145.142					28.4549			30.6	3.25	3.95	174.764
109	B004.4B	30.2	No Treatment	M	30.4	30.1	1.55	1.75	17.6112	30.0824	30.1	1.7	2.7	32.6851	30.0673	29.7	1.45	3.4	29.9436	29.6701		30.2	1.9	3.45	52.1693	30.1478	30.8	2.6	3.3	93.4435	30.7066		31.8	2.75	3.9	123.543					31.6765			31	2.9	3.6	126.82
110	B004.4B	27.7	No Treatment	M	28.2	27.8	1.9	1.9	28.7309	27.7713	27.6	2.2	2.3	46.6296	27.5534	28.3	2.65	2.8	82.3642	28.2176		27.7	2.55	3	81.7128	27.6183	27.5	2.4	3.15	76.0014	27.424		28.1	2.9	3	105.683					27.9943			27.9	2.9	3.7	130.343
121	B004.4A	29.4	No Treatment	M	29.7	29.5			0	29.5	28.6	1.8	3.05	41.3936	28.5586	27.5	2.35	2.5	57.8315	27.4422		29.4	2.3	2.6	57.6126	29.3424	26.6	2.1	2.8	51.7232	26.5483		27.9	2.4	2.6	62.7313	1.3	1.4	9.91068	72.642	27.8274			27.2	3.2	3.4	145.837
123	B002.5B	31.9	No Treatment	M	31.2	30.8			0	30.8	30.8			0	30.8	31.3	1.4	2.4	19.7041	31.2803		31.9	1.65	2.05	23.3782	31.8766	32	1.45	2.5	22.0173	31.978		33.2	2.5	2.85	74.6128					33.1254			32.9	3	3.9	147.027
124	B002.5B	29.5	No Treatment	M	29.7	29.9	1.95	2.15	34.2449	29.8658	29.6	1.7	2.45	29.6587	29.5703	29.9	2	2.15	36.0236	29.864		29.5	2.4	2.55	61.525	29.4385	29.6	2.25	2.6	55.135	29.5449		30.4	3.15	3.2	133.002					30.267			29.8	3.15	3.4	141.315
125	B002.5B	33.4	Healthy	M	32.6	32.3			0		32.6			0		32.7			0			33.4			0		33.2			0			33.7			0								33.5
126	B002.5B	35.2	Healthy	M	34.5	34.7			0		35			0		35			0			35.2			0		35.8			0			36.2			0								36.1
127	B002.5B	31.2	Healthy	M	30.3	30.3			0		29.8			0		29.9			0			31.2			0		31.2			0			32			0								31.3
[truncated: 35 more columns]
