# Supplementary material for: PTPN1/PTPN2 inhibition improves NK cancer therapy by enhancing IL-2 and mitigating TGFβ1 responses
Source: EMBO Rep. 2026 Apr 15;27(10):2581–613. doi: 10.1038/s44319-026-00745-0 (PMC13219468; doi:10.1038/s44319-026-00745-0)
Supplement: Supplementary file 8 — Source data Fig. 6 [file 44319_2026_745_MOESM8_ESM.zip › Figure 6/6B/6B_README.txt]

Tag = mice ID. shFF NK92 treatment group mice were highlighted in blue. shN1N2 (shPTPN1/shPTPN2) NK92 treatment group mice were highlighted in pink. No Treatment group were highlighted in grey. Healthy mice (no tumor implantation) were highlighted in orange. Tumor volume calculations were provided). Adjusted mice body weights (after subtracting the weight of tumor by the estimation 0.001 cm^3 = 1g) were provided. 
