# Supplementary material for: PTPN1/PTPN2 inhibition improves NK cancer therapy by enhancing IL-2 and mitigating TGFβ1 responses
Source: EMBO Rep. 2026 Apr 15;27(10):2581–613. doi: 10.1038/s44319-026-00745-0 (PMC13219468; doi:10.1038/s44319-026-00745-0)
Supplement: Supplementary file 8 — Source data Fig. 6 [file 44319_2026_745_MOESM8_ESM.zip › Figure 6/6D/6D_README.txt]

Each sheet represent one group of mice. NT = no treatment group. B-L598#1: Mice 550, 551 were found dead by animal facility on Day 18 and were excluded from further analysis. B-L598#2: Mice 566, 567, 568 were dead after heating before i.v. injections on Day 18 and were excluded from further analysis. B-PBS#1: Mouse 556 was found dead by animal facility on Day 18 and was excluded from further analysis. 
