# Supplementary material for: PTPN1/PTPN2 inhibition improves NK cancer therapy by enhancing IL-2 and mitigating TGFβ1 responses
Source: EMBO Rep. 2026 Apr 15;27(10):2581–613. doi: 10.1038/s44319-026-00745-0 (PMC13219468; doi:10.1038/s44319-026-00745-0)
Supplement: Supplementary file 8 — Source data Fig. 6 [file 44319_2026_745_MOESM8_ESM.zip › Figure 6/6D/6D_Tumor Size Measurement U87 Luc.xlsx]

## Sheet: A-Healthy
Day 0	2023-09-07	Thu.
				Tumor size				Total tumor volume	Average tumor volume	Injection (L)	Injection (R)		Note
	CAGE	ID	BW (g)	Length	Width	Depth	Volume
Healthy	B020.1A	559	32.1				0	0	0
							0
							0
		560	29.2				0	0	0
							0
							0
		561	29.3				0	0	0
							0
							0
		562	31.3				0	0	0
							0
							0
		563	31.1				0	0	0
							0
							0
Day 4	2023-09-11	Mon.
				Tumor size				Total tumor volume	Average tumor volume	Injection (L)	Injection (R)		Percentage of Body Weight Changes
	CAGE	ID	BW (g)	Length	Width	Depth	Volume
Healthy	B020.1A	559	32.5				0	0	0				101.246
							0
							0
		560	30				0	0	0				102.74
							0
							0
		561	28.2				0	0	0				96.2457
							0
							0
		562	30.4				0	0	0				97.1246
							0
							0
		563	31				0	0	0				99.6785
							0
							0
Day 6	2023-09-13	Wed.
				Tumor size				Total tumor volume	Average tumor volume	Injection (L)	Injection (R)		Percentage of Body Weight Changes
	CAGE	ID	BW (g)	Length	Width	Depth	Volume
Healthy	B020.1A	559	33.3				0	0	0				103.738
							0
							0
		560	30.4				0	0	0				104.11
							0
							0
		561	28.6				0	0	0				97.6109
							0
							0
		562	30.7				0	0	0				98.0831
							0
							0
		563	30.9				0	0	0				99.3569
							0
							0
Day 8	2023-09-15	Fri.
				Tumor size				Total tumor volume	Average tumor volume	Injection (L)	Injection (R)		Percentage of Body Weight Changes
	CAGE	ID	BW (g)	Length	Width	Depth	Volume
Healthy	B020.1A	559	33.4				0	0	0				104.05
							0
							0
		560	30.7				0	0	0				105.137
							0
							0
		561	28.9				0	0	0				98.6348
							0
							0
		562	30.7				0	0	0				98.0831
							0
							0
		563	30.6				0	0	0				98.3923
							0
							0
Day 10	2023-09-17	Sun.
				Tumor size				Total tumor volume	Average tumor volume	Injection (L)	Injection (R)		Percentage of Body Weight Changes
	CAGE	ID	BW (g)	Length	Width	Depth	Volume
Healthy	B020.1A	559	33.4				0	0	0				104.05
							0
							0
		560	31				0	0	0				106.164
							0
							0
		561	28.8				0	0	0				98.2935
							0
							0
		562	30.4				0	0	0				97.1246
							0
							0
		563	30.9				0	0	0				99.3569
							0
							0
Day 12	2023-09-19	Tues.
				Tumor size				Total tumor volume	Average tumor volume	Injection (L)	Injection (R)		Percentage of Body Weight Changes
	CAGE	ID	BW (g)	Length	Width	Depth	Volume
Healthy	B020.1A	559	33.6				0	0	0				104.673
							0
							0
		560	31.1				0	0	0				106.507
							0
							0
		561	29.4				0	0	0				100.341
							0
							0
		562	30.6				0	0	0				97.7636
							0
							0
		563	31.3				0	0	0				100.643
							0
							0
Day 14	2023-09-21	Thur.
				Tumor size				Total tumor volume	Average tumor volume	Injection (L)	Injection (R)		Percentage of Body Weight Changes
	CAGE	ID	BW (g)	Length	Width	Depth	Volume
Healthy	B020.1A	559	33.4				0	0	0				104.05
							0
							0
		560	30.5				0	0	0				104.452
							0
							0
		561	29.2				0	0	0				99.6587
							0
							0
		562	29.8				0	0	0				95.2077
							0
							0
		563	30.8				0	0	0				99.0354
							0
							0
Day 16	2023-09-23	Sat.
				Tumor size				Total tumor volume	Average tumor volume	Injection (L)	Injection (R)		Percentage of Body Weight Changes
	CAGE	ID	BW (g)	Length	Width	Depth	Volume
Healthy	B020.1A	559	33.7				0	0	0				104.984
							0
							0
		560	30.8				0	0	0				105.479
							0
							0
		561	30				0	0	0				102.389
							0
							0
		562	31.2				0	0	0				99.6805
							0
							0
		563	31.9				0	0	0				102.572
							0
							0
Day 18	2023-09-25	Mon.
				Tumor size				Total tumor volume	Average tumor volume	Injection (L)	Injection (R)		Percentage of Body Weight Changes
	CAGE	ID	BW (g)	Length	Width	Depth	Volume
Healthy	B020.1A	559	33.4				0	0	0				104.05
							0
							0
		560	31				0	0	0				106.164
							0
							0
		561	30.4				0	0	0				103.754
							0
							0
		562	30.9				0	0	0				98.722
							0
							0
		563	31.7				0	0	0				101.929
							0
							0
Day 20	2023-09-27	Wed.
				Tumor size				Total tumor volume	Average tumor volume	Injection (L)	Injection (R)		Percentage of Body Weight Changes
	CAGE	ID	BW (g)	Length	Width	Depth	Volume
Healthy	B020.1A	559	33.3				0	0	0				103.738
							0
							0
		560	31.2				0	0	0				106.849
							0
							0
		561	30.3				0	0	0				103.413
							0
							0
		562	31.4				0	0	0				100.319
							0
							0
		563	31.6				0	0	0				101.608
							0
							0
Day 22	2023-09-29	Fri.
				Tumor size				Total tumor volume	Average tumor volume	Injection (L)	Injection (R)		Percentage of Body Weight Changes
	CAGE	ID	BW (g)	Length	Width	Depth	Volume
Healthy	B020.1A	559	33.7				0	0	0				104.984
							0
							0
		560	31.2				0	0	0				106.849
							0
							0
		561	30.1				0	0	0				102.73
							0
							0
		562	31.4				0	0	0				100.319
							0
							0
		563	32				0	0	0				102.894
							0
							0
Day 24	2023-10-01	Sun.
				Tumor size				Total tumor volume	Average tumor volume	Injection (L)	Injection (R)		Percentage of Body Weight Changes
	CAGE	ID	BW (g)	Length	Width	Depth	Volume
Healthy	B020.1A	559	34.1				0	0	0				106.231
							0
							0
		560	32				0	0	0				109.589
							0
							0
		561	30.2				0	0	0				103.072
							0
							0
		562	31.4				0	0	0				100.319
							0
							0
		563	31.9				0	0	0				102.572
							0
							0
Day 26	2023-10-03	Tues.
				Tumor size				Total tumor volume	Average tumor volume	Injection (L)	Injection (R)		Percentage of Body Weight Changes
	CAGE	ID	BW (g)	Length	Width	Depth	Volume
Healthy	B020.1A	559	33				0	0	0				102.804
							0
							0
		560	32.1				0	0	0				109.932
							0
							0
		561	30.2				0	0	0				103.072
							0
							0
		562	31.9				0	0	0				101.917
							0
							0
		563	32				0	0	0				102.894
							0
							0
Day 28	2023-10-05	Thu.
				Tumor size				Total tumor volume	Average tumor volume	Injection (L)	Injection (R)		Percentage of Body Weight Changes
	CAGE	ID	BW (g)	Length	Width	Depth	Volume
Healthy	B020.1A	559	33.2				0	0	0				103.427
							0
							0
		560	32				0	0	0				109.589
							0
							0
		561	30.5				0	0	0				104.096
							0
							0
		562	32.4				0	0	0				103.514
							0
							0
		563	32.1				0	0	0				103.215
							0
							0
Day 30	2023-10-07	Sat.
				Tumor size				Total tumor volume	Average tumor volume	Injection (L)	Injection (R)		Percentage of Body Weight Changes
	CAGE	ID	BW (g)	Length	Width	Depth	Volume
Healthy	B020.1A	559	34.3				0	0	0				106.854
							0
							0
		560	32.4				0	0	0				110.959
							0
							0
		561	31.5				0	0	0				107.509
							0
							0
		562	32.8				0	0	0				104.792
							0
							0
		563	32.6				0	0	0				104.823
							0
							0

## Sheet: A-Healthy PBS
Day 0	2023-09-07	Thu.
				Tumor size				Total tumor volume	Average tumor volume	Injection (L)	Injection (R)		Note	% of Body Weight
	CAGE	ID	BW (g)	Length	Width	Depth	Volume
Healthy	B022.1B + B023.1A	569	33				0	0	0
							0
							0
		570	31.6				0	0	0
							0
							0
		571	30.6				0	0	0
							0
							0
		572	30.6				0	0	0				For organ collection. Injected around 5 millions of cells on Oct. 13 (one day before end point) For Organ Collection
							0
							0
		573	30.6				0	0	0				For organ collection. Injected around 1 millions of cells on Oct. 13 (one day before end point) For Organ Collection
							0
							0
Day 4	2023-09-11	Mon.
				Tumor size				Total tumor volume	Average tumor volume	Injection (L)	Injection (R)		% of Body Weight
	CAGE	ID	BW (g)	Length	Width	Depth	Volume
Healthy	B022.1B + B023.1A	569	33.2				0	0	0				100.606
							0
							0
		570	31.1				0	0	0				98.4177
							0
							0
		571	30.3				0	0	0				99.0196
							0
							0
		572	31.6				0	0	0				103.268
							0
							0
		573	30.1				0	0	0				98.366
							0
							0
Day 6	2023-09-13	Wed.
				Tumor size				Total tumor volume	Average tumor volume	Injection (L)	Injection (R)		% of Body Weight
	CAGE	ID	BW (g)	Length	Width	Depth	Volume
Healthy	B022.1B + B023.1A	569	33.8				0	0	0				102.424
							0
							0
		570	31				0	0	0				98.1013
							0
							0
		571	29.5				0	0	0				96.4052
							0
							0
		572	31.2				0	0	0				101.961
							0
							0
		573	30.4				0	0	0				99.3464
							0
							0
Day 8	2023-09-15	Fri.
				Tumor size				Total tumor volume	Average tumor volume	Injection (L)	Injection (R)		% of Body Weight
	CAGE	ID	BW (g)	Length	Width	Depth	Volume
Healthy	B022.1B + B023.1A	569	34				0	0	0				103.03
							0
							0
		570	29.3				0	0	0				92.7215
							0
							0
		571	28.7				0	0	0				93.7908
							0
							0
		572	31				0	0	0				101.307
							0
							0
		573	29.8				0	0	0				97.3856
							0
							0
Day 10	2023-09-17	Sun.
				Tumor size				Total tumor volume	Average tumor volume	Injection (L)	Injection (R)		% of Body Weight
	CAGE	ID	BW (g)	Length	Width	Depth	Volume
Healthy	B022.1B + B023.1A	569	33.9				0	0	0				102.727
							0
							0
		570	29.6				0	0	0				93.6709
							0
							0
		571	29.9				0	0	0				97.7124
							0
							0
		572	31.3				0	0	0				102.288
							0
							0
		573	30.4				0	0	0				99.3464
							0
							0
Day 12	2023-09-19	Tues.
				Tumor size				Total tumor volume	Average tumor volume	Injection (L)	Injection (R)		% of Body Weight
	CAGE	ID	BW (g)	Length	Width	Depth	Volume
Healthy	B022.1B + B023.1A	569	34.5				0	0	0				104.545
							0
							0
		570	29.4				0	0	0				93.038
							0
							0
		571	29.8				0	0	0				97.3856
							0
							0
		572	31.6				0	0	0				103.268
							0
							0
		573	30.8				0	0	0				100.654
							0
							0
Day 14	2023-09-21	Thur.
				Tumor size				Total tumor volume	Average tumor volume	Injection (L)	Injection (R)		% of Body Weight
	CAGE	ID	BW (g)	Length	Width	Depth	Volume
Healthy	B022.1B + B023.1A	569	34.2				0	0	0				103.636
							0
							0
		570	29.9				0	0	0				94.6203
							0
							0
		571	29.9				0	0	0				97.7124
							0
							0
		572	31.2				0	0	0				101.961
							0
							0
		573	30.2				0	0	0				98.6928
							0
							0
Day 16	2023-09-23	Sat.
				Tumor size				Total tumor volume	Average tumor volume	Injection (L)	Injection (R)		% of Body Weight
	CAGE	ID	BW (g)	Length	Width	Depth	Volume
Healthy	B022.1B + B023.1A	569	35.1				0	0	0				106.364
							0
							0
		570	30.5				0	0	0				96.519
							0
							0
		571	30.5				0	0	0				99.6732
							0
							0
		572	31.8				0	0	0				103.922
							0
							0
		573	30.8				0	0	0				100.654
							0
							0
Day 18	2023-09-25	Mon.
				Tumor size				Total tumor volume	Average tumor volume	Injection (L)	Injection (R)		% of Body Weight
	CAGE	ID	BW (g)	Length	Width	Depth	Volume
Healthy	B022.1B + B023.1A	569	34.1				0	0	0				103.333
							0
							0
		570	30.1				0	0	0				95.2532
							0
							0
		571	29.8				0	0	0				97.3856
							0
							0
		572	31.2				0	0	0				101.961
							0
							0
		573	30.2				0	0	0				98.6928
							0
							0
Day 20	2023-09-27	Wed.
				Tumor size				Total tumor volume	Average tumor volume	Injection (L)	Injection (R)		% of Body Weight
	CAGE	ID	BW (g)	Length	Width	Depth	Volume
Healthy	B022.1B + B023.1A	569	34.3				0	0	0				103.939
							0
							0
		570	31.1				0	0	0				98.4177
							0
							0
		571	30.3				0	0	0				99.0196
							0
							0
		572	31				0	0	0				101.307
							0
							0
		573	30.1				0	0	0				98.366
							0
							0
Day 22	2023-09-29	Fri.
				Tumor size				Total tumor volume	Average tumor volume	Injection (L)	Injection (R)		% of Body Weight
	CAGE	ID	BW (g)	Length	Width	Depth	Volume
Healthy	B022.1B + B023.1A	569	34.5				0	0	0				104.545
							0
							0
		570	31.5				0	0	0				99.6835
							0
							0
		571	30.2				0	0	0				98.6928
							0
							0
		572	31.7				0	0	0				103.595
							0
							0
		573	30.8				0	0	0				100.654
							0
							0
Day 24	2023-10-01	Sun.
				Tumor size				Total tumor volume	Average tumor volume	Injection (L)	Injection (R)		% of Body Weight
	CAGE	ID	BW (g)	Length	Width	Depth	Volume
Healthy	B022.1B + B023.1A	569	34.9				0	0	0				105.758
							0
							0
		570	31.7				0	0	0				100.316
							0
							0
		571	30.4				0	0	0				99.3464
							0
							0
		572	31.2				0	0	0				101.961
							0
							0
		573	30.6				0	0	0				100
							0
							0
Day 26	2023-10-03	Tues.
				Tumor size				Total tumor volume	Average tumor volume	Injection (L)	Injection (R)		% of Body Weight
	CAGE	ID	BW (g)	Length	Width	Depth	Volume
Healthy	B022.1B + B023.1A	569	34.1				0	0	0				103.333
							0
							0
		570	31.1				0	0	0				98.4177
							0
							0
		571	29.8				0	0	0				97.3856
							0
							0
		572	30.4				0	0	0				99.3464
							0
							0
		573	30.5				0	0	0				99.6732
							0
							0
Day 28	2023-10-05	Thu.
				Tumor size				Total tumor volume	Average tumor volume	Injection (L)	Injection (R)		% of Body Weight
	CAGE	ID	BW (g)	Length	Width	Depth	Volume
Healthy	B022.1B + B023.1A	569	34.8				0	0	0				105.455
							0
							0
		570	31.2				0	0	0				98.7342
							0
							0
		571	30.2				0	0	0				98.6928
							0
							0
		572	31				0	0	0				101.307
							0
							0
		573	30.9				0	0	0				100.98
							0
							0
Day 30	2023-10-07	Sat.
				Tumor size				Total tumor volume	Average tumor volume	Injection (L)	Injection (R)		% of Body Weight
	CAGE	ID	BW (g)	Length	Width	Depth	Volume
Healthy	B022.1B + B023.1A	569	35.3				0	0	0				106.97
							0
							0
		570	31.7				0	0	0				100.316
							0
							0
		571	30.9				0	0	0				100.98
							0
							0
		572	31.7				0	0	0				103.595
							0
							0
		573	31.3				0	0	0				102.288
							0
							0

## Sheet: A-Healthy L598
Day 0	2023-09-07	Thu.
				Tumor size				Total tumor volume	Average tumor volume	Injection (L)	Injection (R)		Note
	CAGE	ID	BW (g)	Length	Width	Depth	Volume
Healthy	B023.1B	574	24.9				0	0	0				Leave out. Did not receive 5 millions of NK cells one day before the end point on Oct. 13
							0
							0
		575	28.3				0	0	0
							0
							0
		576	29.5				0	0	0				For Organ Collection
							0
							0
		577	29.5				0	0	0				For Organ Collection
							0
							0
		578	31.6				0	0	0				Injected around 3 millions of NK one day before end point on Oct. 13
							0
							0
Day 4	2023-09-11	Mon.
				Tumor size				Total tumor volume	Average tumor volume	Injection (L)	Injection (R)		% of Body Weight
	CAGE	ID	BW (g)	Length	Width	Depth	Volume
Healthy	B023.1B	574	25.3				0	0	0				101.606
							0
							0
		575	28.7				0	0	0				101.413
							0
							0
		576	29.6				0	0	0				100.339
							0
							0
		577	29				0	0	0				98.3051
							0
							0
		578	30.9				0	0	0				97.7848
							0
							0
Day 6	2023-09-13	Wed.
				Tumor size				Total tumor volume	Average tumor volume	Injection (L)	Injection (R)		% of Body Weight
	CAGE	ID	BW (g)	Length	Width	Depth	Volume
Healthy	B023.1B	574	26.1				0	0	0				104.819
							0
							0
		575	29.9				0	0	0				105.654
							0
							0
		576	30.9				0	0	0				104.746
							0
							0
		577	29.9				0	0	0				101.356
							0
							0
		578	32.1				0	0	0				101.582
							0
							0
Day 8	2023-09-15	Fri.
				Tumor size				Total tumor volume	Average tumor volume	Injection (L)	Injection (R)		% of Body Weight
	CAGE	ID	BW (g)	Length	Width	Depth	Volume
Healthy	B023.1B	574	25.7				0	0	0				103.213
							0
							0
		575	29.5				0	0	0				104.24
							0
							0
		576	30.7				0	0	0				104.068
							0
							0
		577	30.2				0	0	0				102.373
							0
							0
		578	31.8				0	0	0				100.633
							0
							0
Day 10	2023-09-17	Sun.
				Tumor size				Total tumor volume	Average tumor volume	Injection (L)	Injection (R)		% of Body Weight
	CAGE	ID	BW (g)	Length	Width	Depth	Volume
Healthy	B023.1B	574	26.1				0	0	0				104.819
							0
							0
		575	29.8				0	0	0				105.3
							0
							0
		576	30.9				0	0	0				104.746
							0
							0
		577	30.4				0	0	0				103.051
							0
							0
		578	31.3				0	0	0				99.0506
							0
							0
Day 12	2023-09-19	Tues.
				Tumor size				Total tumor volume	Average tumor volume	Injection (L)	Injection (R)		% of Body Weight
	CAGE	ID	BW (g)	Length	Width	Depth	Volume
Healthy	B023.1B	574	26.6				0	0	0				106.827
							0
							0
		575	30.1				0	0	0				106.36
							0
							0
		576	31.6				0	0	0				107.119
							0
							0
		577	30.6				0	0	0				103.729
							0
							0
		578	31.9				0	0	0				100.949
							0
							0
Day 14	2023-09-21	Thur.
				Tumor size				Total tumor volume	Average tumor volume	Injection (L)	Injection (R)		% of Body Weight
	CAGE	ID	BW (g)	Length	Width	Depth	Volume
Healthy	B023.1B	574	26.2				0	0	0				105.221
							0
							0
		575	29.9				0	0	0				105.654
							0
							0
		576	31.1				0	0	0				105.424
							0
							0
		577	30.1				0	0	0				102.034
							0
							0
		578	31.2				0	0	0				98.7342
							0
							0
Day 16	2023-09-23	Sat.
				Tumor size				Total tumor volume	Average tumor volume	Injection (L)	Injection (R)		% of Body Weight
	CAGE	ID	BW (g)	Length	Width	Depth	Volume
Healthy	B023.1B	574	26.9				0	0	0				108.032
							0
							0
		575	30.5				0	0	0				107.774
							0
							0
		576	31.8				0	0	0				107.797
							0
							0
		577	30.8				0	0	0				104.407
							0
							0
		578	31.6				0	0	0				100
							0
							0
Day 18	2023-09-25	Mon.
				Tumor size				Total tumor volume	Average tumor volume	Injection (L)	Injection (R)		% of Body Weight
	CAGE	ID	BW (g)	Length	Width	Depth	Volume
Healthy	B023.1B	574	26.3				0	0	0				105.622
							0
							0
		575	30				0	0	0				106.007
							0
							0
		576	31				0	0	0				105.085
							0
							0
		577	30.3				0	0	0				102.712
							0
							0
		578	30.5				0	0	0				96.519
							0
							0
Day 20	2023-09-27	Wed.
				Tumor size				Total tumor volume	Average tumor volume	Injection (L)	Injection (R)		% of Body Weight
	CAGE	ID	BW (g)	Length	Width	Depth	Volume
Healthy	B023.1B	574	26				0	0	0				104.418
							0
							0
		575	30.1				0	0	0				106.36
							0
							0
		576	31.2				0	0	0				105.763
							0
							0
		577	30.2				0	0	0				102.373
							0
							0
		578	31.4				0	0	0				99.3671
							0
							0
Day 22	2023-09-29	Fri.
				Tumor size				Total tumor volume	Average tumor volume	Injection (L)	Injection (R)		% of Body Weight
	CAGE	ID	BW (g)	Length	Width	Depth	Volume
Healthy	B023.1B	574	25.8				0	0	0				103.614
							0
							0
		575	29.8				0	0	0				105.3
							0
							0
		576	31.5				0	0	0				106.78
							0
							0
		577	30.4				0	0	0				103.051
							0
							0
		578	31.7				0	0	0				100.316
							0
							0
Day 24	2023-10-01	Sun.
				Tumor size				Total tumor volume	Average tumor volume	Injection (L)	Injection (R)		% of Body Weight
	CAGE	ID	BW (g)	Length	Width	Depth	Volume
Healthy	B023.1B	574	25.8				0	0	0				103.614
							0
							0
		575	30				0	0	0				106.007
							0
							0
		576	31.4				0	0	0				106.441
							0
							0
		577	30.4				0	0	0				103.051
							0
							0
		578	31.7				0	0	0				100.316
							0
							0
Day 26	2023-10-03	Tues.
				Tumor size				Total tumor volume	Average tumor volume	Injection (L)	Injection (R)		% of Body Weight
	CAGE	ID	BW (g)	Length	Width	Depth	Volume
Healthy	B023.1B	574	25.9				0	0	0				104.016
							0
							0
		575	30.1				0	0	0				106.36
							0
							0
		576	31.6				0	0	0				107.119
							0
							0
		577	30.4				0	0	0				103.051
							0
							0
		578	31.5				0	0	0				99.6835
							0
							0
Day 28	2023-10-05	Thu.
				Tumor size				Total tumor volume	Average tumor volume	Injection (L)	Injection (R)		% of Body Weight
	CAGE	ID	BW (g)	Length	Width	Depth	Volume
Healthy	B023.1B	574	26.1				0	0	0				104.819
							0
							0
		575	30.2				0	0	0				106.714
							0
							0
		576	31.6				0	0	0				107.119
							0
							0
		577	30.3				0	0	0				102.712
							0
							0
		578	31.5				0	0	0				99.6835
							0
							0
Day 30	2023-10-07	Sat.
				Tumor size				Total tumor volume	Average tumor volume	Injection (L)	Injection (R)		% of Body Weight
	CAGE	ID	BW (g)	Length	Width	Depth	Volume
Healthy	B023.1B	574	27.3				0	0	0				109.639
							0
							0
		575	31				0	0	0				109.541
							0
							0
		576	33				0	0	0				111.864
							0
							0
		577	30.9				0	0	0				104.746
							0
							0
		578	33.3				0	0	0				105.38
							0
							0

## Sheet: B-NT#1
Day 0	2023-09-08	Fri.
				Tumor size				Total tumor volume	Average tumor volume	Injection (L)	Injection (R)		Note
	CAGE	ID	BW (g)	Length	Width	Depth	Volume
Tumor	B018.1C	544	28.8				0	0	0
							0
							0
		546	30				0	0	0
							0
							0
		548	23.3				0	0	0
							0
							0
Day 4	2023-09-12	Tues.
				Tumor size				Total tumor volume	Average tumor volume	Tumor Weight	Adjusted BW (g)		% of Body Weight
	CAGE	ID	BW (g)	Length	Width	Depth	Volume
Tumor	B018.1C	544	28.6	6.8	5.7	5.7	115.68	394.785	131.595	0.131595	28.4684		98.8486
				6.7	6	6	126.292
				6.7	6.6	6.6	152.813
		546	30.5	7	4.5	4.5	74.2201	240.775	80.2582	0.0802582	30.4197		94.7656
				7.5	4.7	4.7	86.7472
				6.9	4.7	4.7	79.8074
		548	24.4	6.8	6.4	6.4	145.837	441.703	147.234	0.147234	24.2528		80.8426
				7.2	5.9	5.9	131.23
				6.8	6.8	6.8	164.636
Day 6	2023-09-14	Thurs.
				Tumor size				Total tumor volume	Average tumor volume	Tumor Weight	Adjusted BW (g)		% of Body Weight
	CAGE	ID	BW (g)	Length	Width	Depth	Volume
Tumor	B018.1C	544	29	6.5	6.3	6.3	135.081	425.052	141.684	0.141684	28.8583		100.202
				6.7	6.6	6.6	152.813
				6.6	6.3	6.3	137.159
		546	29.8	3.3	2.2	2.2	8.36291	286.938	95.6461	0.0956461	29.7044		99.0145
				7.6	4.7	4.7	87.9038
				4.1	2.1	2.1	9.46718
				7.5	4.9	4.9	94.287
				3.2	2.3	2.3	8.86347
				7.7	4.4	4.4	78.0539
		548	24.4	4.3	4.2	4.2	39.716	522.46	174.153	0.174153	24.2258		103.974
				6.5	6	6	122.522
				4	3.6	3.6	27.1433
				7.3	6.5	6.5	161.491
				3.9	3.4	3.4	23.6059
				6.9	6.4	6.4	147.981
Day 8	2023-09-16	Sat.
				Tumor size				Total tumor volume	Average tumor volume	Tumor Weight	Adjusted BW (g)		% of Body Weight
	CAGE	ID	BW (g)	Length	Width	Depth	Volume
Tumor	B018.1C	544	30.1	7.7	6.8	6.8	186.426	563.32	187.773	0.187773	29.9122		103.862
				7.5	7	7	192.422
				7.4	6.9	6.9	184.471
		546	29.9	3.8	2.6	2.6	13.4502	515.298	171.766	0.171766	29.7282		99.0941
				8.4	6.7	6.7	197.436
				3.6	2.1	2.1	8.31265
				8.5	5.8	5.8	149.718
				3.1	2.3	2.3	8.58649
				8.1	5.7	5.7	137.795
		548	24.5	5.3	3.8	3.8	40.072	560.331	186.777	0.186777	24.3132		104.349
				7	6.4	6.4	150.126
				4.1	3.3	3.3	23.3781
				7.4	6.1	6.1	144.175
				4.1	3.5	3.5	26.2977
				7.5	6.7	6.7	176.282
Day 10	2023-09-18	Mon.
				Tumor size				Total tumor volume	Average tumor volume	Tumor Weight	Adjusted BW (g)		% of Body Weight
	CAGE	ID	BW (g)	Length	Width	Depth	Volume
Tumor	B018.1C	544	28.9	7.8	7.1	7.1	205.878	597.947	199.316	0.199316	28.7007		99.6552
				7.7	6.9	6.9	191.95
				7.8	7	7	200.119
		546	29.5	3.6	1.9	1.9	6.80468	419.656	139.885	0.139885	29.3601		97.867
				8.6	5.4	5.4	131.306
				2.9	1.8	1.8	4.91973
				8	5.5	5.5	126.711
				2.9	1.9	1.9	5.48155
				8.2	5.8	5.8	144.434
		548	24.2	4	3.9	3.9	31.8557	478.575	159.525	0.159525	24.0405		103.178
				6.9	6.2	6.2	138.877
				4	4	4	33.5103
				6.7	5.7	5.7	113.978
				4.3	4.2	4.2	39.716
				6.4	6	6	120.637
Day 12	2023-09-20	Wed.
				Tumor size				Total tumor volume	Average tumor volume	Tumor Weight	Adjusted BW (g)		% of Body Weight
	CAGE	ID	BW (g)	Length	Width	Depth	Volume
Tumor	B018.1C	544	29.1	7.7	7.3	7.3	214.85	639.187	213.062	0.213062	28.8869		100.302
				7.7	7.5	7.5	226.784
				7.7	7	7	197.554
		546	29.4	4.2	2.2	2.2	10.6437	519.225	173.075	0.173075	29.2269		97.4231
				8.5	6	6	160.221
				4.1	2.2	2.2	10.3903
				8.4	5.9	5.9	153.102			0	0
				3.7	2	2	7.74926
				8.8	6.2	6.2	177.119
		548	24.5	4.7	4.6	4.6	52.0729	540.543	180.181	0.180181	24.3198		104.377
				6.9	6	6	130.062
				4.5	3.8	3.8	34.0234
				7.1	6.3	6.3	147.549			0	0
				5.1	4.1	4.1	44.8886
				7	6	6	131.947
Day 14	2023-09-22	Fri.
				Tumor size				Total tumor volume	Average tumor volume	Tumor Weight	Adjusted BW (g)		% of Body Weight
	CAGE	ID	BW (g)	Length	Width	Depth	Volume
Tumor	B018.1C	544	29.1	7.5	7.1	7.1	197.959	572.779	190.926	0.190926	28.9091		100.379
				7.3	6.7	6.7	171.582
				7.7	7.1	7.1	203.238
		546	29.6	4.2	2.4	2.4	12.6669	633.623	211.208	0.211208	29.3888		97.9626
				8.5	6.8	6.8	205.795
				3.7	2.4	2.4	11.1589
				9	6.6	6.6	205.271			0	0
				4.4	2.6	2.6	15.5739
				9.1	6.2	6.2	183.157
		548	23.8	4.8	4.2	4.2	44.3341	540.475	180.158	0.180158	23.6198		101.373
				7.2	6	6	135.717
				5.1	4.2	4.2	47.105
				6.9	6	6	130.062			0	0
				5.3	4.3	4.3	51.3111
				7	6	6	131.947
Day 16	2023-09-24	Sun.
				Tumor size				Total tumor volume	Average tumor volume	Tumor Weight	Adjusted BW (g)		% of Body Weight
	CAGE	ID	BW (g)	Length	Width	Depth	Volume
Tumor	B018.1C	544	29.4	2.7	2.7	2.7	10.306	554.406	184.802	0.184802	29.2152		101.442
				7.1	7.1	7.1	187.402
				3.3	2.8	2.8	13.5465
				6.9	6.7	6.7	162.18			0	0
				2.8	2.8	2.8	11.494
				7	6.8	6.8	169.478
		546	29.5	3.5	2	2	7.33038	554.347	184.782	0.184782	29.3152		97.7174
				7.8	6.5	6.5	172.552
				3.7	2.4	2.4	11.1589
				7.7	6.6	6.6	175.621			0	0
				4	2.4	2.4	12.0637
				7.7	6.6	6.6	175.621
		548	24.7	5.2	4.3	4.3	50.3429	606.327	202.109	0.202109	24.4979		105.141
				7.4	6.4	6.4	158.705
				5.2	4.5	4.5	55.1349
				7.5	6.2	6.2	150.953			0	0
				4.5	4.2	4.2	41.5632
				7.2	6.3	6.3	149.628
Day 18	2023-09-26	Tues.
				Tumor size				Total tumor volume	Average tumor volume	Tumor Weight	Adjusted BW (g)		% of Body Weight
	CAGE	ID	BW (g)	Length	Width	Depth	Volume
Tumor	B018.1C	544	28.8	7	6.3	6.3	145.471	478.03	159.343	0.159343	28.6407		99.4467
				3.2	2.4	2.4	9.65096
				7.2	6.1	6.1	140.278
				3.1	2.5	2.5	10.1447			0	0
				7.6	6.4	6.4	162.994
				2.9	2.5	2.5	9.49022
		546	29.4	9.1	6.2	6.2	183.157	595.572	198.524	0.198524	29.2015		97.3383
				3.6	2.5	2.5	11.781
				8.6	6.2	6.2	173.093
				4.3	2.4	2.4	12.9685			0	0
				8.6	6.7	6.7	202.137
				3.8	2.5	2.5	12.4355
		548	24.7	5.8	4.1	4.1	51.0498	587.314	195.771	0.195771	24.5042		105.168
				7	6.1	6.1	136.382
				5.6	4.2	4.2	51.7231
				7.3	6.3	6.3	151.706			0	0
				5.4	4.3	4.3	52.2792
				7.4	6.1	6.1	144.175
Day 20	2023-09-28	Thurs.
				Tumor size				Total tumor volume	Average tumor volume	Tumor Weight	Adjusted BW (g)		% of Body Weight
	CAGE	ID	BW (g)	Length	Width	Depth	Volume
Tumor	B018.1C	544	28.1	7.5	7.3	7.3	209.269	650.024	216.675	0.216675	27.8833		96.8171
				3.2	2.7	2.7	12.2145
				7.7	6.9	6.9	191.95
				2.9	2.6	2.6	10.2646			0	0
				7.8	7.2	7.2	211.718
				3.1	3	3	14.6084
		546	29.1	8.7	7	7	223.21	642.073	214.024	0.214024	28.886		96.2866
				4.1	2.8	2.8	16.8305
				8.7	6.5	6.5	192.462
				4.1	2.6	2.6	14.5121			0	0
				8.5	6.4	6.4	182.296
				3.9	2.5	2.5	12.7627
		548	24.8	7.9	7	7	202.685	754.875	251.625	0.251625	24.5484		105.358
				4.9	4.4	4.4	49.6706
				8.3	6.7	6.7	195.086
				5.1	4.2	4.2	47.105			0	0
				8.2	6.6	6.6	187.025
				5.6	5	5	73.3038
Day 22	2023-09-30	Sat.
				Tumor size				Total tumor volume	Average tumor volume	Tumor Weight	Adjusted BW (g)		% of Body Weight
	CAGE	ID	BW (g)	Length	Width	Depth	Volume
Tumor	B018.1C	544	28.8	8.3	6.8	6.8	200.953	677.477	225.826	0.225826	28.5742		99.2159
				2.6	2.4	2.4	7.84141
				8.4	7.2	7.2	228.004
				2.8	2.5	2.5	9.16297			0	0
				8.2	7.1	7.1	216.436
				3.2	3	3	15.0796
		546	30	4.9	2.9	2.9	21.577	725.335	241.778	0.241778	29.7582		99.1941
				9.1	6.4	6.4	195.164
				4.6	3.1	3.1	23.1462
				9.4	6.7	6.7	220.941			0	0
				4.6	3	3	21.677
				9.2	7.1	7.1	242.83
		548	25.5	8.4	8	8	281.486	975.801	325.267	0.325267	25.1747		108.046
				5.3	5.1	5.1	72.1796
				8.3	7.7	7.7	257.666
				5.6	4.4	4.4	56.7664			0	0
				8.1	7.8	7.8	258.031
				4.9	4.4	4.4	49.6706
Day 24	2023-10-02	Mon.
				Tumor size				Total tumor volume	Average tumor volume	Tumor Weight	Adjusted BW (g)		% of Body Weight
	CAGE	ID	BW (g)	Length	Width	Depth	Volume
Tumor	B018.1C	544	28.3	7.8	7.4	7.4	223.644	706.173	235.391	0.235391	28.0646		97.4466
				3.1	3	3	14.6084
				8.1	7.3	7.3	226.011
				3.2	3.1	3.1	16.1017			0	0
				7.8	7.2	7.2	211.718
				3.2	2.9	2.9	14.0911
		546	29.8	5	2.9	2.9	22.0173	865.022	288.341	0.288341	29.5117		98.3722
				10.2	6.8	6.8	246.954
				4.6	3.1	3.1	23.1462
				10.4	7.1	7.1	274.504			0	0
				4.4	2.9	2.9	19.3752
				10	7.3	7.3	279.026
		548	24.5	8.6	7.6	7.6	260.09	1032.1	344.035	0.344035	24.156		103.674
				5.2	5	5	68.0678
				9.3	7.7	7.7	288.711
				5	5	5	65.4498			0	0
				8.8	7.8	7.8	280.33
				5.1	5.1	5.1	69.4558
Day 26	2023-10-04	Wed.
				Tumor size				Total tumor volume	Average tumor volume	Tumor Weight	Adjusted BW (g)		% of Body Weight
	CAGE	ID	BW (g)	Length	Width	Depth	Volume
Tumor	B018.1C	544	29.1	8.4	8	8	281.486	922.89	307.63	0.30763	28.7924		99.9735
				3.6	2.3	2.3	9.97141
				8.4	8.3	8.3	302.994
				3.7	2.8	2.8	15.1885			0	0
				8.6	8.2	8.2	302.778
				3.2	2.5	2.5	10.472
		546	30	10.6	7	7	271.957	879.868	293.289	0.293289	29.7067		99.0224
				4.4	2.9	2.9	19.3752
				11	6.9	6.9	274.214
				4.1	3.4	3.4	24.8165			0	0
				10.5	7	7	269.391
				4.9	2.8	2.8	20.1146
		548	25.6	9.8	8.7	8.7	388.385	1376.95	458.985	0.458985	25.141		107.901
				5.6	5.3	5.3	82.3641
				9.7	8.7	8.7	384.422
				6	5.1	5.1	81.7128			0	0
				9.5	8.6	8.6	367.891
				5.3	5.1	5.1	72.1796
Day 28	2023-10-06	Fri.
				Tumor size				Total tumor volume	Average tumor volume	Tumor Weight	Adjusted BW (g)		% of Body Weight
	CAGE	ID	BW (g)	Length	Width	Depth	Volume
Tumor	B018.1C	544	28.9	9.2	9.1	9.1	398.904	1182.39	394.131	0.394131	28.5059		98.9787
				3.6	3	3	16.9646
				9.2	8.6	8.6	356.273
				3.2	2.8	2.8	13.136			0	0
				9.2	8.9	8.9	381.563
				3.3	3	3	15.5509
		546	29.9	4.6	2.8	2.8	18.8831	1013.84	337.948	0.337948	29.5621		98.5402
				12	6.9	6.9	299.142
				4.6	3.1	3.1	23.1462
				11.6	7.3	7.3	323.67			0	0
				4.4	3.1	3.1	22.1398
				11.4	7.4	7.4	326.864
		548	25	6	5.8	5.8	105.683	1841.89	613.963	0.613963	24.386		104.661
				10.6	9.5	9.5	500.9
				6.1	6	6	114.982
				10.6	9.8	9.8	533.036			0	0
				5.9	5.6	5.6	96.8783
				10.6	9.4	9.4	490.411
Day 30	2023-10-08	Sun.
				Tumor size				Total tumor volume	Average tumor volume	Tumor Weight	Adjusted BW (g)		Note
	CAGE	ID	BW (g)	Length	Width	Depth	Volume
Tumor	B018.1C	544	29.2	9.2	9.1	9.1	398.904	1265.24	421.748	0.421748	28.7783		99.9245
				3.2	2.6	2.6	11.3265
				9.3	9.2	9.2	412.151
				3.1	3	3	14.6084
				9.3	9.2	9.2	412.151
				3.2	3.1	3.1	16.1017
		546	29.8	5.3	3.5	3.5	33.9946	1137.98	379.327	0.379327	29.4207		98.0689
				12.3	7.5	7.5	362.265
				4.6	4.5	4.5	48.7732
				12.2	7.2	7.2	331.149
				5	3.5	3.5	32.0704
				11.5	7.4	7.4	329.731
		548	24.9	11.6	10.1	10.1	619.582	2114.71	704.902	0.704902	24.1951		103.842
				6.2	5.8	5.8	109.206
				11.5	9.9	9.9	590.156
				5.8	5.6	5.6	95.2363
				11.3	10.1	10.1	603.559
				5.7	5.7	5.7	96.9667

## Sheet: B- NT#2
Day 0	2023-09-08	Fri.
				Tumor size				Total tumor volume	Average tumor volume	Tumor Weight	Adjusted BW (g)		Note
	CAGE	ID	BW (g)	Length	Width	Depth	Volume
Tumor	B012.4A	584	29.6				0	0	0
							0
							0
		585	23.4				0	0	0
							0
							0
		586	23.7				0	0	0
							0
							0
		587	22.6				0	0	0
							0
							0
		588	27.7				0	0	0
							0
							0
Day 4	2023-09-12	Tues.
				Tumor size				Total tumor volume	Average tumor volume	Tumor Weight	Adjusted BW (g)		% of Body Weight
	CAGE	ID	BW (g)	Length	Width	Depth	Volume
Tumor	B012.4A	584	29.9	8	6.9	6.9	199.428	612.122	204.041	0.204041	29.696		100.324
				7.5	7.3	7.3	209.269
				7.6	7.1	7.2	203.424
		585	22.3	7	6.7	6.7	164.53	413.019	137.673	0.137673	22.1623		94.7108
				6.3	5.7	5.7	107.174
				6.8	6.3	6.3	141.315
		586	24.8	6	6	6	113.097	343.344	114.448	0.114448	24.6856		104.158
				6.3	5.6	5.6	103.446
				6.3	6.2	6.2	126.801
		587	23.7	4.2	4.1	4.1	36.9671	458.377	152.792	0.152792	23.5472		104.191
				7.8	4.8	4.8	94.0969
				4.3	4.1	4.1	37.8473
				7.7	5.7	5.7	130.99
				4.2	4.1	4.1	36.9671
				7.4	5.6	5.6	121.508
		588	27.5	6.9	6.7	6.7	162.18	514.69	171.563	0.171563	27.3284		98.6586
				7.3	7.1	7.1	192.681
				6.8	6.7	6.7	159.829
Day 6	2023-09-14	Thurs.
				Tumor size				Total tumor volume	Average tumor volume	Tumor Weight	Adjusted BW (g)		% of Body Weight
	CAGE	ID	BW (g)	Length	Width	Depth	Volume
Tumor	B012.4A	584	30.1	7.5	6.5	6.5	165.915	523	174.333	0.174333	29.9257		101.1
				7.8	6.3	6.3	162.097
				7.6	7	7	194.988
		585	21.1	6.9	5.6	5.6	113.298	363.592	121.197	0.121197	20.9788		89.653
				6.7	5.9	5.9	122.117
				6.8	6	6	128.177
		586	24.9	3.9	3.9	3.9	31.0593	475.206	158.402	0.158402	24.7416		104.395
				6.7	5.9	5.9	122.117
				4.1	3.5	3.5	26.2977
				6.6	6.5	6.5	146.005
				3.8	3.6	3.6	25.7862
				6.8	5.9	5.9	123.94
		587	24.4	9.7	5.4	5.4	148.101	476.468	158.823	0.158823	24.2412		107.262
				9.6	5.8	5.8	169.093
				9.7	5.6	5.6	159.274
		588	28.3	6.8	6.3	6.3	141.315	456.715	152.238	0.152238	28.1478		101.616
				6.9	6.9	6.9	172.007
				6.9	6.3	6.3	143.393
Day 8	2023-09-16	Sat.
				Tumor size				Total tumor volume	Average tumor volume	Tumor Weight	Adjusted BW (g)		% of Body Weight
	CAGE	ID	BW (g)	Length	Width	Depth	Volume
Tumor	B012.4A	584	30.4	7.8	6.1	6.1	151.968	498.09	166.03	0.16603	30.234		102.142
				7.7	6.4	6.4	165.139
				7.7	6.7	6.7	180.983
		585	21.3	6.7	6.4	6.4	143.692	414.99	138.33	0.13833	21.1617		90.4345
				6.8	6.2	6.2	136.864
				6.9	6.1	6.1	134.433
		586	25.9	3.6	3.5	3.5	23.0907	565.002	188.334	0.188334	25.7117		108.488
				7.2	6.2	6.2	144.915
				3.9	3.3	3.3	22.2377
				7.5	6.2	6.2	150.953
				4	3.9	3.9	31.8557
				7.7	6.9	6.9	191.95
		587	25	10.4	6.8	6.8	251.796	682.517	227.506	0.227506	24.7725		109.613
				10.7	6.2	6.2	215.36
				10.7	6.2	6.2	215.36
		588	28.2	7.1	7.1	7.1	187.402	578.303	192.768	0.192768	28.0072		101.109
				7.2	7.1	7.1	190.041
				7.4	7.2	7.2	200.861
Day 10	2023-09-18	Mon.
				Tumor size				Total tumor volume	Average tumor volume	Tumor Weight	Adjusted BW (g)		% of Body Weight
	CAGE	ID	BW (g)	Length	Width	Depth	Volume
Tumor	B012.4A	584	29.4	7.6	7.2	7.2	206.289	621.258	207.086	0.207086	29.1929		98.6247
				7.7	7.3	7.3	214.85
				7.8	7	7	200.119
		585	21.9	6.8	6.1	6.1	132.485	423.237	141.079	0.141079	21.7589		92.9868
				6.8	6.4	6.4	145.837
				7.2	6.2	6.2	144.915
		586	25.3	4.1	4.1	4.1	36.0869	606.622	202.207	0.202207	25.0978		105.898
				7.2	6.8	6.8	174.321
				4.3	3.6	3.6	29.1791
				7.5	6.1	6.1	146.123
				4	4	4	33.5103
				7.1	7.1	7.1	187.402
		587	24.7	11.1	6	6	209.23	634.943	211.648	0.211648	24.4884		108.356
				10.6	6.2	6.2	213.347
				10.9	6.1	6.1	212.366
		588	27.2	7.4	7	7	189.857	556.853	185.618	0.185618	27.0144		97.5248
				7.1	7.1	7.1	187.402
				7	7	7	179.594
Day 12	2023-09-20	Wed.
				Tumor size				Total tumor volume	Average tumor volume	Tumor Weight	Adjusted BW (g)		% of Body Weight
	CAGE	ID	BW (g)	Length	Width	Depth	Volume
Tumor	B012.4A	584	28	8.1	6.8	6.8	196.111	585.098	195.033	0.195033	27.805		93.9357
				8.3	6.8	6.8	200.953
				8	6.7	6.7	188.035
		585	21.4	7.6	6	6	143.257	452.15	150.717	0.150717	21.2493		90.8089
				7.6	6.3	6.3	157.94
				7.5	6.2	6.2	150.953
		586	25.6	4.2	4.1	4.1	36.9671	794.878	264.959	0.264959	25.335		106.899
				7.7	7.7	7.7	239.04
				4.2	4.1	4.1	36.9671
				7.7	7.7	7.7	239.04
				4.1	3.6	3.6	27.8219
				7.5	7.4	7.4	215.042
		587	24.8	11.2	5.3	5.3	164.728	525.732	175.244	0.175244	24.6248		108.959
				10.9	5.6	5.6	178.978
				10.7	5.7	5.7	182.025
		588	26.5	7.4	7	7	189.857	572.141	190.714	0.190714	26.3093		94.9794
				7.4	7.1	7.1	195.32
				7.5	6.9	6.9	186.964
Day 14	2023-09-22	Fri.
				Tumor size				Total tumor volume	Average tumor volume	Tumor Weight	Adjusted BW (g)		% of Body Weight
	CAGE	ID	BW (g)	Length	Width	Depth	Volume
Tumor	B012.4A	584	28.5	8.2	7.2	7.2	222.575	699.119	233.04	0.23304	28.267		95.4965
				8.3	7.4	7.4	237.98
				8.1	7.5	7.5	238.564
		585	21.5	7.9	6.5	6.5	174.764	520.997	173.666	0.173666	21.3263		91.1382
				7.8	6.6	6.6	177.902
				8.1	6.3	6.3	168.331
		586	25.6	4	3.3	3.3	22.8079	761.349	253.783	0.253783	25.3462		106.946
				7.7	7.6	7.6	232.871
				4.4	4	4	36.8613
				7.6	7.4	7.4	217.909
				4.3	4.3	4.3	41.6297
				7.5	7.3	7.3	209.269
		587	25	11.1	5.5	5.5	175.811	558.967	186.322	0.186322	24.8137		109.795
				11	6	6	207.345
				11.1	5.5	5.5	175.811
		588	27.4	7.2	7.1	7.1	190.041	560.739	186.913	0.186913	27.2131		98.2422
				7.3	7.2	7.2	198.146
				7.8	6.5	6.5	172.552
Day 16	2023-09-24	Sun.
				Tumor size				Total tumor volume	Average tumor volume	Tumor Weight	Adjusted BW (g)		% of Body Weight
	CAGE	ID	BW (g)	Length	Width	Depth	Volume
Tumor	B012.4A	584	29.7	8.1	7.3	7.3	226.011	701.682	233.894	0.233894	29.4661		99.5477
				8.1	7.8	7.8	258.031
				7.8	7.3	7.3	217.64
		585	21.7	7.9	6.4	6.4	169.428	523.381	174.46	0.17446	21.5255		91.9895
				7.9	6.5	6.5	174.764
				8.1	6.5	6.5	179.188
		586	27	4.4	3.8	3.8	33.2673	693.25	231.083	0.231083	26.7689		112.949
				7.7	7.2	7.2	209.004
				3.9	2.8	2.8	16.0095
				7.4	7.2	7.2	200.861
				4	4	4	33.5103
				7.6	7.1	7.1	200.599
		587	25.5	10.6	5.8	5.8	186.707	568.98	189.66	0.18966	25.3103		111.993
				10.8	5.9	5.9	196.846
				10.9	5.7	5.7	185.428
		588	27.5	7.3	6.9	6.9	181.978	551.505	183.835	0.183835	27.3162		98.6143
				7.2	7.1	7.1	190.041
				7.2	6.9	6.9	179.485
Day 18	2023-09-26	Tues.
				Tumor size				Total tumor volume	Average tumor volume	Tumor Weight	Adjusted BW (g)		% of Body Weight
	CAGE	ID	BW (g)	Length	Width	Depth	Volume
Tumor	B012.4A	584	27.9	8	7.6	7.6	241.944	724.254	241.418	0.241418	27.6586		93.4412
				8.4	7.9	7.9	274.493
				8.1	7	7	207.816
		585	21.8	8	6.8	6.8	193.689	511.125	170.375	0.170375	21.6296		92.4343
				8.2	6.3	6.3	170.409
				7.8	6	6	147.026
		586	25.8	8.1	7.9	7.9	264.69	829.042	276.347	0.276347	25.5237		107.695
				4.4	3.6	3.6	29.8577
				8.3	7.5	7.5	244.455
				4.5	3.7	3.7	32.2563
				7.7	7.5	7.5	226.784
				4.1	3.8	3.8	30.9991
		587	25.3	11	5.8	5.8	193.752	585.077	195.026	0.195026	25.105		111.084
				11.2	5.9	5.9	204.136
				11.4	5.6	5.6	187.188
		588	27.6	7.8	7.4	7.4	223.644	650.745	216.915	0.216915	27.3831		98.8559
				7.5	7.4	7.4	215.042
				7.6	7.3	7.3	212.059
Day 20	2023-09-28	Thurs.
				Tumor size				Total tumor volume	Average tumor volume	Tumor Weight	Adjusted BW (g)		% of Body Weight
	CAGE	ID	BW (g)	Length	Width	Depth	Volume
Tumor	B012.4A	584	27.4	8.6	7.7	7.7	266.98	792.49	264.163	0.264163	27.1358		91.6751
				8.3	7.6	7.6	251.017
				8.4	7.9	7.9	274.493
		585	22.3	8.2	6.6	6.6	187.025	577.424	192.475	0.192475	22.1075		94.4766
				8.2	6.6	6.6	187.025
				8.4	6.8	6.8	203.374
		586	25.7	7.9	7.7	7.7	245.249	899.552	299.851	0.299851	25.4001		107.174
				4.8	4.7	4.7	55.5182
				8	7.9	7.9	261.422
				4.6	4.3	4.3	44.5341
				7.8	7.7	7.7	242.144
				5	4.4	4.4	50.6843
		587	25.5	11.3	6.3	6.3	234.832	701.903	233.968	0.233968	25.266		111.797
				11.6	6.1	6.1	226.004
				11.6	6.3	6.3	241.067
		588	27.3	8.1	7.5	7.5	238.564	743.631	247.877	0.247877	27.0521		97.6611
				8.3	7.7	7.7	257.666
				8.4	7.5	7.5	247.4
Day 22	2023-09-30	Sat.
				Tumor size				Total tumor volume	Average tumor volume	Tumor Weight	Adjusted BW (g)		% of Body Weight
	CAGE	ID	BW (g)	Length	Width	Depth	Volume
Tumor	B012.4A	584	28.4	8.2	7.5	7.5	241.51	786.25	262.083	0.262083	28.1379		95.0605
				8.6	7.7	7.7	266.98
				8.5	7.9	7.9	277.761
		585	23.6	8.5	7.2	7.2	230.718	693.988	231.329	0.231329	23.3687		99.8661
				8.3	7.4	7.4	237.98
				8.3	7.2	7.2	225.29
		586	26.3	8.4	8.1	8.1	288.568	1068.45	356.15	0.35615	25.9439		109.468
				4.7	4.1	4.1	41.3679
				8.5	8.5	8.5	321.555
				4.8	4.3	4.3	46.4704
				8.7	8.5	8.5	329.121
				4.7	4.1	4.1	41.3679
		587	24.8	12.2	6.3	6.3	253.536	738.401	246.134	0.246134	24.5539		108.645
				11.8	6.3	6.3	245.223
				12.3	6.1	6.1	239.642
		588	27.8	8.2	7.8	7.8	261.217	797.019	265.673	0.265673	27.5343		99.4019
				8.3	8	8	278.135
				8.3	7.7	7.7	257.666
Day 24	2023-10-02	Mon.
				Tumor size				Total tumor volume	Average tumor volume	Tumor Weight	Adjusted BW (g)		% of Body Weight
	CAGE	ID	BW (g)	Length	Width	Depth	Volume
Tumor	B012.4A	584	28.1	8.9	8.3	8.3	321.029	970.396	323.465	0.323465	27.7765		93.8396
				9	8.2	8.2	316.861
				9	8.4	8.4	332.506
		585	22.6	9.2	6.8	6.8	222.743	652.751	217.584	0.217584	22.3824		95.6514
				8.8	6.9	6.9	219.371
				8.7	6.8	6.8	210.637
		586	26	5.4	4.3	4.3	52.2792	1089.15	363.051	0.363051	25.6369		108.173
				8.7	8.2	8.2	306.299
				5	4.6	4.6	55.3967
				8.6	8.3	8.3	310.208
				4.9	4.7	4.7	56.6748
				9.2	8	8	308.295
		587	24.5	13.2	6.9	6.9	329.056	871.655	290.552	0.290552	24.2094		107.121
				12.7	6.4	6.4	272.372
				12.6	6.4	6.4	270.227
		588	27.3	8.4	8	8	281.486	883.223	294.408	0.294408	27.0056		97.4931
				8.6	8.1	8.1	295.438
				8.7	8.2	8.2	306.299
Day 26	2023-10-04	Wed.
				Tumor size				Total tumor volume	Average tumor volume	Tumor Weight	Adjusted BW (g)		% of Body Weight
	CAGE	ID	BW (g)	Length	Width	Depth	Volume
Tumor	B012.4A	584	27.8	8.8	8.7	8.7	348.754	1046.54	348.846	0.348846	27.4512		92.7404
				8.9	8.8	8.8	360.872
				8.7	8.6	8.6	336.91
		585	22.8	9.2	7.2	7.2	249.719	757.545	252.515	0.252515	22.5475		96.3568
				9.1	7.3	7.3	253.913
				9.1	7.3	7.3	253.913
		586	26.7	9.5	8.7	8.7	376.496	1192.07	397.357	0.397357	26.3026		110.982
				5.1	4.5	4.5	54.0746
				9.1	8.3	8.3	328.243
				5.5	4.2	4.2	50.7995
				9.1	8.3	8.3	328.243
				5.6	4.3	4.3	54.2155
		587	25.5	13.2	6.8	6.8	319.588	935.047	311.682	0.311682	25.1883		111.453
				12.8	6.8	6.8	309.903
				13	6.7	6.7	305.556
		588	27.9	9.1	8.2	8.2	320.381	935.653	311.884	0.311884	27.5881		99.5961
				9.1	8.2	8.2	320.381
				8.8	8	8	294.891
Day 28	2023-10-06	Fri.
				Tumor size				Total tumor volume	Average tumor volume	Tumor Weight	Adjusted BW (g)		% of Body Weight
	CAGE	ID	BW (g)	Length	Width	Depth	Volume
Tumor	B012.4A	584	28	10.2	8.7	8.7	404.238	1210.11	403.369	0.403369	27.5966		93.2319
				10	8.9	8.9	414.742
				10.1	8.6	8.6	391.126
		585	23	9.2	7.4	7.4	263.785	843.069	281.023	0.281023	22.719		97.0896
				9.6	7.7	7.7	298.024
				9.3	7.6	7.6	281.26
		586	26.5	10	9.8	9.8	502.864	1668.82	556.274	0.556274	25.9437		109.467
				5.6	4.5	4.5	59.3761
				10	9.8	9.8	502.864
				5.5	4.7	4.7	63.6146
				10	9.5	9.5	472.547
				5.6	4.8	4.8	67.5568
		587	25.6	14.1	8.1	8.1	484.381	1369.69	456.564	0.456564	25.1434		111.254
				14.5	7.8	7.8	461.908
				14	7.6	7.6	423.403
		588	27.8	9.5	8.4	8.4	350.978	1078.72	359.574	0.359574	27.4404		99.0629
				9.4	8.4	8.4	347.284
				9.6	8.7	8.7	380.459
Day 30	2023-10-08	Sun.
				Tumor size				Total tumor volume	Average tumor volume	Tumor Weight	Adjusted BW (g)		% of Body Weight
	CAGE	ID	BW (g)	Length	Width	Depth	Volume
Tumor	B012.4A	584	27.9	10.3	9.2	9.2	456.469	1315.19	438.396	0.438396	27.4616		92.7757
				10.3	8.8	8.8	417.639
				10.4	9	9	441.079
		585	23.2	9.8	8.7	8.7	388.385	1337.95	334.488	0.334488	22.8655		97.7159
				9.9	7.9	7.9	323.51
				9.6	7.8	7.8	305.815
				9.8	7.9	7.9	320.242
		586	27.4	10.4	10.1	10.1	555.488	1842.6	614.201	0.614201	26.7858		113.02
				5.3	4.9	4.9	66.6295
				10.5	10.1	10.1	560.829
				5.1	5	5	66.7588
				10.2	9.9	9.9	523.442
				5.1	5.1	5.1	69.4558
		587	25.5	14.8	8.2	8.2	521.06	1531.05	510.349	0.510349	24.9897		110.574
				14.7	8.1	8.1	504.993
				14.7	8.1	8.1	504.993
		588	27.8	9.9	8.7	8.7	392.348	1222.72	407.574	0.407574	27.3924		98.8896
				10	8.9	8.9	414.742
				9.8	9	9	415.632

## Sheet: B-L598#1
Day 0	2023-09-08	Fri.
				Tumor size				Total tumor volume	Average tumor volume	Tumor Weight	Adjusted BW (g)		Note
	CAGE	ID	BW (g)	Length	Width	Depth	Volume
Tumor	B019.1A	549	27.8				0	0	0
							0
							0
		550	31				0	0	0
							0
							0
		551	27.3				0	0	0
							0
							0
		552	26				0	0	0
							0
							0
		553	29.8				0	0	0
							0
							0
Day 4	2023-09-12	Tues.
				Tumor size				Total tumor volume	Average tumor volume	Tumor Weight	Adjusted BW (g)		% of Body Weight
	CAGE	ID	BW (g)	Length	Width	Depth	Volume
Tumor	B019.1A	549	27.6	6.4	4.9	4.9	80.4582	275.473	91.8245	0.0918245	27.5082		98.9503
				7.2	5.4	5.4	109.931
				6.5	5	5	85.0847
		550	31.3	6.7	6.7	6.7	157.479	459.062	153.021	0.153021	31.147		100.474
				6.9	6.7	6.7	162.18
				6.5	6.4	6.4	139.403
		551	27.4	6.9	6.7	6.7	162.18	493.873	164.624	0.164624	27.2354		99.7633
				6.9	6.8	6.8	167.057
				6.8	6.8	6.8	164.636
		552	26.6	6.8	6.4	6.4	145.837	472.723	157.574	0.157574	26.4424		101.702
				6.8	6.7	6.7	159.829
				6.9	6.8	6.8	167.057
		553	30.8	6.9	6.5	6.5	152.642	478.404	159.468	0.159468	30.6405		102.821
				7.4	6.4	6.4	158.705
				6.9	6.8	6.8	167.057
Day 6	2023-09-14	Thurs.
				Tumor size				Total tumor volume	Average tumor volume	Tumor Weight	Adjusted BW (g)		% of Body Weight
	CAGE	ID	BW (g)	Length	Width	Depth	Volume
Tumor	B019.1A	549	27.9	6.7	5.9	5.9	122.117	380.517	126.839	0.126839	27.7732		99.9035
				6.8	6.2	6.2	136.864
				6.9	5.8	5.8	121.536
		550	31.4	6.4	6	6	120.637	369.373	123.124	0.123124	31.2769		100.893
				6.8	6.1	6.1	132.485
				6.6	5.8	5.8	116.251
		551	27.5	7.4	6.3	6.3	153.784	458.266	152.755	0.152755	27.3472		100.173
				7	6.5	6.5	154.854
				7.2	6.3	6.3	149.628
		552	25.6	6.6	6.5	6.5	146.005	435.635	145.212	0.145212	25.4548		97.903
				6.5	6.5	6.5	143.793
				6.8	6.4	6.4	145.837
		553	30.1	6.9	6	6	130.062	428.712	142.904	0.142904	29.9571		100.527
				6.9	6.1	6.1	134.433
				7.2	6.6	6.6	164.217
Day 8	2023-09-16	Sat.
				Tumor size				Total tumor volume	Average tumor volume	Tumor Weight	Adjusted BW (g)		% of Body Weight
	CAGE	ID	BW (g)	Length	Width	Depth	Volume
Tumor	B019.1A	549	28.5	6.9	5.6	5.6	113.298	387.046	129.015	0.129015	28.371		102.054
				7.2	5.8	5.8	126.82
				7.3	6.2	6.2	146.928
		550	31.9	7.3	7.1	7.1	192.681	559.134	186.378	0.186378	31.7136		102.302
				7.4	6.8	6.8	179.163
				7.3	7	7	187.291
		551	27.6	7.7	6.4	6.4	165.139	534.309	178.103	0.178103	27.4219		100.447
				7.9	6.8	6.8	191.268
				7.8	6.6	6.6	177.902
		552	26	7	6.4	6.4	150.126	467.4	155.8	0.1558	25.8442		99.4008
				6.8	6.6	6.6	155.094
				6.9	6.7	6.7	162.18
		553	30.7	7.3	6.1	6.1	142.227	453.776	151.259	0.151259	30.5487		102.513
				7.1	6.4	6.4	152.271
				7.2	6.5	6.5	159.279
Day 10	2023-09-18	Mon.
				Tumor size				Total tumor volume	Average tumor volume	Tumor Weight	Adjusted BW (g)		% of Body Weight
	CAGE	ID	BW (g)	Length	Width	Depth	Volume
Tumor	B019.1A	549	27.9	7	6.1	6.1	136.382	429.269	143.09	0.14309	27.7569		99.845
				7.4	5.7	6.7	147.972
				7.2	6.2	6.2	144.915
		550	31.3	7.6	7.3	7.3	212.059	645.167	215.056	0.215056	31.0849		100.274
				7.5	7.3	7.3	209.269
				7.6	7.5	7.5	223.838
		551	26.9	7.8	6.8	6.8	188.847	518.13	172.71	0.17271	26.7273		97.9022
				8	6.3	6.3	166.253
				8.1	6.2	6.2	163.03
		552	25.5	6.9	6.3	6.3	143.393	444.253	148.084	0.148084	25.3519		97.5074
				7	6.5	6.5	154.854
				6.6	6.5	6.5	146.005
		553	30.3	7.5	6.4	6.4	160.849	557.677	185.892	0.185892	30.1141		101.054
				7.7	7.3	7.3	214.85
				7.3	6.9	6.9	181.978
Day 12	2023-09-20	Wed.
				Tumor size				Total tumor volume	Average tumor volume	Tumor Weight	Adjusted BW (g)		% of Body Weight
	CAGE	ID	BW (g)	Length	Width	Depth	Volume
Tumor	B019.1A	549	27.8	7.4	6.5	6.5	163.703	448.854	149.618	0.149618	27.6504		99.4618
				7.3	6	6	137.602
				7.1	6.3	6.3	147.549
		550	30.8	7.3	7.3	7.3	203.689	599.537	199.846	0.199846	30.6002		98.7102
				7.4	7.2	7.2	200.861
				7.6	7	7	194.988
		551	26.5	7.8	5.9	5.9	142.166	480.302	160.101	0.160101	26.3399		96.4831
				8.4	6.2	6.2	169.068
				8.4	6.2	6.2	169.068
		552	25.6	7.1	6.6	6.6	161.936	478.832	159.611	0.159611	25.4404		97.8477
				7.1	6.5	6.5	157.066
				6.8	6.7	6.7	159.829
		553	30.2	7.5	7.1	7.1	197.959	596.522	198.841	0.198841	30.0012		100.675
				7.6	7	7	194.988
				7.5	7.2	7.2	203.575
Day 14	2023-09-22	Fri.
				Tumor size				Total tumor volume	Average tumor volume	Tumor Weight	Adjusted BW (g)		% of Body Weight
	CAGE	ID	BW (g)	Length	Width	Depth	Volume
Tumor	B019.1A	549	27.9	7.4	5.7	5.7	125.887	409.153	136.384	0.136384	27.7636		99.8691
				7.1	6.3	6.3	147.549
				7.2	6	6	135.717
		550	30.8	7.1	6.7	6.7	166.881	544.029	181.343	0.181343	30.6187		98.7699
				7.4	7	7	189.857
				7.3	7	7	187.291
		551	26.5	8.1	5.9	5.9	147.634	434.489	144.83	0.14483	26.3552		96.5391
				7.7	5.7	5.7	130.99
				8	6.1	6.1	155.865
		552	25.6	6.5	6.3	6.3	135.081	445.269	148.423	0.148423	25.4516		97.8907
				6.8	6.6	6.6	155.094
				6.8	6.6	6.6	155.094
		553	30.6	7.5	7.1	7.1	197.959	591.239	197.08	0.19708	30.4029		102.023
				7.4	7.1	7.1	195.32
				7.5	7.1	7.1	197.959
Day 16	2023-09-24	Sun.
				Tumor size				Total tumor volume	Average tumor volume	Tumor Weight	Adjusted BW (g)		% of Body Weight
	CAGE	ID	BW (g)	Length	Width	Depth	Volume
Tumor	B019.1A	549	28	7.6	6.1	6.1	148.072	460.56	153.52	0.15352	27.8465		100.167
				7.4	6.4	6.4	158.705
				7.4	6.3	6.3	153.784
		550	31.1	7.4	6.7	6.7	173.932	535.723	178.574	0.178574	30.9214		99.7465
				7	6.9	6.9	174.5
				7.3	7	7	187.291
		551	26.5	7.9	5.9	5.9	143.989	428.236	142.745	0.142745	26.3573		96.5467
				7.7	5.6	5.6	126.434
				8.1	6.1	6.1	157.813
		552	26.1	6.3	6.2	6.2	126.801	376.026	125.342	0.125342	25.9747		99.9025
				6.6	6.1	6.1	128.588
				6.4	6	6	120.637
		553	30.8	7.2	7	7	184.725	528.599	176.2	0.1762	30.6238		102.764
				7.1	6.7	6.7	166.881
				7.1	6.9	6.9	176.992
Day 18	2023-09-26	Tues.
				Tumor size				Total tumor volume	Average tumor volume	Tumor Weight	Adjusted BW (g)		% of Body Weight
	CAGE	ID	BW (g)	Length	Width	Depth	Volume
Tumor	B019.1A	549	27.8	7.3	6.2	6.2	146.928	428.225	142.742	0.142742	27.6573		99.4865
				7.2	6.2	6.2	144.915
				7	6.1	6.1	136.382
		550		6.5	6.3	6.3	135.081	408.198	136.066	0.136066	-0.136066		Found Dead (reccorded dead tumor size)
				7.2	6.1	6.1	140.278
				6.6	6.2	6.2	132.839
		551		7.5	5.7	5.7	127.588	388.34	129.447	0.129447	-0.129447		Found Dead (reccorded dead tumor size)
				7.3	6	6	137.602
				7.5	5.6	5.6	123.15
		552	26.1	6.6	5.6	5.6	108.372	352.148	117.383	0.117383	25.9826		99.9331
				6.7	5.8	5.8	118.013
				6.9	5.9	5.9	125.763
		553	30.7	6.6	6.4	6.4	141.547	454.295	151.432	0.151432	30.5486		102.512
				6.7	6.5	6.5	148.218
				7	6.7	6.7	164.53
Day 20	2023-09-28	Thurs.
				Tumor size				Total tumor volume	Average tumor volume	Tumor Weight	Adjusted BW (g)		% of Body Weight
	CAGE	ID	BW (g)	Length	Width	Depth	Volume
Tumor	B019.1A	549	27.6	7.7	6.4	6.4	165.139	508.03	169.343	0.169343	27.4307		98.6714
				7.8	6.5	6.5	172.552
				7.7	6.5	6.5	170.34
		550					0	0	0	0	0
							0
							0
		551					0	0	0	0	0
							0
							0
		552	26	6.9	6.4	6.4	147.981	437.411	145.804	0.145804	25.8542		99.4392
				7.1	6.4	6.4	152.271
				6.6	6.3	6.3	137.159
		553	29.2	7	6.9	6.9	174.5	515.88	171.96	0.17196	29.028		97.4095
				7.1	6.7	6.7	166.881
				7	6.9	6.9	174.5
Day 22	2023-09-30	Sat.
				Tumor size				Total tumor volume	Average tumor volume	Tumor Weight	Adjusted BW (g)		% of Body Weight
	CAGE	ID	BW (g)	Length	Width	Depth	Volume
Tumor	B019.1A	549	28.4	8	6.6	6.6	182.464	560.911	186.97	0.18697	28.213		101.486
				7.8	6.9	6.9	194.442
				7.6	6.8	6.8	184.005
		550					0	0	0	0	0
							0
							0
		551					0	0	0	0	0
							0
							0
		552	26.7	7	6.4	6.4	150.126	467.451	155.817	0.155817	26.5442		102.093
				7.4	6.7	6.7	173.932
				6.9	6.3	6.3	143.393
		553	30.6	7.5	6.7	6.7	176.282	556.254	185.418	0.185418	30.4146		102.062
				7.3	7	7	187.291
				7.3	7.1	7.1	192.681
Day 24	2023-10-02	Mon.
				Tumor size				Total tumor volume	Average tumor volume	Tumor Weight	Adjusted BW (g)		% of Body Weight
	CAGE	ID	BW (g)	Length	Width	Depth	Volume
Tumor	B019.1A	549	27.9	7.8	7.1	7.1	205.878	630.831	210.277	0.126839	27.7732		99.9035
				8.1	7.1	7.1	213.796
				8	7.1	7.1	211.157
		550					0	0	0
							0
							0
		551					0	0	0
							0
							0
		552	25.9	7.4	6.3	6.3	153.784	475.529	158.51	0.15851	25.7415		99.0057
				7.4	6.6	6.6	168.779
				7.6	6.2	6.2	152.966
		553	29.9	7.5	7	7	192.422	602.59	200.863	0.200863	29.6991		99.6615
				7.4	7.3	7.3	206.479
				7.3	7.3	7.3	203.689
Day 26	2023-10-04	Wed.
				Tumor size				Total tumor volume	Average tumor volume	Tumor Weight	Adjusted BW (g)		% of Body Weight
	CAGE	ID	BW (g)	Length	Width	Depth	Volume
Tumor	B019.1A	549	28.2	8.5	7.1	7.1	224.354	666.005	222.002	0.222002	27.978		100.64
				8.2	7.2	7.2	222.575
				8.3	7.1	7.1	219.075
		550					0	0	0
							0
							0
		551					0	0	0
							0
							0
		552	27.1	7.8	6.9	6.9	194.442	581.015	193.672	0.193672	26.9063		103.486
				7.7	7.1	7.1	203.238
				7.8	6.7	6.7	183.334
		553	30.1	8.3	7.6	7.6	251.017	949.513	237.378	0.237378	29.8626		100.21
				7.8	7.5	7.5	229.729
				7.7	7.6	7.6	232.871
				7.8	7.6	7.6	235.896
Day 28	2023-10-06	Fri.
				Tumor size				Total tumor volume	Average tumor volume	Tumor Weight	Adjusted BW (g)		% of Body Weight
	CAGE	ID	BW (g)	Length	Width	Depth	Volume
Tumor	B019.1A	549	28.2	8.8	7.9	7.9	287.564	841.164	280.388	0.280388	27.9196		100.43
				8.9	7.8	7.8	283.516
				8.7	7.7	7.7	270.084
		550					0	0	0
							0
							0
		551					0	0	0
							0
							0
		552	27.5	8.6	7.4	7.4	246.581	734.098	244.699	0.244699	27.2553		104.828
				8.5	7.3	7.3	237.172
				8.5	7.5	7.5	250.345
		553	30.6	8.6	8.5	8.5	325.338	952.752	317.584	0.317584	30.2824		101.619
				8.6	8.2	8.2	302.778
				9	8.3	8.3	324.636
Day 30	2023-10-08	Sun.
				Tumor size				Total tumor volume	Average tumor volume	Tumor Weight	Adjusted BW (g)		% of Body Weight
	CAGE	ID	BW (g)	Length	Width	Depth	Volume
Tumor	B019.1A	549	28.7	8.7	7.6	7.6	263.114	752.947	250.982	0.250982	28.449		102.335
				8.8	7.3	7.3	245.542
				9	7.2	7.2	244.29
		550					0	0	0
							0
							0
		551					0	0	0
							0
							0
		552	27.8	9.1	7.7	7.7	282.502	810.846	270.282	0.270282	27.5297		105.884
				8.8	7.5	7.5	259.181
				8.9	7.6	7.6	269.163
		553	31.3	9.4	8	8	314.997	966.161	322.054	0.322054	30.9779		103.953
				9.1	8.3	8.3	328.243
				9.4	8.1	8.1	322.921

## Sheet: B-L598#2
Day 0	2023-09-08	Fri.
				Tumor size				Total tumor volume	Average tumor volume	Tumor Weight	Adjusted BW (g)		Note
	CAGE	ID	BW (g)	Length	Width	Depth	Volume
Tumor	B021.1A + B022.1A	564	29.5				0	0	0
							0
							0
		565	28.3				0	0	0
							0
							0
		566	27.4				0	0	0
							0
							0
		567	26.7				0	0	0
							0
							0
		568	29.7				0	0	0
							0
							0
Day 4	2023-09-12	Tues.
				Tumor size				Total tumor volume	Average tumor volume	Tumor Weight	Adjusted BW (g)		% of Body Weight
	CAGE	ID	BW (g)	Length	Width	Depth	Volume
Tumor	B021.1A + B022.1A	564	29.5	6.4	5.8	5.8	112.729	317.837	105.946	0.105946	29.3941		99.6409
				5.7	5.5	5.5	90.2814
				6.3	5.9	5.9	114.827
		565	27.9	7.7	6.5	6.5	170.34	522.779	174.26	0.17426	27.7257		97.9708
				8.1	6.4	6.4	173.717
				8.6	6.3	6.3	178.722
		566	27.2	7.6	5.8	5.8	133.865	468.033	156.011	0.156011	27.044		98.7007
				7.7	6.2	6.2	154.979
				8.1	6.5	6.5	179.188
		567	27.7	6.4	5.6	5.6	105.088	320.348	106.783	0.106783	27.5932		103.345
				6.5	5.8	5.8	114.49
				6.6	5.4	5.4	100.77
		568	30	9	6.1	6.1	175.348	510.837	170.279	0.170279	29.8297		100.437
				8.8	6.1	6.1	171.451
				9	5.9	5.9	164.038
Day 6	2023-09-14	Thurs.
				Tumor size				Total tumor volume	Average tumor volume	Tumor Weight	Adjusted BW (g)		% of Body Weight
	CAGE	ID	BW (g)	Length	Width	Depth	Volume
Tumor	B021.1A + B022.1A	564	29.9	6.6	6.2	6.2	132.839	383.002	127.667	0.127667	29.7723		100.923
				6.2	5.9	5.9	113.004
				6.6	6.3	6.3	137.159
		565	28.9	8.4	7	7	215.513	633.797	211.266	0.211266	28.6887		101.374
				8.7	6.7	6.7	204.488
				8.1	7.1	7.1	213.796
		566	27.3	8.4	6.4	6.4	180.151	543.311	181.104	0.181104	27.1189		98.9741
				8	6.4	6.4	171.573
				8.4	6.6	6.6	191.587
		567	27.5	6.5	5.5	5.5	102.953	288.962	96.3206	0.0963206	27.4037		102.636
				6.8	4.9	4.9	85.4869
				7.1	5.2	5.2	100.523
		568	30.6	8.1	5.2	5.2	114.681	360.219	120.073	0.120073	30.4799		102.626
				8.5	5.4	5.4	129.779
				8.5	5.1	5.1	115.76
Day 8	2023-09-16	Sat.
				Tumor size				Total tumor volume	Average tumor volume	Tumor Weight	Adjusted BW (g)		% of Body Weight
	CAGE	ID	BW (g)	Length	Width	Depth	Volume
Tumor	B021.1A + B022.1A	564	30.3	6.1	5.7	5.7	103.771	333.925	111.308	0.111308	30.1887		102.335
				6	5.9	5.9	109.359
				6.2	6.1	6.1	120.795
		565	29.2	8.7	7	7	223.21	577.927	192.642	0.192642	29.0074		102.499
				8.4	6.3	6.3	174.566
				8.4	6.4	6.4	180.151
		566	26.7	7.8	6.2	6.2	156.992	482.38	160.793	0.160793	26.5392		96.8584
				7.7	6.2	6.2	154.979
				8.2	6.3	6.3	170.409
		567	28	3.2	2.7	2.7	12.2145	277.444	92.4813	0.0924813	27.9075		104.523
				5.9	4.9	4.9	74.1724
				2.8	2.5	2.5	9.16297
				6	5	5	78.5397
				3.2	2.6	2.6	11.3265
				6.5	5.2	5.2	92.0276
		568	31	8.6	5.3	5.3	126.488	410.704	136.901	0.136901	30.8631		103.916
				8.6	5.5	5.5	136.214
				8.7	5.7	5.7	148.002
Day 10	2023-09-18	Mon.
				Tumor size				Total tumor volume	Average tumor volume	Tumor Weight	Adjusted BW (g)		% of Body Weight
	CAGE	ID	BW (g)	Length	Width	Depth	Volume
Tumor	B021.1A + B022.1A	564	29.9	3.8	3.1	3.1	19.1208	484.325	161.442	0.161442	29.7386		100.809
				6.5	6.4	6.4	139.403
				3.5	2.8	2.8	14.3675
				6.5	6.5	6.5	143.793
				3.4	3.1	3.1	17.1081
				6.6	6.6	6.6	150.532
		565	29	9.2	7.3	7.3	256.704	672.34	224.113	0.224113	28.7759		101.682
				9.3	6.6	6.6	212.114
				9.2	6.5	6.5	203.523
		566	26.5	8.3	6.4	6.4	178.007	533.299	177.766	0.177766	26.3222		96.0665
				8.6	6.5	6.5	190.249
				8.2	6.2	6.2	165.042
		567	27.1	3.2	2.5	2.5	10.472	368.881	122.96	0.12296	26.977		101.038
				7.1	5.7	5.7	120.783
				3.3	2.6	2.6	11.6804
				6.8	5.3	5.3	100.014
				3.1	2.4	2.4	9.34937
				7.1	5.6	5.6	116.582
		568	30.5	8.6	5.6	5.6	141.212	422.396	140.799	0.140799	30.3592		102.22
				8.5	5.4	5.4	129.779
				8.9	5.7	5.7	151.404
Day 12	2023-09-20	Wed.
				Tumor size				Total tumor volume	Average tumor volume	Tumor Weight	Adjusted BW (g)		% of Body Weight
	CAGE	ID	BW (g)	Length	Width	Depth	Volume
Tumor	B021.1A + B022.1A	564	29.1	3.1	2.5	2.5	10.1447	430.004	143.335	0.143335	28.9567		98.1582
				7.1	5.7	5.7	120.783
				3.7	2.9	2.9	16.2928
				6.9	6.2	6.2	138.877
				4	2.9	2.9	17.6138
				6.7	6	6	126.292
		565	29	9.1	6.7	6.7	213.889	658.496	219.499	0.219499	28.7805		101.698
				9.2	6.8	6.8	222.743
				8.9	6.9	6.9	221.864
		566	26.8	8.1	6.3	6.3	168.331	509.15	169.717	0.169717	26.6303		97.1908
				8.4	6.3	6.3	174.566
				8	6.3	6.3	166.253
		567	26.7	3.3	3.2	3.2	17.6934	317.419	105.806	0.105806	26.5942		99.6037
				6.3	5.3	5.3	92.6596
				3	2.8	2.8	12.315
				6.4	5.1	5.1	87.1603
				3	2.4	2.4	9.04778
				6.7	5.3	5.3	98.5428
		568	30.1	8.3	5	5	108.647	342.452	114.151	0.114151	29.9858		100.962
				8.7	5.2	5.2	123.175
				8.8	4.9	4.9	110.63
Day 14	2023-09-22	Fri.
				Tumor size				Total tumor volume	Average tumor volume	Tumor Weight	Adjusted BW (g)		% of Body Weight
	CAGE	ID	BW (g)	Length	Width	Depth	Volume
Tumor	B021.1A + B022.1A	564	28.8	3.1	3	3	14.6084	471.843	157.281	0.157281	28.6427		97.094
				6.9	6.3	6.3	143.393
				3.2	2.6	2.6	11.3265
				6.9	6.3	6.3	143.393
				3.1	2.9	2.9	13.6507
				7	6.3	6.3	145.471
		565	29.2	8.3	6.7	6.7	195.086	615.123	205.041	0.205041	28.995		102.456
				8.7	6.8	6.8	210.637
				8.4	6.9	6.9	209.4
		566	27.4	8.6	6.5	6.5	190.249	541.613	180.538	0.180538	27.2195		99.3411
				8.4	6.2	6.2	169.068
				8.5	6.4	6.4	182.296
		567	26.5	3.5	3	3	16.4933	308.46	102.82	0.10282	26.3972		98.8658
				6.5	5	5	85.0847
				2.8	2.8	2.8	11.494
				6.6	5.2	5.2	93.4435
				3.3	3	3	15.5509
				6.6	5	5	86.3937
		568	30.2	8.8	5.3	5.3	129.429	367.758	122.586	0.122586	30.0774		101.271
				8.7	5.1	5.1	118.483
				8.8	5.1	5.1	119.845
Day 16	2023-09-24	Sun.
				Tumor size				Total tumor volume	Average tumor volume	Tumor Weight	Adjusted BW (g)		% of Body Weight
	CAGE	ID	BW (g)	Length	Width	Depth	Volume
Tumor	B021.1A + B022.1A	564	29	4.4	2.9	2.9	19.3752	435.284	145.095	0.145095	28.8549		97.8132
				6.6	6	6	124.407
				5.1	3	3	24.0332
				6.4	6	6	120.637
				4.4	3.1	3.1	22.1398
				6.4	6.1	6.1	124.692
		565	29.3	9.2	6.7	6.7	216.24	609.663	203.221	0.203221	29.0968		102.815
				8.8	6.7	6.7	206.838
				8.7	6.4	6.4	186.585
		566	27.3	8	6.2	6.2	161.017	474.715	158.238	0.158238	27.1418		99.0575
				8	6.2	6.2	161.017
				8.1	6	6	152.681
		567	26.6	2.8	2.4	2.4	8.44459	307.559	102.52	0.10252	26.4975		99.2415
				6	5	5	78.5397
				2.7	2.6	2.6	9.55672
				6.7	5.5	5.5	106.12
				3.5	2.5	2.5	11.4537
				6.6	5.2	5.2	93.4435
		568	30.6	2.3	1.5	1.5	2.70962	316.683	105.561	0.105561	30.4944		102.675
				8.3	4.9	4.9	104.344
				2.6	1.5	1.5	3.06305
				8.5	4.7	4.7	98.3134
				2.2	1.1	1.1	1.39382
				8.5	4.9	4.9	106.859
Day 18	2023-09-26	Tues.
				Tumor size				Total tumor volume	Average tumor volume	Tumor Weight	Adjusted BW (g)		% of Body Weight
	CAGE	ID	BW (g)	Length	Width	Depth	Volume
Tumor	B021.1A + B022.1A	564	28.5	6.7	5.2	5.2	94.8593	383.416	127.805	0.127805	28.3722		96.1769
				5.2	1.9	1.9	9.82899
				6.8	5.9	5.9	123.94
				4.7	2.7	2.7	17.94
				6.9	5.7	5.7	117.381
				5.1	2.7	2.7	19.4669
		565	28.8	8.3	6.3	6.3	172.487	504.866	168.289	0.168289	28.6317		101.172
				8.1	6.1	6.1	157.813
				8.4	6.3	6.3	174.566
		566					0	0	0				Dead after heating before i.v. injections
							0
							0
		567					0	0	0				Dead after heating before i.v. injections
							0
							0
		568					0	0	0				Dead after heating before i.v. injections
							0
							0
Day 20	2023-09-28	Thurs.
				Tumor size				Total tumor volume	Average tumor volume	Tumor Weight	Adjusted BW (g)		% of Body Weight
	CAGE	ID	BW (g)	Length	Width	Depth	Volume
Tumor	B021.1A + B022.1A	564	29.2	7.1	6	6	133.832	516.147	172.049	0.172049	29.028		98.3998
				5.7	3.7	3.7	40.8579
				7	6	6	131.947
				5.5	3.2	3.2	29.4891
				7.2	6.2	6.2	144.915
				5.8	3.4	3.4	35.1062
		565	27.3	8.3	5.9	5.9	151.28	455.661	151.887	0.151887	27.1481		95.9297
				8.5	5.9	5.9	154.925
				8.2	5.9	5.9	149.457
		566					0	0	0
							0
							0
		567					0	0	0
							0
							0
		568					0	0	0
							0
							0
Day 22	2023-09-30	Sat.
				Tumor size				Total tumor volume	Average tumor volume	Tumor Weight	Adjusted BW (g)		% of Body Weight
	CAGE	ID	BW (g)	Length	Width	Depth	Volume
Tumor	B021.1A + B022.1A	564	29.5	7.2	6	6	135.717	567.837	189.279	0.189279	29.3107		99.3584
				5.7	4.3	4.3	55.1836
				7.3	6.2	6.2	146.928
				6.2	4.2	4.2	57.2649
				7	5.9	5.9	127.585
				6.3	3.7	3.7	45.1588
		565	27.7	8.8	6.3	6.3	182.878	541.141	180.38	0.18038	27.5196		97.2425
				8.9	6.2	6.2	179.131
				8.9	6.2	6.2	179.131
		566					0	0	0
							0
							0
		567					0	0	0
							0
							0
		568					0	0	0
							0
							0
Day 24	2023-10-02	Mon.
				Tumor size				Total tumor volume	Average tumor volume	Tumor Weight	Adjusted BW (g)		% of Body Weight
	CAGE	ID	BW (g)	Length	Width	Depth	Volume
Tumor	B021.1A + B022.1A	564	29	7	5.9	5.9	127.585	542.987	180.996	0.180996	28.819		97.6915
				5.1	4.3	4.3	49.3748
				7	6	6	131.947
				5.3	4.1	4.1	46.6489
				7	6.1	6.1	136.382
				5.8	4.1	4.1	51.0498
		565	27.1	8.8	6.3	6.3	182.878	537.116	179.039	0.179039	26.921		95.1271
				8.8	6.2	6.2	177.119
				8.8	6.2	6.2	177.119
		566					0	0	0
							0
							0
		567					0	0	0
							0
							0
		568					0	0	0
							0
							0
Day 26	2023-10-04	Wed.
				Tumor size				Total tumor volume	Average tumor volume	Tumor Weight	Adjusted BW (g)		% of Body Weight
	CAGE	ID	BW (g)	Length	Width	Depth	Volume
Tumor	B021.1A + B022.1A	564	28.8	7.7	6.9	6.9	191.95	780.962	260.321	0.260321	28.5397		96.7447
				5.9	4.6	4.6	65.3681
				7.8	6.8	6.8	188.847
				5.9	5	5	77.2308
				7.5	7	7	192.422
				5.4	4.8	4.8	65.144
		565	28.1	9.9	6.4	6.4	212.321	643.302	214.434	0.214434	27.8856		98.5356
				10.2	6.3	6.3	211.973
				9.9	6.5	6.5	219.008
		566					0	0	0
							0
							0
		567					0	0	0
							0
							0
		568					0	0	0
							0
							0
Day 28	2023-10-06	Fri.
				Tumor size				Total tumor volume	Average tumor volume	Tumor Weight	Adjusted BW (g)		% of Body Weight
	CAGE	ID	BW (g)	Length	Width	Depth	Volume
Tumor	B021.1A + B022.1A	564	29	7.9	7.4	7.4	226.511	904.771	301.59	0.30159	28.6984		97.2827
				5.7	5.2	5.2	80.7012
				8.1	7.4	7.4	232.245
				5.1	5.1	5.1	69.4558
				8.2	7.1	7.1	216.436
				5.4	5.3	5.3	79.4225
		565	28.4	10.5	7.6	7.6	317.552	1130.93	282.732	0.282732	28.1173		99.3543
				10.4	7.2	7.2	282.291
				10.4	7	7	266.826
				10.3	7	7	264.26
		566					0	0	0
							0
							0
		567					0	0	0
							0
							0
		568					0	0	0
							0
							0
Day 30	2023-10-08	Sun.
				Tumor size				Total tumor volume	Average tumor volume	Tumor Weight	Adjusted BW (g)		% of Body Weight
	CAGE	ID	BW (g)	Length	Width	Depth	Volume
Tumor	B021.1A + B022.1A	564	29.6	7.8	7.6	7.6	235.896	1025.45	341.815	0.341815	29.2582		99.1803
				6.1	5.5	5.5	96.617
				8.2	7.5	7.5	241.51
				5.9	5.6	5.6	96.8783
				8.3	7.7	7.7	257.666
				5.9	5.6	5.6	96.8783
		565	29.2	11.5	7.9	7.9	375.794	1080.53	360.178	0.360178	28.8398		101.907
				11.3	7.8	7.8	359.97
				11.4	7.6	7.6	344.771
		566					0	0	0
							0
							0
		567					0	0	0
							0
							0
		568					0	0	0
							0
							0

## Sheet: B-PBS#1
Day 0	2023-09-08	Fri.
				Tumor size				Total tumor volume	Average tumor volume	Tumor Weight	Adjusted BW (g)		Note
	CAGE	ID	BW (g)	Length	Width	Depth	Volume
Tumor	B019.1B	555	30				0	0	0
							0
							0
		556	29.2				0	0	0
							0
							0
		557	31.8				0	0	0
							0
							0
		558	31.1				0	0	0
							0
							0
Day 4	2023-09-12	Tues.
				Tumor size				Total tumor volume	Average tumor volume	Tumor Weight	Adjusted BW (g)		% of Body Weight
	CAGE	ID	BW (g)	Length	Width	Depth	Volume
Tumor	B019.1B	555	29.5	7.6	6.5	6.5	168.127	670.537	167.634	0.167634	29.3324		97.7746
				7.8	6.4	6.4	167.283
				7.6	6.2	6.2	152.966
				7.1	7	7	182.16
		556	30.6	7.1	7	7	182.16	489.971	163.324	0.163324	30.4367		104.235
				6.9	6.4	6.4	147.981
				6.8	6.7	6.7	159.829
		557	31.4	5	4.6	4.6	55.3967	194.827	64.9423	0.0649423	31.3351		98.5379
				5.6	5.2	5.2	79.2854
				5.2	4.7	4.7	60.1447
		558	31.8	8.4	7.4	7.4	240.847	667.49	222.497	0.222497	31.5775		101.535
				7.7	7.2	7.2	209.004
				7.8	7.3	7.3	217.64
Day 6	2023-09-14	Thurs.
				Tumor size				Total tumor volume	Average tumor volume	Tumor Weight	Adjusted BW (g)		% of Body Weight
	CAGE	ID	BW (g)	Length	Width	Depth	Volume
Tumor	B019.1B	555	29.3	6.7	6.3	6.3	139.237	451.949	150.65	0.15065	29.1494		97.1645
				6.6	6.6	6.6	150.532
				6.9	6.7	6.7	162.18
		556	30.1	7.1	6	6	133.832	374.449	124.816	0.124816	29.9752		102.655
				7	5.7	5.7	119.082
				6.9	5.8	5.8	121.536
		557	31.3	5.4	4.5	4.5	57.2555	622.981	207.66	0.20766	31.0923		97.7747
				6.6	6.4	6.4	141.547
				5.2	5	5	68.0678
				6.9	6.2	6.2	138.877
				5.4	5.1	5.1	73.5415
				6.7	6.4	6.4	143.692
		558	31.8	7.2	6.6	6.6	164.217	529.015	176.338	0.176338	31.6237		101.684
				7	6.8	6.8	169.478
				7.4	7.1	7.1	195.32
Day 8	2023-09-16	Sat.
				Tumor size				Total tumor volume	Average tumor volume	Tumor Weight	Adjusted BW (g)		% of Body Weight
	CAGE	ID	BW (g)	Length	Width	Depth	Volume
Tumor	B019.1B	555	29.4	7.5	7.1	7.1	197.959	557.305	185.768	0.185768	29.2142		97.3808
				7.9	6.6	6.6	180.183
				7.4	6.8	6.8	179.163
		556	30.1	7.5	6.2	6.2	150.953	471.149	157.05	0.15705	29.943		102.544
				7.4	6.4	6.4	158.705
				7.3	6.5	6.5	161.491
		557	31.8	5.5	5.1	5.1	74.9034	506.816	168.939	0.168939	31.6311		99.4687
				6.3	5.1	5.1	85.7984
				5.6	5.2	5.2	79.2854
				6.3	5.3	5.3	92.6596
				5.4	5.2	5.2	76.4537
				6.4	5.4	5.4	97.716
		558	32.1	7.3	6.7	6.7	171.582	529.605	176.535	0.176535	31.9235		102.648
				7.5	6.6	6.6	171.06
				7.5	6.9	6.9	186.964
Day 10	2023-09-18	Mon.
				Tumor size				Total tumor volume	Average tumor volume	Tumor Weight	Adjusted BW (g)		% of Body Weight
	CAGE	ID	BW (g)	Length	Width	Depth	Volume
Tumor	B019.1B	555	29.6	7.5	6.6	6.6	171.06	570.947	190.316	0.190316	29.4097		98.0323
				7.6	7.4	7.4	217.909
				7.3	6.9	6.9	181.978
		556	29.9	8	6.5	6.5	176.976	434.918	144.973	0.144973	29.755		101.901
				8	5.5	5.5	126.711
				7.2	5.9	5.9	131.23
		557	32	5	4.1	4.1	44.0084	371.138	123.713	0.123713	31.8763		100.24
				5.6	4.8	4.8	67.5568
				5.9	4.4	4.4	59.8075
				5	5	5	65.4498
				5.1	5	5	66.7588
				5.6	4.8	4.8	67.5568
		558	31.8	8	7.3	7.3	223.22	678.686	226.229	0.226229	31.5738		101.523
				8	7.3	7.3	223.22
				8.1	7.4	7.4	232.245
Day 12	2023-09-20	Wed.
				Tumor size				Total tumor volume	Average tumor volume	Tumor Weight	Adjusted BW (g)		% of Body Weight
	CAGE	ID	BW (g)	Length	Width	Depth	Volume
Tumor	B019.1B	555	29.5	7.5	7.2	7.2	203.575	572.517	190.839	0.190839	29.3092		97.6972
				7.3	6.9	6.9	181.978
				7.5	6.9	6.9	186.964
		556	29.6	7.2	5.3	5.3	105.897	361.072	120.357	0.120357	29.4796		100.958
				7.8	5.7	5.7	132.691
				7.2	5.7	5.7	122.484
		557	31.6	5.7	5.1	5.1	77.6271	493.21	164.403	0.164403	31.4356		98.8541
				5.8	5.5	5.5	91.8653
				5.6	4.9	4.9	70.4009
				5.6	5.5	5.5	88.6976
				5.8	5	5	75.9218
				5.6	5.5	5.5	88.6976
		558	31.3	7.9	6.9	6.9	196.935	590.053	196.684	0.196684	31.1033		100.011
				8	6.8	6.8	193.689
				8	6.9	6.9	199.428
Day 14	2023-09-22	Fri.
				Tumor size				Total tumor volume	Average tumor volume	Tumor Weight	Adjusted BW (g)		% of Body Weight
	CAGE	ID	BW (g)	Length	Width	Depth	Volume
Tumor	B019.1B	555	28.9	8.2	7.6	7.6	247.993	705.528	235.176	0.235176	28.6648		95.5494
				8.1	7.4	7.4	232.245
				8.3	7.2	7.2	225.29
		556	30	7.3	5.7	5.7	124.185	458.132	152.711	0.152711	29.8473		102.217
				7.8	6.1	6.1	151.968
				7.3	6.9	6.9	181.978
		557	31.6	5.7	4.6	4.6	63.1522	464.273	154.758	0.154758	31.4452		98.8844
				5.6	5.5	5.5	88.6976
				5.7	4.8	4.8	68.7631
				5.6	5.6	5.6	91.9522
				5.7	4.6	4.6	63.1522
				5.8	5.4	5.4	88.5551
		558	31	7.8	6.7	6.7	183.334	571.703	190.568	0.190568	30.8094		99.0657
				7.9	7	7	202.685
				7.9	6.7	6.7	185.684
Day 16	2023-09-24	Sun.
				Tumor size				Total tumor volume	Average tumor volume	Tumor Weight	Adjusted BW (g)		% of Body Weight
	CAGE	ID	BW (g)	Length	Width	Depth	Volume
Tumor	B019.1B	555	29.4	8.3	6.8	6.8	200.953	633.417	211.139	0.211139	29.1889		97.2962
				8.6	6.9	6.9	214.385
				8.5	7	7	218.079
		556	30.3	7.3	7	7	187.291	535.756	178.585	0.178585	30.1214		103.156
				7.5	6.8	6.8	181.584
				7.1	6.7	6.7	166.881
		557	31.7	5.3	5.3	5.3	77.9517	444.987	148.329	0.148329	31.5517		99.2191
				5.4	5	5	70.6858
				5.3	5.2	5.2	75.0379
				5.4	5.3	5.3	79.4225
				5.3	4.8	4.8	63.9376
				5.3	5.3	5.3	77.9517
		558	31.2	7.4	6.6	6.6	168.779	547.226	182.409	0.182409	31.0176		99.735
				7.6	6.8	6.8	184.005
				7.8	6.9	6.9	194.442
Day 18	2023-09-26	Tues.
				Tumor size				Total tumor volume	Average tumor volume	Tumor Weight	Adjusted BW (g)		% of Body Weight
	CAGE	ID	BW (g)	Length	Width	Depth	Volume
Tumor	B019.1B	555	29.7	8	7.1	7.1	211.157	661.736	220.579	0.220579	29.4794		98.2647
				8.5	7.2	7.2	230.718
				8.1	7.2	7.2	219.861
		556					0	0	0				Found Dead (reccorded dead tumor size)
							0
							0
		557	31.1	5.1	5	5	66.7588	447.631	149.21	0.14921	30.9508		97.3295
				5.4	5.1	5.1	73.5415
				5.3	5.2	5.2	75.0379
				5.5	5.5	5.5	87.1137
				5.2	4.8	4.8	62.7313
				5.4	5.4	5.4	82.4479
		558	31.4	7.4	6.3	6.3	153.784	515.51	171.837	0.171837	31.2282		100.412
				7.8	6.4	6.4	167.283
				7.8	6.9	6.9	194.442
Day 20	2023-09-28	Thurs.
				Tumor size				Total tumor volume	Average tumor volume	Tumor Weight	Adjusted BW (g)		% of Body Weight
	CAGE	ID	BW (g)	Length	Width	Depth	Volume
Tumor	B019.1B	555	28.9	7.9	7.1	7.1	208.517	653.668	217.889	0.217889	28.6821		95.607
				8.1	7.2	7.2	219.861
				8.3	7.2	7.2	225.29
		556					0	0	0
							0
							0
		557	30.7	5.8	5.1	5.1	78.989	532.384	177.461	0.177461	30.5225		95.9828
				5.8	5.5	5.5	91.8653
				5.8	5.1	5.1	78.989
				6.3	5.6	5.6	103.446
				5.5	5.3	5.3	80.8933
				6.2	5.5	5.5	98.2009
		558	30.6	7.8	6.8	6.8	188.847	560.298	186.766	0.186766	30.4132		97.7917
				7.9	6.6	6.6	180.183
				7.9	6.8	6.8	191.268
Day 22	2023-09-30	Sat.
				Tumor size				Total tumor volume	Average tumor volume	Tumor Weight	Adjusted BW (g)		% of Body Weight
	CAGE	ID	BW (g)	Length	Width	Depth	Volume
Tumor	B019.1B	555	30	8.1	7.4	7.4	232.245	730.001	243.334	0.243334	29.7567		99.1889
				8.4	7.6	7.6	254.042
				8.5	7.4	7.4	243.714
		556					0	0	0
							0
							0
		557	31.3	5.3	5.3	5.3	77.9517	538.445	179.482	0.179482	31.1205		97.8633
				5.8	5.7	5.7	98.6679
				5.8	5.1	5.1	78.989
				6.1	5.5	5.5	96.617
				5.3	5.2	5.2	75.0379
				6.1	5.9	5.9	111.181
		558	31.2	8.2	6.6	6.6	187.025	628.774	209.591	0.209591	30.9904		99.6476
				8.3	7	7	212.947
				8.2	7.3	7.3	228.801
Day 24	2023-10-02	Mon.
				Tumor size				Total tumor volume	Average tumor volume	Tumor Weight	Adjusted BW (g)		% of Body Weight
	CAGE	ID	BW (g)	Length	Width	Depth	Volume
Tumor	B019.1B	555	29.8	8.9	7.2	7.2	241.576	745.212	248.404	0.248404	29.5516		98.5053
				8.6	7.5	7.5	253.291
				8.5	7.5	7.5	250.345
		556					0	0	0
							0
							0
		557	30.8	5.5	5.3	5.3	80.8933	460.657	153.552	0.153552	30.6464		96.3725
				6.2	4.1	4.1	54.5705
				2.6	2.6	2.6	9.20276
				5.8	5.3	5.3	85.3057
				6.4	4.4	4.4	64.8759
				2.8	2.5	2.5	9.16297
				5.6	5.5	5.5	88.6976
				6.4	4.2	4.2	59.1122
				2.7	2.5	2.5	8.83572
		558	30.6	8.4	7	7	215.513	673.329	224.443	0.224443	30.3756		97.6706
				8.5	7.3	7.3	237.172
				8.6	7	7	220.644
Day 26	2023-10-04	Wed.
				Tumor size				Total tumor volume	Average tumor volume	Tumor Weight	Adjusted BW (g)		% of Body Weight
	CAGE	ID	BW (g)	Length	Width	Depth	Volume
Tumor	B019.1B	555	30.1	8.6	8	8	288.189	879.065	293.022	0.293022	29.807		99.3566
				8.7	8.1	8.1	298.874
				8.5	8.1	8.1	292.003
		556					0	0	0
							0
							0
		557	31.9	5.7	5.7	5.7	96.9667	566.581	188.86	0.18886	31.7111		99.7206
				7	4.5	4.5	74.2201
				3.1	2.4	2.4	9.34937
				5.6	5.6	5.6	91.9522
				7	4.8	4.8	84.4459
				3.3	2.6	2.6	11.6804
				5.8	5.6	5.6	95.2363
				7.2	4.9	4.9	90.5155
				3.2	2.7	2.7	12.2145
		558	31.1	9	7.3	7.3	251.123	759.351	253.117	0.253117	30.8469		99.1861
				9.3	7.4	7.4	266.652
				8.9	7.2	7.2	241.576
Day 28	2023-10-06	Fri.
				Tumor size				Total tumor volume	Average tumor volume	Tumor Weight	Adjusted BW (g)		% of Body Weight
	CAGE	ID	BW (g)	Length	Width	Depth	Volume
Tumor	B019.1B	555	30.1	9.6	8.6	8.6	371.763	1102.91	367.637	0.367637	29.7324		99.1079
				9.5	8.5	8.5	359.385
				9.6	8.6	8.6	371.763
		556					0	0	0
							0
							0
		557	32	6.6	6.5	6.5	146.005	797.477	265.826	0.265826	31.7342		99.793
				7.6	5.2	5.2	107.602
				2.8	2.7	2.7	10.6877
				6.5	6.4	6.4	139.403
				7.5	5.1	5.1	102.141
				2.9	2.8	2.8	11.9045
				6.7	6.5	6.5	148.218
				7.5	5.5	5.5	118.791
				3.1	2.8	2.8	12.7255
		558	31	9.7	7.8	7.8	309.001	937.147	312.382	0.312382	30.6876		98.674
				9.5	7.7	7.7	294.919
				9.7	8.1	8.1	333.227
Day 30	2023-10-08	Sun.
				Tumor size				Total tumor volume	Average tumor volume	Tumor Weight	Adjusted BW (g)		% of Body Weight
	CAGE	ID	BW (g)	Length	Width	Depth	Volume
Tumor	B019.1B	555	30.4	9.8	8.7	8.7	388.385	1203.39	401.13	0.40113	29.9989		99.9962
				10.2	8.8	8.8	413.584
				9.9	8.8	8.8	401.42
		556					0	0	0
							0
							0
		557	32.9	7.2	6	6	135.717	802.041	267.347	0.267347	32.6327		102.618
				7.5	5.2	5.2	106.186
				2.8	2.4	2.4	8.44459
				7	6.1	6.1	136.382
				7.5	5	5	98.1747
				2.9	2.4	2.4	8.74619
				6.9	6.9	6.9	172.007
				7.1	5.8	5.8	125.058
				3.2	2.6	2.6	11.3265
		558	31.9	10.2	8.3	8.3	367.921	1046.47	348.825	0.348825	31.5512		101.451
				10.1	7.9	7.9	330.045
				10.4	8	8	348.507

## Sheet: B-PBS#2
Day 0	2023-09-08	Fri.
				Tumor size				Total tumor volume	Average tumor volume	Tumor Weight	Adjusted BW (g)		Note
	CAGE	ID	BW (g)	Length	Width	Depth	Volume
Tumor	B023.1C + B024.1A + B013.4A	579	28.2				0	0	0
							0
							0
		580	28.4				0	0	0
							0
							0
		581	32.6				0	0	0
							0
							0
		582	29.3				0	0	0
							0
							0
Day 4	2023-09-12	Tues.
				Tumor size				Total tumor volume	Average tumor volume	Tumor Weight	Adjusted BW (g)		% of Body Weight
	CAGE	ID	BW (g)	Length	Width	Depth	Volume
Tumor	B023.1C + B024.1A + B013.4A	579	28.4	6.6	6	6	124.407	451.117	150.372	0.150372	28.2496		100.176
				6.9	6.7	6.7	162.18
				7	6.7	6.7	164.53
		580	29.4	7.3	6	6	137.602	462.648	154.216	0.154216	29.2458		102.978
				7.3	6.3	6.3	151.706
				7.6	6.6	6.6	173.34
		581	31.6	7.5	6.4	6.4	160.849	518.716	172.905	0.172905	31.4271		96.4021
				7.5	6.8	6.8	181.584
				7.5	6.7	6.7	176.282
		582	29.6	7.3	6.8	6.8	176.742	520.553	173.518	0.173518	29.4265		100.432
				7.2	6.6	6.6	164.217
				7	7	7	179.594
Day 6	2023-09-14	Thurs.
				Tumor size				Total tumor volume	Average tumor volume	Tumor Weight	Adjusted BW (g)		% of Body Weight
	CAGE	ID	BW (g)	Length	Width	Depth	Volume
Tumor	B023.1C + B024.1A + B013.4A	579	28.5	7	6.7	6.7	164.53	481.321	160.44	0.16044	28.3396		100.495
				7	6.5	6.5	154.854
				7.1	6.6	6.6	161.936
		580	29.1	7.4	6.7	6.7	173.932	524.154	174.718	0.174718	28.9253		101.85
				7.5	6.6	6.6	171.06
				7.4	6.8	6.8	179.163
		581	31	7.3	7.2	7.2	198.146	554.627	184.876	0.184876	30.8151		94.5249
				7.1	7	7	182.16
				7.2	6.8	6.8	174.321
		582	28.9	6.6	6.4	6.4	141.547	418.18	139.393	0.139393	28.7606		98.1591
				6.5	6.5	6.5	143.793
				6.6	6.2	6.2	132.839
Day 8	2023-09-16	Sat.
				Tumor size				Total tumor volume	Average tumor volume	Tumor Weight	Adjusted BW (g)		% of Body Weight
	CAGE	ID	BW (g)	Length	Width	Depth	Volume
Tumor	B023.1C + B024.1A + B013.4A	579	28.6	7.2	7.1	7.1	190.041	578.042	192.681	0.192681	28.4073		100.735
				7.5	7.1	7.1	197.959
				7.2	7.1	7.1	190.041
		580	29.6	7.4	6.2	6.2	148.941	480.221	160.074	0.160074	29.4399		103.662
				7.6	6.3	6.3	157.94
				7.6	6.6	6.6	173.34
		581	31.4	7	6.5	6.5	154.854	532.595	177.532	0.177532	31.2225		95.7744
				7	7	7	179.594
				7.3	7.2	7.2	198.146
		582	28.8	7.3	6.6	6.6	166.498	482.382	160.794	0.160794	28.6392		97.7447
				7.8	5.9	5.9	142.166
				8.1	6.4	6.4	173.717
Day 10	2023-09-18	Mon.
				Tumor size				Total tumor volume	Average tumor volume	Tumor Weight	Adjusted BW (g)		% of Body Weight
	CAGE	ID	BW (g)	Length	Width	Depth	Volume
Tumor	B023.1C + B024.1A + B013.4A	579	28.6	7.2	7.1	7.1	190.041	587.061	195.687	0.195687	28.4043		100.725
				7.3	6.9	6.9	181.978
				7.5	7.4	7.4	215.042
		580	29.4	7.9	7	7	202.685	610.62	203.54	0.20354	29.1965		102.804
				8.1	7	7	207.816
				7.8	7	7	200.119
		581	30.7	7.4	7.4	7.4	212.175	639.547	213.182	0.213182	30.4868		93.5178
				7.5	7.5	7.5	220.893
				7.4	7.3	7.3	206.479
		582	28.2	6.3	6.2	6.2	126.801	379.4	126.467	0.126467	28.0735		95.8141
				6.9	6.3	6.3	143.393
				6.2	5.8	5.8	109.206
Day 12	2023-09-20	Wed.
				Tumor size				Total tumor volume	Average tumor volume	Tumor Weight	Adjusted BW (g)		% of Body Weight
	CAGE	ID	BW (g)	Length	Width	Depth	Volume
Tumor	B023.1C + B024.1A + B013.4A	579	28.5	7.6	7.5	7.5	223.838	639.586	213.195	0.213195	28.2868		100.308
				7.4	7.3	7.3	206.479
				7.5	7.3	7.3	209.269
		580	29.3	7.6	7	7	194.988	578.887	192.962	0.192962	29.107		102.49
				7.6	6.9	6.9	189.457
				7.8	6.9	6.9	194.442
		581	31	7.3	7.3	7.3	203.689	628.115	209.372	0.209372	30.7906		94.4498
				7.4	7.3	7.3	206.479
				7.4	7.5	7.5	217.948
		582	27.9	7.1	6	6	133.832	410.46	136.82	0.13682	27.7632		94.7549
				6.5	6.3	6.3	135.081
				6.6	6.4	6.4	141.547
Day 14	2023-09-22	Fri.
				Tumor size				Total tumor volume	Average tumor volume	Tumor Weight	Adjusted BW (g)		% of Body Weight
	CAGE	ID	BW (g)	Length	Width	Depth	Volume
Tumor	B023.1C + B024.1A + B013.4A	579	28.3	7.7	7.3	7.3	214.85	627.807	209.269	0.209269	28.0907		99.6125
				7.4	7.3	7.3	206.479
				7.4	7.3	7.3	206.479
		580	29.2	8	7.2	7.2	217.147	651.947	217.316	0.217316	28.9827		102.052
				8	7.1	7.1	211.157
				7.8	7.4	7.4	223.644
		581	31.3	7.7	7.2	7.2	209.004	641.345	213.782	0.213782	31.0862		95.3565
				7.6	7.4	7.4	217.909
				7.9	7.2	7.2	214.432
		582	28.3	7.2	5.9	5.9	131.23	401.097	133.699	0.133699	28.1663		96.1307
				6.4	6.3	6.3	133.002
				6.8	6.2	6.2	136.864
Day 16	2023-09-24	Sun.
				Tumor size				Total tumor volume	Average tumor volume	Tumor Weight	Adjusted BW (g)		% of Body Weight
	CAGE	ID	BW (g)	Length	Width	Depth	Volume
Tumor	B023.1C + B024.1A + B013.4A	579	29.1	7.2	6.8	6.8	174.321	557.042	185.681	0.185681	28.9143		102.533
				7.2	7.1	7.1	190.041
				7.3	7.1	7.1	192.681
		580	29.5	7.3	6.6	6.6	166.498	554.314	184.771	0.184771	29.3152		103.223
				7.4	7	7	189.857
				7.5	7.1	7.1	197.959
		581	31.8	7.3	6.7	6.7	171.582	546.24	182.08	0.18208	31.6179		96.9875
				7.3	6.9	6.9	181.978
				7.3	7.1	7.1	192.681
		582	28.8	7.6	7	7	194.988	546.516	182.172	0.182172	28.6178		97.6718
				7.4	6.9	6.9	184.471
				6.9	6.8	6.8	167.057
Day 18	2023-09-26	Tues.
				Tumor size				Total tumor volume	Average tumor volume	Tumor Weight	Adjusted BW (g)		% of Body Weight
	CAGE	ID	BW (g)	Length	Width	Depth	Volume
Tumor	B023.1C + B024.1A + B013.4A	579	28.7	7.3	7.1	7.1	192.681	588.973	196.324	0.196324	28.5037		101.077
				7.3	7.2	7.2	198.146
				7.3	7.2	7.2	198.146
		580	29.1	7.8	7.6	7.6	235.896	726.393	242.131	0.242131	28.8579		101.612
				7.8	7.7	7.7	242.144
				8	7.7	7.7	248.353
		581	31.6	7.5	7.5	7.5	220.893	647.537	215.846	0.215846	31.3842		96.2704
				7.7	7.2	7.2	209.004
				7.8	7.3	7.3	217.64
		582	28.8	6.9	6.9	6.9	172.007	579.503	193.168	0.193168	28.6068		97.6342
				7.4	7	7	189.857
				7.8	7.3	7.3	217.64
Day 20	2023-09-28	Thurs.
				Tumor size				Total tumor volume	Average tumor volume	Tumor Weight	Adjusted BW (g)		% of Body Weight
	CAGE	ID	BW (g)	Length	Width	Depth	Volume
Tumor	B023.1C + B024.1A + B013.4A	579	28.4	7.8	7.7	7.7	242.144	723.533	241.178	0.241178	28.1588		99.854
				7.9	7.8	7.8	251.66
				7.8	7.5	7.5	229.729
		580	29.6	7.7	7.6	7.6	232.871	762.376	254.125	0.254125	29.3459		103.331
				8	7.9	7.9	261.422
				8	8	8	268.082
		581	31.4	7.9	7.8	7.8	251.66	744.982	248.327	0.248327	31.1517		95.5573
				8	7.7	7.7	248.353
				8.1	7.6	7.6	244.969
		582	28.7	8.3	7.5	7.5	244.455	759.875	253.292	0.253292	28.4467		97.0877
				8.3	7.8	7.8	264.402
				8.3	7.6	7.6	251.017
Day 22	2023-09-30	Sat.
				Tumor size				Total tumor volume	Average tumor volume	Tumor Weight	Adjusted BW (g)		% of Body Weight
	CAGE	ID	BW (g)	Length	Width	Depth	Volume
Tumor	B023.1C + B024.1A + B013.4A	579	28.8	7.9	7.7	7.7	245.249	767.888	255.963	0.255963	28.544		101.22
				8.2	7.8	7.8	261.217
				8	7.9	7.9	261.422
		580	29.7	8.3	8	8	278.135	855.484	285.161	0.285161	29.4148		103.573
				8.3	8.1	8.1	285.132
				8.3	8.2	8.2	292.216
		581	31.5	8.2	7.7	7.7	254.562	767.297	255.766	0.255766	31.2442		95.8412
				8.3	7.9	7.9	271.226
				8.2	7.5	7.5	241.51
		582	28.7	8.8	7.4	7.4	252.316	735.197	245.066	0.245066	28.4549		97.1158
				8.6	7.2	7.2	233.433
				8.7	7.4	7.4	249.449
Day 24	2023-10-02	Mon.
				Tumor size				Total tumor volume	Average tumor volume	Tumor Weight	Adjusted BW (g)		% of Body Weight
	CAGE	ID	BW (g)	Length	Width	Depth	Volume
Tumor	B023.1C + B024.1A + B013.4A	579	28.3	8.2	7.8	7.8	261.217	769.981	256.66	0.25666	28.0433		99.4445
				8.2	7.6	7.6	247.993
				8.4	7.7	7.7	260.771
		580	29.1	8.6	8.4	8.4	317.728	995.557	331.852	0.331852	28.7681		101.296
				8.7	8.7	8.7	344.791
				8.6	8.6	8.6	333.038
		581	31.2	8.9	7.8	7.8	283.516	909.066	303.022	0.303022	30.897		94.776
				9.4	8.1	8.1	322.921
				9.5	7.8	7.8	302.629
		582	28.3	9.3	7.1	7.1	245.47	706.01	235.337	0.235337	28.0647		95.7838
				8.7	7.1	7.1	229.633
				9	7	7	230.907
Day 26	2023-10-04	Wed.
				Tumor size				Total tumor volume	Average tumor volume	Tumor Weight	Adjusted BW (g)		% of Body Weight
	CAGE	ID	BW (g)	Length	Width	Depth	Volume
Tumor	B023.1C + B024.1A + B013.4A	579	28.6	8.7	8.1	8.1	298.874	913.797	304.599	0.304599	28.2954		100.338
				9.1	8.1	8.1	312.615
				8.8	8.1	8.1	302.309
		580	29.6	8.9	8.8	8.8	360.872	1070.5	356.833	0.356833	29.2432		102.969
				8.9	8.8	8.8	360.872
				8.8	8.7	8.7	348.754
		581	32	9.2	7.9	7.9	300.636	952.487	317.496	0.317496	31.6825		97.1856
				9.5	8.3	8.3	342.672
				9	8.1	8.1	309.18
		582	29.1	9.5	7.3	7.3	265.074	845.958	281.986	0.281986	28.818		98.355
				9.1	7.9	7.9	297.368
				8.9	7.8	7.8	283.516
Day 28	2023-10-06	Fri.
				Tumor size				Total tumor volume	Average tumor volume	Tumor Weight	Adjusted BW (g)		% of Body Weight
	CAGE	ID	BW (g)	Length	Width	Depth	Volume
Tumor	B023.1C + B024.1A + B013.4A	579	29.4	8.8	8.4	8.4	325.117	1365.63	341.407	0.341407	29.0586		103.045
				9.4	8.6	8.6	364.018
				9.3	8.4	8.4	343.589
				8.8	8.5	8.5	332.904
		580	29.6	10	9.4	9.4	462.651	1422.92	474.307	0.474307	29.1257		102.555
				10	9.6	9.6	482.548
				9.9	9.6	9.6	477.723
		581	32.2	10	8.6	8.6	387.253	1159.09	386.364	0.386364	31.8136		97.5878
				10.2	8.6	8.6	394.998
				10.2	8.4	8.4	376.84
		582	26.4	9.2	7.2	7.2	249.719	1077.25	269.312	0.269312	26.1307		89.1832
				9.1	7.2	7.2	247.004
				9.3	7.7	7.7	288.711
				9.4	7.7	7.7	291.815
Day 30	2023-10-08	Sun.
				Tumor size				Total tumor volume	Average tumor volume	Tumor Weight	Adjusted BW (g)		% of Body Weight
	CAGE	ID	BW (g)	Length	Width	Depth	Volume
Tumor	B023.1C + B024.1A + B013.4A	579	29.9	9.7	8.6	8.6	375.636	1180.34	393.446	0.393446	29.5066		104.633
				9.7	8.8	8.8	393.31
				9.7	9	9	411.391
		580	30.5	10.3	10	10	539.306	1581.06	527.021	0.527021	29.973		105.539
				10.1	10	10	528.834
				10.2	9.8	9.8	512.921
		581	32.2	10	9.2	9.2	443.174	1281.25	427.082	0.427082	31.7729		97.4629
				10	8.8	8.8	405.475
				10.2	9	9	432.597
		582	29.9	10.2	7.6	7.6	308.479	1012.72	337.574	0.337574	29.5624		100.896
				10.3	8.1	8.1	353.839
				10.2	8.1	8.1	350.404
