# Supplementary material for: PTPN1/PTPN2 inhibition improves NK cancer therapy by enhancing IL-2 and mitigating TGFβ1 responses
Source: EMBO Rep. 2026 Apr 15;27(10):2581–613. doi: 10.1038/s44319-026-00745-0 (PMC13219468; doi:10.1038/s44319-026-00745-0)
Supplement: Supplementary file 8 — Source data Fig. 6 [file 44319_2026_745_MOESM8_ESM.zip › Figure 6/6F/6F_README.txt]

Each sheet represent one group of mice. NT = no treatment group. I.V. = intravenous injections. Ctrl = PBS, vehicle control treated NK92 cells. 
