# Supplementary material for: PTPN1/PTPN2 inhibition improves NK cancer therapy by enhancing IL-2 and mitigating TGFβ1 responses
Source: EMBO Rep. 2026 Apr 15;27(10):2581–613. doi: 10.1038/s44319-026-00745-0 (PMC13219468; doi:10.1038/s44319-026-00745-0)
Supplement: Supplementary file 8 — Source data Fig. 6 [file 44319_2026_745_MOESM8_ESM.zip › Figure 6/6F/6F_Tumor Size Measurement MDA_MB-231_TR.xlsx]

## Sheet: A-NT
Day 0	2024-02-13	Tues
	Tumor Implantation			Tumor size				Total tumor volume	Average tumor volume	Injection (L)	Injection (R)	Body Score	Note
	CAGE	ID	BW (g)	Length	Width	Depth	Volume
Tumor	B025.4B + B027.6B	685
		686
		692
		693
		694
Day 12	2024-02-25	Sunday
	Remove Clips, Remove Hair			Tumor size				Total tumor volume	Average tumor volume	Injection (L)	Injection (R)	Body Score	Note
	CAGE	ID	BW (g)	Length	Width	Depth	Volume
Tumor	B025.4B + B027.6B	685	25	5.8	5.6	5.6	95.2363	95.2363
							0
							0
		686	22.8	5.1	4.6	4.6	56.5047	56.5047
							0
							0
		692	25.5	6.9	6.8	6.8	167.057	167.057
							0
							0
		693	23.5	4.9	4.4	4.4	49.6707	49.6707
							0
							0
		694	23.3	6.1	5.3	5.3	89.7181	89.7181
							0
							0
Day 15	2024-02-28	Wed.
				Tumor size				Total tumor volume	Average tumor volume	Injection (L)	Injection (R)	Body Score	Note
	CAGE	ID	BW (g)	Length	Width	Depth	Volume
Tumor	B025.4B + B027.6B	685		6.1	4.4	4.4	61.8349	180.484	60.1615
				5.6	4.4	4.4	56.7665
				6.7	4.2	4.2	61.8831
		686		6	4.9	4.9	75.4296	262.653	87.5509
				5.8	5.7	5.7	98.668
				5.8	5.4	5.4	88.5552
		692		7.4	5.9	5.9	134.876	308.677	102.892
				5.8	5.2	5.2	82.117
				7.6	4.8	4.8	91.6842
		693		5.8	4.3	4.3	56.1518	159.17	53.0568
				4.8	4.4	4.4	48.657
				4.7	4.7	4.7	54.3616
		694		6.8	6.7	6.7	159.83	437.689	145.896
				6.9	6.7	6.7	162.18
				6.8	5.7	5.7	115.68
Day 18	2024-03-02	Sat.
				Tumor size				Total tumor volume	Average tumor volume	Injection (L)	Injection (R)	Body Score	Note
	CAGE	ID	BW (g)	Length	Width	Depth	Volume
Tumor	B025.4B + B027.6B	685		8.9	5.5	5.5	140.966	424.427	141.476
				9	5.5	5.5	142.55
				8	5.8	5.8	140.911
		686		7.6	6.3	6.3	157.94	522.258	174.086
				7.9	6.7	6.7	185.684
				7.6	6.7	6.7	178.633
		692		9.6	6.4	6.4	205.887	683.403	227.801
				9.9	7	7	253.998
				9.8	6.6	6.6	223.518
		693		8.2	5.2	5.2	116.097	361.844	120.615
				8.3	5.3	5.3	122.075
				8.1	5.4	5.4	123.672
		694		8.6	7	7	220.645	607.596	202.532
				8.7	6.7	6.7	204.488
				8	6.6	6.6	182.464
Day 20	2024-03-04	Mon.
				Tumor size				Total tumor volume	Average tumor volume	Injection (L)	Injection (R)	Body Score	Note
	CAGE	ID	BW (g)	Length	Width	Depth	Volume
Tumor	B025.4B + B027.6B	685		9.4	6.6	6.6	214.395	563.143	187.714
				9.1	6.1	6.1	177.296
				8.8	6.1	6.1	171.451
		686		8.4	7	7	215.513	657.903	219.301
				8.6	6.9	6.9	214.385
				8.4	7.2	7.2	228.004
		692		11.5	7.5	7.5	338.703	975.3	325.1
				11.4	7.1	7.1	300.899
				11.1	7.6	7.6	335.698
		693		9.6	6.4	6.4	205.887	598.073	199.358
				8.9	6.4	6.4	190.875
				9.1	6.5	6.5	201.311
		694		10.3	7.7	7.7	319.755	876.498	292.166
				10	7.7	7.7	310.442
				9.6	7	7	246.301
Day 22	2024-03-06	Wed.
				Tumor size				Total tumor volume	Average tumor volume	Injection (L)	Injection (R)	Body Score	Note
	CAGE	ID	BW (g)	Length	Width	Depth	Volume
Tumor	B025.4B + B027.6B	685		9.8	6.9	6.9	244.3	704.412	234.804
				9.5	6.9	6.9	236.821
				9.5	6.7	6.7	223.291
		686		9.1	7.2	7.2	247.005	836.315	278.772
				9.5	8	8	318.348
				9.2	7.5	7.5	270.962
		692		12.4	7.6	7.6	375.014	1110.76	370.254
				11.7	7.7	7.7	363.217
				12	7.7	7.7	372.53
		693		10.1	6.7	6.7	237.394	721.601	240.534
				10	6.9	6.9	249.285
				10.3	6.6	6.6	234.922
		694		11.1	7.9	7.9	362.724	1034.35	344.785
				11.1	7.3	7.3	309.719
				10.8	8	8	361.911
Day 25	2024-03-09	Sat.
				Tumor size				Total tumor volume	Average tumor volume	Injection (L)	Injection (R)	Body Score	Note
	CAGE	ID	BW (g)	Length	Width	Depth	Volume
Tumor	B025.4B + B027.6B	685		10.5	8.5	8.5	397.215	1033.01	344.337
				10.7	7.6	7.6	323.601
				10.6	7.5	7.5	312.196
		686		10.4	8.4	8.4	384.229	1149.01	383.005
				10.4	8.3	8.3	375.135
				10.3	8.5	8.5	389.649
		692		14.3	8.5	8.5	540.969	1529.83	509.942
				14.4	8.1	8.1	494.688
				13.7	8.3	8.3	494.169
		693		11	7.5	7.5	323.977	1090.09	363.363
				11.2	8	8	375.316
				11.1	8.2	8.2	390.795
		694		12.5	8.1	8.1	429.416	1302.95	434.316
				12	8.6	8.6	464.704
				12.2	8	8	408.826
Day 27	2024-03-11	Mon.
				Tumor size				Total tumor volume	Average tumor volume	Injection (L)	Injection (R)	Body Score	Note
	CAGE	ID	BW (g)	Length	Width	Depth	Volume
Tumor	B025.4B + B027.6B	685		11.5	8.7	8.7	455.759	1314.5	438.167
				11.2	8.5	8.5	423.696
				11.5	8.5	8.5	435.045
		686		11.2	9.9	9.9	574.761	1550.34	516.781
				11.3	9.1	9.1	489.959
				11.2	9.1	9.1	485.623
		692		14.3	9	9	606.484	1930.55	643.518
				14.4	9.1	9.1	624.373
				14.5	9.6	9.6	699.696
		693		10.8	9	9	458.044	1194.85	398.285
				11.5	8.1	8.1	395.063
				11.3	7.6	7.6	341.747
		694		13.1	8.7	8.7	519.169	1596.85	532.283
				12.9	9.2	9.2	571.694
				12.2	8.9	8.9	505.986
Day 29	2024-03-13	Wed.
				Tumor size				Total tumor volume	Average tumor volume	Injection (L)	Injection (R)	Body Score	Note
	CAGE	ID	BW (g)	Length	Width	Depth	Volume
Tumor	B025.4B + B027.6B	685		12.6	8.8	8.8	510.898	1584.81	528.27
				12.2	9.7	9.7	601.038
				12.5	8.5	8.5	472.875
		686		12.4	9.8	9.8	623.552	1880.32	626.772
				12	10.1	10.1	640.948
				12.5	9.7	9.7	615.818
		692		15	10	10	785.398	2299.28	766.426
				14.5	9.9	9.9	744.11
				15	9.9	9.9	769.769
		693		12.3	8.3	8.3	443.67	1388.82	462.938
				12	8.6	8.6	464.704
				12.7	8.5	8.5	480.441
		694		13.2	9.3	9.3	597.776	2006.76	668.921
				14.4	9.9	9.9	738.978
				13.6	9.7	9.7	670.01
Day 30	2024-03-14	Thur.
				Tumor size				Total tumor volume	Average tumor volume	Injection (L)	Injection (R)	Body Score	Note
	CAGE	ID	BW (g)	Length	Width	Depth	Volume
Tumor	B025.4B + B027.6B	685		12.4	9.1	9.1	537.654	1553.85	517.952
				12.9	9	9	547.108
				12.4	8.5	8.5	469.092
		686		12.9	9.8	9.8	648.695	1933.18	644.392
				13.4	9.9	9.9	687.66
				12.9	9.4	9.4	596.821
		692		15.3	9.5	9.5	722.998	2145.41	715.138
				15.4	9.6	9.6	743.125
				15	9.3	9.3	679.291
		693		12.7	8.2	8.2	447.126	1493.53	497.843
				13.2	8.6	8.6	511.175
				13.2	8.8	8.8	535.227
		694		14.8	10.3	10.3	822.119	2154.53	718.178
				14.8	9.5	9.5	699.371
				14.6	9.1	9.1	633.045

## Sheet: A-I.V. Ctrl
Day 0	2024-02-13	Tues
	Tumor Implantation			Tumor size				Total tumor volume	Average tumor volume	Injection (L)	Injection (R)	Body Score	Note
	CAGE	ID	BW (g)	Length	Width	Depth	Volume
Tumor	B025.3B	656
		657
		658
		659
		660
Day 12	2024-02-25	Sunday
	Remove Clips, Remove Hair			Tumor size				Total tumor volume	Average tumor volume	Injection (L)	Injection (R)	Body Score	Note
	CAGE	ID	BW (g)	Length	Width	Depth	Volume
Tumor	B025.3B	656	23	4.1	3.7	3.7	29.3891	29.3891
							0
							0
		657 (NT)	23.5	4	4	4	33.5103	33.5103					Assign to N.T. group
							0
							0
		658	27.8	4.5	4.3	4.3	43.566	43.566
							0
							0
		659	30.1	5.5	4.8	4.8	66.3504	66.3504
							0
							0
		660	22.3	4.3	4.3	4.3	41.6298	41.6298
							0
							0
Day 15	2024-02-28	Wed.
				Tumor size				Total tumor volume	Average tumor volume	Injection (L)	Injection (R)	Body Score	Note
	CAGE	ID	BW (g)	Length	Width	Depth	Volume
Tumor	B025.3B	656		5	4.4	4.4	50.6844	135.663	45.221
				5.2	3.9	3.9	41.4125
				4.5	4.3	4.3	43.566
		657 (NT)		5.6	4.5	4.5	59.3761	185.329	61.7763
				5.2	4.5	4.5	55.135
				5.2	5.1	5.1	70.8178
		658		5.6	4.8	4.8	67.5568	195.774	65.2579
				6.2	4.4	4.4	62.8486
				5.9	4.6	4.6	65.3682
		659		5.8	5.5	5.5	91.8654	277.325	92.4417
				5.8	5.5	5.5	91.8654
				5.7	5.6	5.6	93.5943
		660		4.4	4.1	4.1	38.7275	116.772	38.924
				4	4	4	33.5103
				4.6	4.3	4.3	44.5342
Day 18	2024-03-02	Sat.
				Tumor size				Total tumor volume	Average tumor volume	Injection (L)	Injection (R)	Body Score	Note
	CAGE	ID	BW (g)	Length	Width	Depth	Volume
Tumor	B025.3B	656		8.7	6.7	6.7	204.488	593.163	197.721
				8.9	6.6	6.6	202.991
				7.9	6.7	6.7	185.684
		657 (NT)		8.2	7.1	7.1	216.436	659.865	219.955
				8.6	7.1	7.1	226.994
				8.2	7.1	7.1	216.436
		658		8.9	6.7	6.7	209.189	565.23	188.41
				9.2	6.1	6.1	179.245
				9.7	5.9	5.9	176.797
		659		8	7	7	205.251	559.201	186.4
				7.5	6.5	6.5	165.915
				8	6.7	6.7	188.035
		660		5.6	5.3	5.3	82.3642	279.343	93.1144
				6.2	5.9	5.9	113.004
				5.5	5.4	5.4	83.9748
Day 20	2024-03-04	Mon.
				Tumor size				Total tumor volume	Average tumor volume	Injection (L)	Injection (R)	Body Score	Note
	CAGE	ID	BW (g)	Length	Width	Depth	Volume
Tumor	B025.3B	656		9.2	7.3	7.3	256.704	753.769	251.256
				8.7	7.2	7.2	236.147
				9.1	7.4	7.4	260.918
		657 (NT)		9.6	7	7.7	270.931	829.398	276.466
				9.3	7.4	7.4	266.652
				9.4	7.7	7.7	291.815
		658		10.3	7.6	7.6	311.504	815.078	271.693
				10.1	6.9	6.9	251.778
				10.4	6.8	6.8	251.797
		659		9.2	7.7	7.7	285.606	824.007	274.669
				8.2	8.1	8.1	281.697
				9.2	7.3	7.3	256.704
		660		6.9	6.8	6.8	167.057	493.77	164.59
				6.9	6.8	6.8	167.057
				7	6.6	6.6	159.656
Day 22	2024-03-06	Wed.
				Tumor size				Total tumor volume	Average tumor volume	Injection (L)	Injection (R)	Body Score	Note
	CAGE	ID	BW (g)	Length	Width	Depth	Volume
Tumor	B025.3B	656		9.2	8.4	8.4	339.895	913.657	304.552
				8.9	8.1	8.1	305.745
				9.1	7.5	7.5	268.017
		657 (NT)		10	7.4	7.4	286.723	889.726	296.575
				10	7.5	7.5	294.524
				10.2	7.6	7.6	308.479
		658		10.5	7.9	7.9	343.117	993.428	331.143
				10.6	7.4	7.4	303.926
				10.6	7.9	7.9	346.385
		659		9.7	7.6	7.6	293.358	880.495	293.498
				10	7.4	7.4	286.723
				10.2	7.5	7.5	300.415
		660		7.5	7.3	7.3	209.269	627.923	209.308
				7.4	7.4	7.4	212.175
				7.4	7.3	7.3	206.479
Day 25	2024-03-09	Sat.
				Tumor size				Total tumor volume	Average tumor volume	Injection (L)	Injection (R)	Body Score	Note
	CAGE	ID	BW (g)	Length	Width	Depth	Volume
Tumor	B025.3B	656		9.1	8.3	8.3	328.244	986.424	328.808
				9.2	8	8	308.295
				9.7	8.3	8.3	349.886
		657 (NT)		11.9	8.9	8.9	493.544	1538.5	512.834
				12.3	9.1	9.1	533.318
				11.8	9.1	9.1	511.639
		658		11.8	9	9	500.456	1348.57	449.524
				12	8.2	8.2	422.481
				11.8	8.3	8.3	425.634
		659		10.3	8.5	8.5	389.649	1171.6	390.534
				10.1	8.3	8.3	364.314
				10.3	8.8	8.8	417.639
		660		8.4	7.4	7.4	240.847	793.568	264.523
				8.3	8.1	8.1	285.133
				8.4	7.8	7.8	267.588
Day 27	2024-03-11	Mon.
				Tumor size				Total tumor volume	Average tumor volume	Injection (L)	Injection (R)	Body Score	Note
	CAGE	ID	BW (g)	Length	Width	Depth	Volume
Tumor	B025.3B	656		10.1	9.2	9.2	447.606	1422.78	474.259
				10.1	9.4	9.4	467.278
				10.1	9.8	9.8	507.893
		657 (NT)		13.3	10.1	10.1	710.384	1985.78	661.927
				12.6	9.8	9.8	633.609
				13.3	9.6	9.6	641.79
		658		14	8.6	8.6	542.155	1805.49	601.83
				14.1	9.2	9.2	624.875
				13.8	9.4	9.4	638.46
		659		11.3	9.9	9.9	579.892	1664.91	554.968
				10.8	9.8	9.8	543.093
				11	9.7	9.7	541.919
		660		10	8.8	8.8	405.475	1089.74	363.246
				9.6	8.2	8.2	337.985
				9.6	8.3	8.3	346.279
Day 29	2024-03-13	Wed.
				Tumor size				Total tumor volume	Average tumor volume	Injection (L)	Injection (R)	Body Score	Note
	CAGE	ID	BW (g)	Length	Width	Depth	Volume
Tumor	B025.3B	656		10.2	10.1	10.1	544.806	1591.86	530.618
				10.2	9.7	9.7	502.507
				10.4	10	10	544.543
		657 (NT)		14.1	9.9	9.9	723.583	2218.85	739.617
				13.8	10.2	10.2	751.758
				14.2	10	10	743.51
		658		13.5	9.3	9.3	611.362	1884.35	628.116
				13.9	9.6	9.6	670.743
				14.2	9	9	602.243
		659		12.2	10.3	10.3	677.693	2049.98	683.327
				12.3	10.2	10.2	670.045
				12.4	10.4	10.4	702.242
		660		10.4	9.1	9.1	450.936	1367.53	455.843
				10.4	9.6	9.6	501.851
				10	8.9	8.9	414.743
Day 32	2024-03-14	Thur.
				Tumor size				Total tumor volume	Average tumor volume	Injection (L)	Injection (R)	Body Score	Note
	CAGE	ID	BW (g)	Length	Width	Depth	Volume
Tumor	B025.3B	656		10.5	10.3	10.3	583.26	1817.85	605.949
				10.8	10.4	10.4	611.63
				11	10.4	10.4	622.957
		657 (NT)		14	10	10	733.038	2277.29	759.096
				13.9	10.3	10.3	772.125
				13.9	10.3	10.3	772.125
		658		14.9	10.1	10.1	795.843	2561.98	853.993
				15.4	10.6	10.6	906.006
				14.9	10.5	10.5	860.129
		659		12.6	9.9	9.9	646.606	2098.91	699.635
				12.8	10.3	10.3	711.022
				12.6	10.6	10.6	741.278
		660		10.6	9.2	9.2	469.764	1386.34	462.114
				10.6	8.9	8.9	439.627
				11	9.1	9.1	476.951

## Sheet: A-I.V.KQ791
Day 0	2024-02-13	Tues
	Tumor Implantation			Tumor size				Total tumor volume	Average tumor volume	Injection (L)	Injection (R)	Body Score	Note
	CAGE	ID	BW (g)	Length	Width	Depth	Volume
Tumor	B027.5A + B026.3B	670
		671
		677
		678
		679
Day 12	2024-02-25	Sunday
	Remove Clips, Remove Hair			Tumor size				Total tumor volume	Average tumor volume	Injection (L)	Injection (R)	Body Score	Note
	CAGE	ID	BW (g)	Length	Width	Depth	Volume
Tumor	B027.5A + B026.3B	670	20.1	5.5	3.8	3.8	41.5842	41.5842
							0
							0
		671	20.8	4.7	4.7	4.7	54.3616	54.3616
							0
							0
		677	24.8	6.9	5.3	5.3	101.484	101.484
							0
							0
		678	24.8	5.4	4.2	4.2	49.8759	49.8759
							0
							0
		679	24.1	4.5	3.4	3.4	27.2376	27.2376
							0
							0
Day 15	2024-02-28	Wed.
				Tumor size				Total tumor volume	Average tumor volume	Injection (L)	Injection (R)	Body Score	Note
	CAGE	ID	BW (g)	Length	Width	Depth	Volume
Tumor	B027.5A + B026.3B	670		5.4	3.9	3.9	43.0053	159.824	53.2748
				5.2	4.3	4.3	50.343
				6	4.6	4.6	66.4761
		671		5.6	4.9	4.9	70.401	216.043	72.0144
				5.3	5	5	69.3768
				5.6	5.1	5.1	76.2653
		677		4.7	4.3	4.3	45.5023	184.346	61.4485
				5.8	4.9	4.9	72.9153
				5.7	4.7	4.7	65.9279
		678		6.2	4.3	4.3	60.0243	202.217	67.4057
				5.4	4.6	4.6	59.8285
				5.6	5.3	5.3	82.3642
		679		5.9	5.2	5.2	83.5329	207.102	69.0341
				5.6	4.6	4.6	62.0444
				5.1	4.8	4.8	61.5249
Day 18	2024-03-02	Sat.
				Tumor size				Total tumor volume	Average tumor volume	Injection (L)	Injection (R)	Body Score	Note
	CAGE	ID	BW (g)	Length	Width	Depth	Volume
Tumor	B027.5A + B026.3B	670		7.2	6.5	6.5	159.279	441.637	147.212
				7.4	5.6	5.6	121.508
				7.5	6.4	6.4	160.85
		671		8.5	6.1	6.1	165.606	466.529	155.51
				8.4	5.8	5.8	147.956
				7.6	6.2	6.2	152.966
		677		6.7	6.1	6.1	130.537	414.683	138.228
				7.6	6	6	143.257
				7	6.2	6.2	140.89
		678		7.5	5.9	5.9	136.699	417.738	139.246
				7.4	6.1	6.1	144.175
				6.8	6.2	6.2	136.865
		679		7.2	5.6	5.6	118.224	385.922	128.641
				7.1	6	6	133.832
				7.6	5.8	5.8	133.865
Day 20	2024-03-04	Mon.
				Tumor size				Total tumor volume	Average tumor volume	Injection (L)	Injection (R)	Body Score	Note
	CAGE	ID	BW (g)	Length	Width	Depth	Volume
Tumor	B027.5A + B026.3B	670		7.4	6.5	6.5	163.703	457.191	152.397
				7	6.6	6.6	159.656
				7.1	6	6	133.832
		671		9.7	7.2	7.2	263.291	632.129	210.71
				8.7	6.6	6.6	198.429
				8.2	6.3	6.3	170.409
		677		8.7	6.8	6.8	210.638	545.163	181.721
				7.9	6.8	6.8	191.269
				7.6	6	6	143.257
		678		7.7	6.5	6.5	170.34	464.502	154.834
				7.3	6	6	137.602
				7.3	6.4	6.4	156.56
		679		8.7	5.9	5.9	158.57	489.307	163.102
				7.9	5.8	5.8	139.15
				8.4	6.6	6.6	191.587
Day 22	2024-03-06	Wed.
				Tumor size				Total tumor volume	Average tumor volume	Injection (L)	Injection (R)	Body Score	Note
	CAGE	ID	BW (g)	Length	Width	Depth	Volume
Tumor	B027.5A + B026.3B	670		9	6.9	6.9	224.357	669.014	223.005
				8.8	7.2	7.2	238.862
				8.5	6.8	6.8	205.795
		671		10	7.4	7.4	286.723	712.932	237.644
				9.1	6.8	6.8	220.322
				9.6	6.4	6.4	205.887
		677		8.5	6.6	6.6	193.868	561.453	187.151
				8.5	6.6	6.6	193.868
				8.1	6.4	6.4	173.718
		678		8.8	6.8	6.8	213.059	593.648	197.883
				8.6	6.6	6.6	196.148
				8.6	6.4	6.4	184.441
		679		8.8	6.3	6.3	182.878	588.399	196.133
				8.7	6.5	6.5	192.462
				8.8	6.8	6.8	213.059
Day 25	2024-03-09	Sat.
				Tumor size				Total tumor volume	Average tumor volume	Injection (L)	Injection (R)	Body Score	Note
	CAGE	ID	BW (g)	Length	Width	Depth	Volume
Tumor	B027.5A + B026.3B	670		9.2	7.6	7.6	278.236	848.848	282.949
				8.7	7.2	7.2	236.147
				9.5	8.2	8.2	334.464
		671		11.3	7.5	7.5	332.812	967.068	322.356
				11.1	7.6	7.6	335.698
				10.7	7.3	7.3	298.558
		677		8.4	6.6	6.6	191.587	592.474	197.491
				8.7	6.8	6.8	210.638
				8.6	6.5	6.5	190.25
		678		9.3	6.7	6.7	218.59	750.87	250.29
				9.1	7.9	7.9	297.368
				8.9	7.1	7.1	234.912
		679		9.9	7.5	7.5	291.579	872.535	290.845
				10.2	7.8	7.8	324.929
				9.7	7.1	7.1	256.028
Day 27	2024-03-11	Mon.
				Tumor size				Total tumor volume	Average tumor volume	Injection (L)	Injection (R)	Body Score	Note
	CAGE	ID	BW (g)	Length	Width	Depth	Volume
Tumor	B027.5A + B026.3B	670		10.2	8.8	8.8	413.584	1129.88	376.628
				10.1	8.2	8.2	355.588
				10.5	8.1	8.1	360.71
		671		12.4	7.5	7.5	365.21	1191.23	397.075
				12.4	8.3	8.3	447.277
				12.2	7.7	7.7	378.739
		677		9.6	7.4	7.4	275.254	830.306	276.769
				9.5	7.5	7.5	279.798
				9.6	7.4	7.4	275.254
		678		9.7	7.8	7.8	309.001	941.186	313.729
				10.1	7.8	7.8	321.743
				10	7.7	7.7	310.442
		679		11	7.7	7.7	341.486	959.295	319.765
				10.4	7.5	7.5	306.305
				10.3	7.6	7.6	311.504
Day 29	2024-03-13	Wed.
				Tumor size				Total tumor volume	Average tumor volume	Injection (L)	Injection (R)	Body Score	Note
	CAGE	ID	BW (g)	Length	Width	Depth	Volume
Tumor	B027.5A + B026.3B	670		11.4	9	9	483.491	1435.5	478.5
				11	8.8	8.8	446.022
				12.2	8.9	8.9	505.986
		671		13	8.8	8.8	527.117	1494.12	498.039
				12.7	8.7	8.7	503.316
				11.7	8.7	8.7	463.685
		677		10.5	7.7	7.7	325.964	1063.39	354.462
				10.5	8.1	8.1	360.71
				10.7	8.2	8.2	376.713
		678		11.2	8.3	8.3	403.992	1220.51	406.836
				11	8.5	8.5	416.13
				11.1	8.3	8.3	400.385
		679		11.8	8.4	8.4	435.953	1266.88	422.293
				12.2	7.9	7.9	398.669
				11.7	8.4	8.4	432.258
Day 32	2024-03-14	Thur.
				Tumor size				Total tumor volume	Average tumor volume	Injection (L)	Injection (R)	Body Score	Note
	CAGE	ID	BW (g)	Length	Width	Depth	Volume
Tumor	B027.5A + B026.3B	670		11.2	9.1	9.1	485.623	1483.77	494.59
				12	8.9	8.9	497.691
				11.8	9	9	500.456
		671		12.6	9.1	9.1	546.326	1586.1	528.7
				12.9	9.1	9.1	559.334
				12.7	8.5	8.5	480.441
		677		10.1	8.8	8.8	409.53	1150.9	383.634
				10.3	8.2	8.2	362.63
				10.5	8.3	8.3	378.743
		678		11.7	8.4	8.4	432.258	1252.84	417.613
				10.6	8.6	8.6	410.489
				11.1	8.4	8.4	410.091
		679		12.7	8	8	425.581	1348.81	449.604
				12.8	8.3	8.3	461.705
				12.2	8.5	8.5	461.526
