# Supplementary material for: PTPN1/PTPN2 inhibition improves NK cancer therapy by enhancing IL-2 and mitigating TGFβ1 responses
Source: EMBO Rep. 2026 Apr 15;27(10):2581–613. doi: 10.1038/s44319-026-00745-0 (PMC13219468; doi:10.1038/s44319-026-00745-0)
Supplement: Supplementary file 9 — Source data Fig. 7 [file 44319_2026_745_MOESM9_ESM.zip]

Archive with 97 entries (75 files):
- Figure 7/
- Figure 7/7A/
- Figure 7/7A/7A.tif
- Figure 7/7A/7A_PRF (MFI) Column_12 Donors.csv
- Figure 7/7A/Raw/
- Figure 7/7A/Raw/7A_0102_0103_1201_1202_GeoMFI.xlsx
- Figure 7/7A/Raw/7A_0203_0204_0301_GeoMFI.xlsx
- Figure 7/7A/Raw/7A_0517_GeoMean.xls
- Figure 7/7A/Raw/7A_0803 GeoMFI.xls
- Figure 7/7A/Raw/7A_0901_1104_GeoMFI.xlsx
- Figure 7/7A/Raw/7A_19665_GeoMean.xls
- Figure 7/7A/Raw/7A_CB NK MFI Average per donor_PRF1.xlsx
- Figure 7/7B/
- Figure 7/7B/7B_GrzB (MFI) Column_12 Donors.csv
- Figure 7/7B/7B.tif
- Figure 7/7B/Raw/
- Figure 7/7B/Raw/7B_0102_0103_1201_1202_GeoMFI.xlsx
- Figure 7/7B/Raw/7B_0203_0204_0301_GeoMFI.xlsx
- Figure 7/7B/Raw/7B_0517_GeoMean.xls
- Figure 7/7B/Raw/7B_0803 GeoMFI.xls
- Figure 7/7B/Raw/7B_0901_1104_GeoMFI.xlsx
- Figure 7/7B/Raw/7B_19665_GeoMean.xls
- Figure 7/7B/Raw/7B_CB NK MFI Average per donor_GRZB.xlsx
- Figure 7/7C/
- Figure 7/7C/7C.tif
- Figure 7/7C/7C_GrzA (MFI) Column_12 Donors.csv
- Figure 7/7C/Raw/
- Figure 7/7C/Raw/7C_0102_0103_1201_1202_GeoMFI.xlsx
- Figure 7/7C/Raw/7C_0203_0204_0301_GeoMFI.xlsx
- Figure 7/7C/Raw/7C_0517_GeoMean.xls
- Figure 7/7C/Raw/7C_0803 GeoMFI.xls
- Figure 7/7C/Raw/7C_0901_1104_GeoMFI.xlsx
- Figure 7/7C/Raw/7C_19665_GeoMean.xls
- Figure 7/7C/Raw/7C_CB NK MFI Average per donor_GRZA.xlsx
- Figure 7/7D/
- Figure 7/7D/._7D.tiff
- Figure 7/7D/7D.tiff
- Figure 7/7D/Repeats/
- Figure 7/7D/Repeats/._CBNK CD69_240901.xlsx
- Figure 7/7D/Repeats/._CD69_1102.xlsx
- Figure 7/7D/Repeats/7D_CD69_1102.xlsx
- Figure 7/7D/Repeats/7D_CBNK CD69_240901.xlsx
- Figure 7/7E/
- Figure 7/7E/._7E.tiff
- Figure 7/7E/._7E_Exp1.xlsx
- Figure 7/7E/7E_Exp1.xlsx
- Figure 7/7E/7E.tiff
- Figure 7/7E/Repeats/
- Figure 7/7E/Repeats/._CBNK CD69_240901.xlsx
- Figure 7/7E/Repeats/._CD69_1102.xlsx
- Figure 7/7E/Repeats/7E_CBNK CD69_240901.xlsx
- Figure 7/7E/Repeats/7E_CD69_1102.xlsx
- Figure 7/7F/
- Figure 7/7F/._7F_15 Donors.csv
- Figure 7/7F/7F.tif
- Figure 7/7F/7F_15 Donors.csv
- Figure 7/7F/RawData/
- Figure 7/7F/RawData/._0203.xlsx
- Figure 7/7F/RawData/._0519.xlsx
- Figure 7/7F/RawData/._1027.xlsx
- Figure 7/7F/RawData/._Summary of Cytolic Assays Donors .xlsx
- Figure 7/7F/RawData/7F_Summary of Cytolic Assays Donors.xlsx
- Figure 7/7G/
- Figure 7/7G/7G.tif
- Figure 7/7G/7G_Cord Blood NK_K562 (1_1).csv
- Figure 7/7G/RawData/
- Figure 7/7G/RawData/7G_Summary of Cytolic Assays Donors.xlsx
- Figure 7/7H/
- Figure 7/7H/._7H_Percentage_CD56_CD16_15 donors_Average.csv
- Figure 7/7H/7H.tif
- Figure 7/7H/7H_Percentage_CD56_CD16_15 donors_Average.csv
- Figure 7/7H/Raw/
- Figure 7/7H/Raw/._March25_ImmunoPhenotype_10 donors.xlsx
- Figure 7/7H/Raw/._7H_Individual.xlsx
- Figure 7/7H/Raw/7H_Individual.xlsx
- Figure 7/7I/
- Figure 7/7I/7I.tif
- Figure 7/7I/7I_average of 10 donors.csv
- Figure 7/7I/7D_README.txt
- Figure 7/7I/Raw/
- Figure 7/7I/Raw/7I_March25_ImmunoPhenotype_10 donors.xlsx
- Figure 7/7J/
- Figure 7/7J/7J_ID 0517.csv
- Figure 7/7J/7J_README.txt
- Figure 7/7J/Repeats/
- Figure 7/7J/Repeats/._1223.xlsx
- Figure 7/7J/Repeats/._0517.xlsx
- Figure 7/7J/Repeats/7J_0517.xlsx
- Figure 7/7J/Repeats/7J_1223.xlsx
- Figure 7/7J/7J.tif
- Figure 7/7K/
- Figure 7/7K/7K_L598_G4 well_05d04h00m.jpg
- Figure 7/7K/7K_PBS_D4 well_05d04h00m.jpg
- Figure 7/7K/7K_L598_G4 well_00d00h00m.jpg
- Figure 7/7K/7K_PBS_D4 well_00d04h00m.jpg
- Figure 7/7K/7K_PBS_D4 well_00d00h00m.jpg
- Figure 7/7K/7K_L598_G4 well_00d04h00m.jpg
