# Supplementary material for: PTPN1/PTPN2 inhibition improves NK cancer therapy by enhancing IL-2 and mitigating TGFβ1 responses
Source: EMBO Rep. 2026 Apr 15;27(10):2581–613. doi: 10.1038/s44319-026-00745-0 (PMC13219468; doi:10.1038/s44319-026-00745-0)
Supplement: Supplementary file 9 — Source data Fig. 7 [file 44319_2026_745_MOESM9_ESM.zip › Figure 7/7A/7A_PRF (MFI) Column_12 Donors.csv]

Vehicle Control	L598 (10 μM)
3296	3384.67
5126.33	5123
5135	5534
373	860.5
2337.33	2860.33
1527	1570
1090	1155
233	273
4234.5	4545
1204	1275
682.5	703.5
1592	1744
