# Supplementary material for: PTPN1/PTPN2 inhibition improves NK cancer therapy by enhancing IL-2 and mitigating TGFβ1 responses
Source: EMBO Rep. 2026 Apr 15;27(10):2581–613. doi: 10.1038/s44319-026-00745-0 (PMC13219468; doi:10.1038/s44319-026-00745-0)
Supplement: Supplementary file 9 — Source data Fig. 7 [file 44319_2026_745_MOESM9_ESM.zip › Figure 7/7A/Raw/7A_0102_0103_1201_1202_GeoMFI.xlsx]

## Sheet: Sheet0
	Time, SSC-A subset/Cells/FSC Singlet/SSC Singlet/Live | Geometric Mean (Comp-APC-A)	Time, SSC-A subset/Cells/FSC Singlet/SSC Singlet/Live | Geometric Mean (Comp-FITC-A)	Time, SSC-A subset/Cells/FSC Singlet/SSC Singlet/Live | Geometric Mean (Comp-V450-A)
0403_0102-L-A_047.fcs	26721	4590	3611
0403_0102-L-B_048.fcs	25464	4500	3488
0403_0102-P-A_045.fcs	22152	4324	3049
0403_0102-P-B_046.fcs	20671	4145	2922
0403_0103-17-L-A_039.fcs	4372	1302	1094
0403_0103-17-L-B_040.fcs	3842	1248	986
0403_0103-17-P-A_037.fcs	3603	1162	957
0403_0103-17-P-B_038.fcs	3831	1246	964
0403_1201-L-A_031.fcs	1804	705	1466
0403_1201-L-B_032.fcs	1719	702	1549
0403_1201-P-A_029.fcs	1651	666	1526
0403_1201-P-B_030.fcs	1565	699	1656
0403_1202-L-A_035.fcs	14285	1758	1001
0403_1202-L-B_036.fcs	13269	1730	939
0403_1202-P-A_033.fcs	11100	1621	863
0403_1202-P-B_034.fcs	9834	1563	796
Mean	9918	1939	1628
SD	8112	1315	890
	GZA	PRF1	GZB
