# Supplementary material for: PTPN1/PTPN2 inhibition improves NK cancer therapy by enhancing IL-2 and mitigating TGFβ1 responses
Source: EMBO Rep. 2026 Apr 15;27(10):2581–613. doi: 10.1038/s44319-026-00745-0 (PMC13219468; doi:10.1038/s44319-026-00745-0)
Supplement: Supplementary file 9 — Source data Fig. 7 [file 44319_2026_745_MOESM9_ESM.zip › Figure 7/7A/Raw/7A_0203_0204_0301_GeoMFI.xlsx]

## Sheet: Sheet0
	Time, SSC-A subset/Cells/FSC Singlet/SSC Singlet/Live | Geometric Mean (Comp-APC-A)	Time, SSC-A subset/Cells/FSC Singlet/SSC Singlet/Live | Geometric Mean (Comp-FITC-A)	Time, SSC-A subset/Cells/FSC Singlet/SSC Singlet/Live | Geometric Mean (Comp-V450-A)
0401_0203-19-L-A_001_025.fcs	4856	1555	1724
0401_0203-19-L-B_001_026.fcs	5150	1620	1828
0401_0203-19-L-C_027.fcs	5027	1535	1721
0401_0203-19-P-A_023.fcs	4757	1642	1789
0401_0203-19-P-B_024.fcs	4347	1382	1438
0401_0203-19-P-C_028.fcs	4655	1557	1663
0401_0204-19-L-A_003_022.fcs	10510	1155	1278
0401_0204-19-P-A_002_021.fcs	8702	1090	1178
0401_0301-17-L-A_001_015.fcs	1075	273	501
0401_0301-17-P-A_012.fcs	929	233	421
Mean	5905	1210	1314
SD	3703	580	529
	GZA	PRF1	GZB
