# Supplementary material for: PTPN1/PTPN2 inhibition improves NK cancer therapy by enhancing IL-2 and mitigating TGFβ1 responses
Source: EMBO Rep. 2026 Apr 15;27(10):2581–613. doi: 10.1038/s44319-026-00745-0 (PMC13219468; doi:10.1038/s44319-026-00745-0)
Supplement: Supplementary file 9 — Source data Fig. 7 [file 44319_2026_745_MOESM9_ESM.zip › Figure 7/7A/Raw/7A_0517_GeoMean.xls]

## Sheet: Sheet0
	Time, SSC-A subset/Cells/FSC Singlet/SSC Singlet/Live | Geometric Mean (Comp-APC-A)	Time, SSC-A subset/Cells/FSC Singlet/SSC Singlet/Live/GrzB+ | Geometric Mean (Comp-V450-A)	Time, SSC-A subset/Cells/FSC Singlet/SSC Singlet/Live | Geometric Mean (Comp-FITC-A)
0517_L598_A_019.fcs	3955	1977	3494
0517_L598_B_020.fcs	5334	2566	3416
0517_L598_C_021.fcs	5024	2399	3244
0517_PBS_A_017.fcs	5099	2356	3467
0517_PBS_B_018.fcs	4812	2232	3179
0517_PBS_C_022.fcs	5229	2528	3242
Mean	4909	2343	3340
SD	500	216	134
	GRZA	GRZB	PRF1
