# Supplementary material for: PTPN1/PTPN2 inhibition improves NK cancer therapy by enhancing IL-2 and mitigating TGFβ1 responses
Source: EMBO Rep. 2026 Apr 15;27(10):2581–613. doi: 10.1038/s44319-026-00745-0 (PMC13219468; doi:10.1038/s44319-026-00745-0)
Supplement: Supplementary file 9 — Source data Fig. 7 [file 44319_2026_745_MOESM9_ESM.zip › Figure 7/7A/Raw/7A_0803 GeoMFI.xls]

## Sheet: Sheet0
	Time, SSC-A subset/Cells/FSC Singlet/SSC Singlets/Live | Geometric Mean (Comp-APC-A)	Time, SSC-A subset/Cells/FSC Singlet/SSC Singlets/Live | Geometric Mean (Comp-FITC-A)	Time, SSC-A subset/Cells/FSC Singlet/SSC Singlets/Live | Geometric Mean (Comp-V450-A)
D5 LG_L_016.fcs	23366	5534	3889
D5 LG_P_015.fcs	23194	5135	3537
	GRZA	PRF1	GRZB
