# Supplementary material for: PTPN1/PTPN2 inhibition improves NK cancer therapy by enhancing IL-2 and mitigating TGFβ1 responses
Source: EMBO Rep. 2026 Apr 15;27(10):2581–613. doi: 10.1038/s44319-026-00745-0 (PMC13219468; doi:10.1038/s44319-026-00745-0)
Supplement: Supplementary file 9 — Source data Fig. 7 [file 44319_2026_745_MOESM9_ESM.zip › Figure 7/7A/Raw/7A_0901_1104_GeoMFI.xlsx]

## Sheet: Sheet0
	Time, SSC-A subset/Cells/FSC Singlets/SSC Singlets/Live | Geometric Mean (Comp-FITC-A)	Time, SSC-A subset/Cells/FSC Singlets/SSC Singlets/Live | Geometric Mean (Comp-BV421-A)	Time, SSC-A subset/Cells/FSC Singlets/SSC Singlets/Live | Geometric Mean (Comp-APC-A)
0901_L_A_015.fcs	900	411	3699
0901_L_B_016.fcs	821	350	2821
0901_P_A_013.fcs	366	354	2431
0901_P_B_014.fcs	380	363	2705
1104_L_A_001_020.fcs	3048	1282	9326
1104_L_B_001_021.fcs	2830	1260	7777
1104_L_C_001_022.fcs	2703	652	5013
1104_P_A_017.fcs	2568	818	8251
1104_P_B_018.fcs	2207	802	6347
1104_P_C_019.fcs	2237	932	7811
Mean	1806	722	5618
SD	1066	360	2608
	Perforin	Granzyme B	Granzyme A
