# Supplementary material for: PTPN1/PTPN2 inhibition improves NK cancer therapy by enhancing IL-2 and mitigating TGFβ1 responses
Source: EMBO Rep. 2026 Apr 15;27(10):2581–613. doi: 10.1038/s44319-026-00745-0 (PMC13219468; doi:10.1038/s44319-026-00745-0)
Supplement: Supplementary file 9 — Source data Fig. 7 [file 44319_2026_745_MOESM9_ESM.zip › Figure 7/7A/Raw/7A_19665_GeoMean.xls]

## Sheet: Sheet0
	Time, SSC-A subset/Cells/FSC Singlet/SSC Singlet/Live | Geometric Mean (Comp-APC-A)	Time, SSC-A subset/Cells/FSC Singlet/SSC Singlet/Live | Geometric Mean (Comp-V450-A)	Time, SSC-A subset/Cells/FSC Singlet/SSC Singlet/Live | Geometric Mean (Comp-FITC-A)
19665_L598_A_013.fcs	12056	4254	5751
19665_L598_B_014.fcs	8380	2885	3875
19665_L598_C_015.fcs	11892	4034	5743
19665_PBS_A_011.fcs	10502	3601	5089
19665_PBS_B_012.fcs	10671	3367	4959
19665_PBS_C_016.fcs	11482	3828	5331
Compensation Controls_APC Stained Control_003.fcs
Compensation Controls_APC-Cy7 Stained Control_004.fcs
Compensation Controls_FITC Stained Control_002.fcs
Compensation Controls_Unstained Control_001.fcs
Compensation Controls_V450 Stained Control_005.fcs
FMO_APC GA_008.fcs	18.8	1783	4185
FMO_FITC PRF1_010.fcs	4331	1791	178
FMO_LD_007.fcs	4399	1612	2311
FMO_US_006.fcs	18.6	117	189
FMO_V450 GB_009.fcs	4386	109	3733
Mean
SD
	GRZA	GRZB	PRF1
