# Supplementary material for: PTPN1/PTPN2 inhibition improves NK cancer therapy by enhancing IL-2 and mitigating TGFβ1 responses
Source: EMBO Rep. 2026 Apr 15;27(10):2581–613. doi: 10.1038/s44319-026-00745-0 (PMC13219468; doi:10.1038/s44319-026-00745-0)
Supplement: Supplementary file 9 — Source data Fig. 7 [file 44319_2026_745_MOESM9_ESM.zip › Figure 7/7A/Raw/7A_CB NK MFI Average per donor_PRF1.xlsx]

## Sheet: Perforin
ID	PRF1 (Vehicle Control)	Average per donor	PRF1 (L598)	Average per donor
0517	3467	3296	3494	3384.67
	3179		3416
	3242		3244
19665	5089	5126.33	5751	5123
	4959		3875
	5331		5743
0803	5135	5135	5534	5534
0901	366	373	900	860.5
	380		821
1104	2568	2337.33	3048	2860.33
	2207		2830
	2237		2703
0203	1642	1527	1555	1570
	1382		1620
	1557		1535
0204	1090	1090	1155	1155
0301	233	233	273	273
0102	4324	4234.5	4590	4545
	4145		4500
0103	1162	1204	1302	1275
	1246		1248
1201	666	682.5	705	703.5
	699		702
1202	1621	1592	1758	1744
	1563		1730
