# Supplementary material for: PTPN1/PTPN2 inhibition improves NK cancer therapy by enhancing IL-2 and mitigating TGFβ1 responses
Source: EMBO Rep. 2026 Apr 15;27(10):2581–613. doi: 10.1038/s44319-026-00745-0 (PMC13219468; doi:10.1038/s44319-026-00745-0)
Supplement: Supplementary file 9 — Source data Fig. 7 [file 44319_2026_745_MOESM9_ESM.zip › Figure 7/7B/7B_GrzB (MFI) Column_12 Donors.csv]

Vehicle Control	L598 (10 μM)
2372	2314
3598.67	3724.33
3537	3889
358.5	380.5
850.667	1064.67
1630	1757.67
1178	1278
421	501
2985.5	3549.5
960.5	1040
1591	1507.5
829.5	970
