# Supplementary material for: PTPN1/PTPN2 inhibition improves NK cancer therapy by enhancing IL-2 and mitigating TGFβ1 responses
Source: EMBO Rep. 2026 Apr 15;27(10):2581–613. doi: 10.1038/s44319-026-00745-0 (PMC13219468; doi:10.1038/s44319-026-00745-0)
Supplement: Supplementary file 9 — Source data Fig. 7 [file 44319_2026_745_MOESM9_ESM.zip › Figure 7/7B/Raw/7B_CB NK MFI Average per donor_GRZB.xlsx]

## Sheet: Granzyme B
ID	GRZB (Vehicle Control)	Average per donor	GRZB (L598)	Average per donor
0517	2356	2372	1977	2314
	2232		2566
	2528		2399
19665	3601	3598.67	4254	3724.33
	3367		2885
	3828		4034
0803	3537	3537	3889	3889
0901	354	358.5	411	380.5
	363		350
1104	818	850.667	1282	1064.67
	802		1260
	932		652
0203	1789	1630	1724	1757.67
	1438		1828
	1663		1721
0204	1178	1178	1278	1278
0301	421	421	501	501
0102	3049	2985.5	3611	3549.5
	2922		3488
0103	957	960.5	1094	1040
	964		986
1201	1526	1591	1466	1507.5
	1656		1549
1202	863	829.5	1001	970
	796		939
