# Supplementary material for: PTPN1/PTPN2 inhibition improves NK cancer therapy by enhancing IL-2 and mitigating TGFβ1 responses
Source: EMBO Rep. 2026 Apr 15;27(10):2581–613. doi: 10.1038/s44319-026-00745-0 (PMC13219468; doi:10.1038/s44319-026-00745-0)
Supplement: Supplementary file 9 — Source data Fig. 7 [file 44319_2026_745_MOESM9_ESM.zip › Figure 7/7C/7C_GrzA (MFI) Column_12 Donors.csv]

Vehicle Control	L598 (10 μM)
5046.67	4771
10885	10776
23194	23366
2568	3260
7469.67	7372
4586.33	5011
8702	10510
929	1075
21411.5	26092.5
3717	4107
1608	1761.5
10467	13777
