# Supplementary material for: PTPN1/PTPN2 inhibition improves NK cancer therapy by enhancing IL-2 and mitigating TGFβ1 responses
Source: EMBO Rep. 2026 Apr 15;27(10):2581–613. doi: 10.1038/s44319-026-00745-0 (PMC13219468; doi:10.1038/s44319-026-00745-0)
Supplement: Supplementary file 9 — Source data Fig. 7 [file 44319_2026_745_MOESM9_ESM.zip › Figure 7/7C/Raw/7C_CB NK MFI Average per donor_GRZA.xlsx]

## Sheet: Granzyme A
ID	GRZA (Vehicle Control)	Average per donor	GRZA (L598)	Average per donor
0517	5099	5046.67	3955	4771
	4812		5334
	5229		5024
19665	10502	10885	12056	10776
	10671		8380
	11482		11892
0803	23194	23194	23366	23366
0901	2431	2568	3699	3260
	2705		2821
1104	8251	7469.67	9326	7372
	6347		7777
	7811		5013
0203	4757	4586.33	4856	5011
	4347		5150
	4655		5027
0204	8702	8702	10510	10510
0301	929	929	1075	1075
0102	22152	21411.5	26721	26092.5
	20671		25464
0103	3603	3717	4372	4107
	3831		3842
1201	1651	1608	1804	1761.5
	1565		1719
1202	11100	10467	14285	13777
	9834		13269
