# Supplementary material for: PTPN1/PTPN2 inhibition improves NK cancer therapy by enhancing IL-2 and mitigating TGFβ1 responses
Source: EMBO Rep. 2026 Apr 15;27(10):2581–613. doi: 10.1038/s44319-026-00745-0 (PMC13219468; doi:10.1038/s44319-026-00745-0)
Supplement: Supplementary file 9 — Source data Fig. 7 [file 44319_2026_745_MOESM9_ESM.zip › Figure 7/7D/Repeats/7D_CD69_1102.xlsx]

## Sheet: Sheet0
	Cells/CMRA-/Single Cells/Live/CD45+/CD56 bright CD16+ | Freq. of Parent	Cells/CMRA-/Single Cells/Live/CD45+/CD56 bright CD16+/CD69+ | Freq. of Parent	Cells/CMRA-/Single Cells/Live/CD45+/CD56 bright CD16+ | Geometric Mean (Comp-BV421-A :: CD69)	Cells/CMRA-/Single Cells/Live/CD45+/CD56 bright CD16+/CD69+ | Geometric Mean (Comp-BV421-A :: CD69)	Cells/CMRA-/Single Cells/Live/CD45+/CD56 bright CD16- | Freq. of Parent	Cells/CMRA-/Single Cells/Live/CD45+/CD56 bright CD16-/CD69+ | Freq. of Parent	Cells/CMRA-/Single Cells/Live/CD45+/CD56 bright CD16- | Geometric Mean (Comp-BV421-A :: CD69)	Cells/CMRA-/Single Cells/Live/CD45+/CD56 bright CD16-/CD69+ | Geometric Mean (Comp-BV421-A :: CD69)
A1 FBS1_P_001_CB Donor 1102.fcs	18,53 %	12,51 %	6927.46	37486.2	32,54 %	33,13 %	11029.6	31015.9
A2 FBS1_P_002_CB Donor 1102.fcs	18,73 %	18,77 %	8005.58	39554.1	32,48 %	37,89 %	12363.3	32261.7
A4 FBS1_K_001_CB Donor 1102.fcs	21,67 %	28,78 %	10293.4	29022.1	33,91 %	47,31 %	14523	30325.1
A5 FBS1_K_002_CB Donor 1102.fcs	21,66 %	23,47 %	8938.41	29228.7	34,26 %	41,52 %	12775.7	29795
B1 FBS2_P_001_CB Donor 1102.fcs	16,92 %	23,42 %	9508.11	34228.3	30,21 %	38,13 %	12411.2	29797.2
B2 FBS2_P_002_CB Donor 1102.fcs	19,01 %	30,54 %	11080.1	31511.9	29,82 %	48,80 %	14790.8	30552.8
B4 FBS2_K_001_CB Donor 1102.fcs	19,10 %	37,39 %	12394	30216.4	33,77 %	54,87 %	16431.8	31311.8
B5 FBS2_K_002_CB Donor 1102.fcs	17,03 %	26,97 %	10386.5	28778.7	37,13 %	46,71 %	14244.1	29040.8
B6 FBS2_K_003_CB Donor 1102.fcs	1,22 %	38,46 %	14379.1	64609.7	8,56 %	70,33 %	31142	61097.9
Mean
SD
