# Supplementary material for: PTPN1/PTPN2 inhibition improves NK cancer therapy by enhancing IL-2 and mitigating TGFβ1 responses
Source: EMBO Rep. 2026 Apr 15;27(10):2581–613. doi: 10.1038/s44319-026-00745-0 (PMC13219468; doi:10.1038/s44319-026-00745-0)
Supplement: Supplementary file 9 — Source data Fig. 7 [file 44319_2026_745_MOESM9_ESM.zip › Figure 7/7D/Repeats/7D_CBNK CD69_240901.xlsx]

## Sheet: Sheet0
	Cells/CMRA-/Live/Single Cells/CD45+/CD56 bright CD16+ | Freq. of Parent	Cells/CMRA-/Live/Single Cells/CD45+/CD56 bright CD16+/CD69 + | Freq. of Parent	Cells/CMRA-/Live/Single Cells/CD45+/CD56 bright CD16+ | Geometric Mean (Comp-BV421-A :: CD69)	Cells/CMRA-/Live/Single Cells/CD45+/CD56 bright CD16+/CD69 + | Geometric Mean (Comp-BV421-A :: CD69)	Cells/CMRA-/Live/Single Cells/CD45+/CD56 bright CD16- | Freq. of Parent	Cells/CMRA-/Live/Single Cells/CD45+/CD56 bright CD16-/CD69 + | Freq. of Parent	Cells/CMRA-/Live/Single Cells/CD45+/CD56 bright CD16- | Geometric Mean (Comp-BV421-A :: CD69)	Cells/CMRA-/Live/Single Cells/CD45+/CD56 bright CD16-/CD69 + | Geometric Mean (Comp-BV421-A :: CD69)	Cells/CMRA-/Live/Single Cells/CD45+/Q1: CD16- , CD56+ | Geometric Mean (Comp-BV421-A :: CD69)	Cells/CMRA-/Live/Single Cells/CD45+/Q2: CD16+ , CD56+ | Geometric Mean
CBNK 240901_L_004_029.fcs	15,25 %	65,44 %	2154.3	4684.76	40,64 %	59,93 %	1689.46	4594.5	2312.72	n/a
CBNK 240901_L_005_030.fcs	15,97 %	66,17 %	2334.26	4962.77	37,85 %	60,39 %	1863.31	4932.04	2506.46	n/a
CBNK 240901_L_006_031.fcs	14,74 %	62,15 %	1855.82	4467.91	37,58 %	57,81 %	1556.76	4564.91	2218.79	n/a
CBNK 240901_P_001_026.fcs	17,83 %	57,40 %	1393.85	4197.79	39,74 %	52,23 %	965.59	4181.33	1525.98	n/a
CBNK 240901_P_002_027.fcs	17,75 %	59,40 %	1488.13	4106.56	41,87 %	53,34 %	1086.1	4292.42	1611.38	n/a
CBNK 240901_P_003_028.fcs	17,89 %	59,28 %	1469.4	4073.25	44,13 %	53,12 %	1072.7	4344.41	1580.83	n/a
Mean	16,57 %	61,64 %	1782.63	4415.51	40,30 %	56,14 %	1372.32	4484.93	1959.36
SD	1,43 %	3,57 %	395.93	356.29	2,49 %	3,67 %	377.57	271.03	434.44
