# Supplementary material for: PTPN1/PTPN2 inhibition improves NK cancer therapy by enhancing IL-2 and mitigating TGFβ1 responses
Source: EMBO Rep. 2026 Apr 15;27(10):2581–613. doi: 10.1038/s44319-026-00745-0 (PMC13219468; doi:10.1038/s44319-026-00745-0)
Supplement: Supplementary file 9 — Source data Fig. 7 [file 44319_2026_745_MOESM9_ESM.zip › Figure 7/7E/7E_Exp1.xlsx]

## Sheet: Sheet0
	Time, SSC-A subset/Leukocytes/FSC Singlet/SSC Singlet/Effector/Live/CD34 low, differentiated/NK /Q2: CD16+ , CD56+ | Median (Comp-APC-Alexa 700-A)	Time, SSC-A subset/Leukocytes/FSC Singlet/SSC Singlet/Effector/Live/CD34 low, differentiated/NK /Q2: APC+ , CD56+ | Median (Comp-APC-A)	Time, SSC-A subset/Leukocytes/FSC Singlet/SSC Singlet/Effector/Live/CD34 low, differentiated/NK /Q6: CD2+ , CD56+ | Median (Comp-PerCP-Cy5-5-A)	Time, SSC-A subset/Leukocytes/FSC Singlet/SSC Singlet/Effector/Live/CD34 low, differentiated/NK /Q6: PE+ , CD56+ | Median (Comp-PE-A)	Time, SSC-A subset/Leukocytes/FSC Singlet/SSC Singlet/Effector/Live/CD34 low, differentiated/NK /Q10: PE-Cy7+ , CD56+ | Median (Comp-PE-Cy7-A)
Compensation Controls_APC Stained Control_003.fcs
Compensation Controls_APC-Alexa 700 Stained Control_004.fcs
Compensation Controls_APC-Cy7 Stained Control_005.fcs
Compensation Controls_BUV395 Stained Control_008.fcs
Compensation Controls_BUV737 Stained Control_009.fcs
Compensation Controls_BV605 Stained Control_007.fcs
Compensation Controls_FITC Stained Control_001.fcs
Compensation Controls_PE Stained Control_010.fcs
Compensation Controls_PE-Cy7 Stained Control_011.fcs
Compensation Controls_Pacific Blue Stained Control_006.fcs
Compensation Controls_PerCP-Cy5-5 Stained Control_002.fcs
cb nk_bd 1_036.fcs	n/a	3299	12296	350	1032
cb nk_bd 2_037.fcs	n/a	n/a	n/a	n/a	n/a
cb nk_bd 3_038.fcs	n/a	n/a	10179	n/a	n/a
cb nk_bd 4_039.fcs	n/a	12934	n/a	n/a	646
cb nk_c_et1-1_1_003_033.fcs	689	812	28274	544	29496
cb nk_c_et1-1_2_003_034.fcs	695	3359	27410	556	19438
cb nk_c_et1-1_3_003_035.fcs	727	12073	26892	552	3931
cb nk_c_ns_1_002_024.fcs	8027	596	21260	1453	16354
cb nk_c_ns_2_002_025.fcs	694	4219	26196	433	17025
cb nk_c_ns_3_002_026.fcs	703	10341	26828	324	3547
cb nk_l_et1-1_1_002_030.fcs	677	842	28614	555	33675
cb nk_l_et1-1_2_002_031.fcs	712	4116	29167	553	22537
cb nk_l_et1-1_3_002_032.fcs	730	13083	28614	571	4602
cb nk_l_ns_1_001_021.fcs	8262	574	21820	1615	20242
cb nk_l_ns_2_001_022.fcs	707	4741	26700	451	18400
cb nk_l_ns_3_001_023.fcs	715	10318	27939	341	3565
cb nk_p_et1 -1_1_001_027.fcs	673	812	28683	538	27814
cb nk_p_et1-1_2_001_028.fcs	702	3151	27673	527	19270
cb nk_p_et1-1_3_001_029.fcs	718	13144	28139	535	4262
cb nk_p_ns_1_018.fcs	8063	587	21563	1506	16879
cb nk_p_ns_2_019.fcs	702	4263	29097	436	17222
cb nk_p_ns_3_020.fcs	702	10602	28139	318	3521
fmo_cb cmra_014.fcs
fmo_cb ld_001_013.fcs		n/a		n/a	n/a
fmo_cb us_001_017.fcs
fmo_wb cmra_001_015.fcs		507	703	n/a	536
Mean
SD

## Sheet: CB 
	Time, SSC-A subset/Leukocytes/FSC Singlet/SSC Singlet/Effector/Live/CD34 low, differentiated/NK /Q2: CD16+ , CD56+ | Median (Comp-APC-Alexa 700-A)	Time, SSC-A subset/Leukocytes/FSC Singlet/SSC Singlet/Effector/Live/CD34 low, differentiated/NK /Q2: APC+ , CD56+ | Median (Comp-APC-A)	Time, SSC-A subset/Leukocytes/FSC Singlet/SSC Singlet/Effector/Live/CD34 low, differentiated/NK /Q6: CD2+ , CD56+ | Median (Comp-PerCP-Cy5-5-A)	Time, SSC-A subset/Leukocytes/FSC Singlet/SSC Singlet/Effector/Live/CD34 low, differentiated/NK /Q6: PE+ , CD56+ | Median (Comp-PE-A)	Time, SSC-A subset/Leukocytes/FSC Singlet/SSC Singlet/Effector/Live/CD34 low, differentiated/NK /Q10: PE-Cy7+ , CD56+ | Median (Comp-PE-Cy7-A)
cb nk_bd 1_036.fcs	n/a	3299	12296	350	1032
cb nk_bd 2_037.fcs	n/a	n/a	n/a	n/a	n/a
cb nk_bd 3_038.fcs	n/a	n/a	10179	n/a	n/a
cb nk_bd 4_039.fcs	n/a	12934	n/a	n/a	646
cb nk_c_et1-1_1_003_033.fcs	689	812	28274	544	29496
cb nk_c_et1-1_2_003_034.fcs	695	3359	27410	556	19438
cb nk_c_et1-1_3_003_035.fcs	727	12073	26892	552	3931
cb nk_c_ns_1_002_024.fcs	8027	596	21260	1453	16354
cb nk_c_ns_2_002_025.fcs	694	4219	26196	433	17025
cb nk_c_ns_3_002_026.fcs	703	10341	26828	324	3547
cb nk_l_et1-1_1_002_030.fcs	677	842	28614	555	33675
cb nk_l_et1-1_2_002_031.fcs	712	4116	29167	553	22537
cb nk_l_et1-1_3_002_032.fcs	730	13083	28614	571	4602
cb nk_l_ns_1_001_021.fcs	8262	574	21820	1615	20242
cb nk_l_ns_2_001_022.fcs	707	4741	26700	451	18400
cb nk_l_ns_3_001_023.fcs	715	10318	27939	341	3565
cb nk_p_et1 -1_1_001_027.fcs	673	812	28683	538	27814
cb nk_p_et1-1_2_001_028.fcs	702	3151	27673	527	19270
cb nk_p_et1-1_3_001_029.fcs	718	13144	28139	535	4262
cb nk_p_ns_1_018.fcs	8063	587	21563	1506	16879
cb nk_p_ns_2_019.fcs	702	4263	29097	436	17222
cb nk_p_ns_3_020.fcs	702	10602	28139	318	3521
	AF700	APC	PerCP Cy5.5	PE	PECy7
					CD69
