# Supplementary material for: PTPN1/PTPN2 inhibition improves NK cancer therapy by enhancing IL-2 and mitigating TGFβ1 responses
Source: EMBO Rep. 2026 Apr 15;27(10):2581–613. doi: 10.1038/s44319-026-00745-0 (PMC13219468; doi:10.1038/s44319-026-00745-0)
Supplement: Supplementary file 9 — Source data Fig. 7 [file 44319_2026_745_MOESM9_ESM.zip › Figure 7/7F/7F_15 Donors.csv]

Vehicle Control	L598
18.3216	52.5577
52.3678	58.8381
13.9851	18.3385
7.984675964	10.0468
27.36194	30.1352
29.6	33.9
29.8	28.6
13.7333	15.6667
10.5	10.5
37.5667	39.6333
40.0428	49.6278
21.52712249	26.22988447
74.37793816	78.32580993
62.51392041	76.14274906
61.37138388	71.15775335
