# Supplementary material for: PTPN1/PTPN2 inhibition improves NK cancer therapy by enhancing IL-2 and mitigating TGFβ1 responses
Source: EMBO Rep. 2026 Apr 15;27(10):2581–613. doi: 10.1038/s44319-026-00745-0 (PMC13219468; doi:10.1038/s44319-026-00745-0)
Supplement: Supplementary file 9 — Source data Fig. 7 [file 44319_2026_745_MOESM9_ESM.zip › Figure 7/7F/RawData/7F_Summary of Cytolic Assays Donors.xlsx]

## Sheet: L598
Vehicle Control				Average	L598 Treatment				Average	Donor ID
22.1665	13.34	19.4584		18.3216	53.7613	55.4664	48.4453		52.5577	20210519 Experiment_L598
52.5055	52.8152	51.7828		52.3678	55.603	60.8687	60.0427		58.8381	20211027 experiment_5 days_L598
13.3684	16.4157	12.1712		13.9851	17.6129	16.7422	20.6603		18.3385	20220203 Experiment_5days_L598
27.3619					30.1352					0102_20220403 Experiment
25.803					30.3349					0204_20220403 Experiment_17
26.0138					24.749					0301_20220403 Experiment_19
8.26911	8.26911	7.4158		7.98468	8.9091	10.9357	10.2957		10.0468	0203_20220403 Experiment_17
14	14	13.2		13.7333	14.6	16.5	15.9		15.6667	0403_20220325 Sample Summary_20220407 Exp
10.2	11.8	9.5		10.5	10.5	10.6	10.4		10.5	0901_20220325 Sample Summary_20220407 Exp
36.3	41.2	35.2		37.5667	39.5	39.5	39.9		39.6333	1104_20220325 Sample Summary_20220407 Exp
39.0231	41.0625			40.0428	49.2199	50.0357			49.6278	20210421 Experiment_L598 (20210416)
21.675	21.3792			21.5271	27.9794	24.4804			26.2299	2025-09-25 Exp. ID: 240802
72.8954	76.1393	74.0991		74.3779	75.8843	81.0155	78.0776		78.3258	2025-09-25 Exp. ID: 240901
62.9084	62.7553	61.878		62.5139	73.4768	77.1085	77.843		76.1427	2025-09-25 Exp. ID: 241102
58.7871	63.2756	62.0515		61.3714	71.3142	73.1402	69.0189		71.1578	2025-09-25 Exp. ID: 241105
