# Supplementary material for: PTPN1/PTPN2 inhibition improves NK cancer therapy by enhancing IL-2 and mitigating TGFβ1 responses
Source: EMBO Rep. 2026 Apr 15;27(10):2581–613. doi: 10.1038/s44319-026-00745-0 (PMC13219468; doi:10.1038/s44319-026-00745-0)
Supplement: Supplementary file 9 — Source data Fig. 7 [file 44319_2026_745_MOESM9_ESM.zip › Figure 7/7G/7G_Cord Blood NK_K562 (1_1).csv]

	Vehicle Control	Treatment
Donor 1	18.3216	52.5577
Donor 2	52.3678	58.8381
Donor 3	13.9851	18.3385
Donor 4	7.984675964	10.0468
Donor 5	27.36194	30.1352
Donor 6	25.80296683	30.33488789
Donor 7	26.01375385	24.7490317
Donor 8	13.7333	15.6667
Donor 9	10.5	10.5
Donor 10	37.5667	39.6333
Donor 11	40.0428	49.6278
Donor 12	21.52712249	26.22988447
Donor 13	74.37793816	78.32580993
Donor 14	62.51392041	76.14274906
Donor 15	61.37138388	71.15775335
