# Supplementary material for: PTPN1/PTPN2 inhibition improves NK cancer therapy by enhancing IL-2 and mitigating TGFβ1 responses
Source: EMBO Rep. 2026 Apr 15;27(10):2581–613. doi: 10.1038/s44319-026-00745-0 (PMC13219468; doi:10.1038/s44319-026-00745-0)
Supplement: Supplementary file 9 — Source data Fig. 7 [file 44319_2026_745_MOESM9_ESM.zip › Figure 7/7H/7H_Percentage_CD56_CD16_15 donors_Average.csv]

CD56 bright CD16-	CD56 bright CD16+	CD56 dim CD16-	CD56 - CD16-
66.95	23.6	3.255	6.015
63.25	19.6	4.71	11.65
67.4	12.15	10.9	9.215
66.8	7.025	18.15	6.945
54.6	32.2	8.965	2.1
62.1	25.2	9.585	2.345
34.55	53.3	5.875	4.92
63.75	4.175	16.6	15.3
62.25	18.25	14.35	4.165
47.6	23.5	23.85	3.615
50.7	14.6	14.3	18.4
41.9	17.8	9.116666667	29.23333333
34.96666667	28.23333333	12.7	22.83333333
39.13333333	51.16666667	6.183333333	9.3
52.56333333	34.30333333	7.53	2.726666667
