# Supplementary material for: PTPN1/PTPN2 inhibition improves NK cancer therapy by enhancing IL-2 and mitigating TGFβ1 responses
Source: EMBO Rep. 2026 Apr 15;27(10):2581–613. doi: 10.1038/s44319-026-00745-0 (PMC13219468; doi:10.1038/s44319-026-00745-0)
Supplement: Supplementary file 9 — Source data Fig. 7 [file 44319_2026_745_MOESM9_ESM.zip › Figure 7/7H/Raw/7H_Individual.xlsx]

## Sheet: CD56, CD16
ID		CD56 bright, CD16-	CD56 bright, CD16+	CD56 dim, CD16-	CD56 -, CD16-		% of Live NK Cells
		67.1	23.1	3.26	6.32
		66.8	23	9.15	2
220301	Average	66.95	23.05	6.205	4.16
		62.5	19.1	4.4	13
		64	4.24	9.25	3.03
220204	Average	63.25	11.67	6.825	8.015
		67	12.2	11.1	9.36
		67.8	17.7	6.26	5.01
220204	Average	67.4	14.95	8.68	7.185
		66.4	7.28	18.5	6.99
		67.2	24	16.2	15.2
220202	Average	66.8	15.64	17.35	11.095
		55	31.9	8.78	2.2
		54.2	24.1	13.7	4.17
220103	Average	54.6	28	11.24	3.185
		63.3	24.2	9.92	1.66
		60.9	20.1	23.6	3.5
220102	Average	62.1	22.15	16.76	2.58
		33.7	53.7	3.25	5.71
		35.4	12.1	5.49	4.83
211202	Average	34.55	32.9	4.37	5.27
		64.3	52.9	5.02	10.3
		63.2	6.77	17	15.4
190403	Average	63.75	29.835	11.01	12.85
		62.4	4.11	10.7	9.07
		62.1	32.5	15	4.16
211104	Average	62.25	18.305	12.85	6.615
		46.7	26.2	24.1	3.73
		48.5	18.8	17.8	6.9
210901	Average	47.6	22.5	20.95	5.315
240802	Average	50.7	14.6	14.3	18.4
		39.7	17.8	8.99	31.5
		41.9	17.7	9.03	29.4
		44.1	17.9	9.33	26.8
240901	Average	41.9	17.8	9.11667	29.2333
		35	29	12.2	22.6
		35	28.4	12.8	22.4
		34.9	27.3	13.1	23.5
241102	Average	34.9667	28.2333	12.7	22.8333
		39.9	50.5	6.17	8.7
		37.3	53.6	6.06	8
		40.2	49.4	6.32	11.2
241105	Average	39.1333	51.1667	6.18333	9.3
		54.74	31.8	7.88	2.59
		49.93	35.8	8.25	2.98
		53.02	35.31	6.46	2.61
230508	Average	52.5633	34.3033	7.53	2.72667
