# Supplementary material for: PTPN1/PTPN2 inhibition improves NK cancer therapy by enhancing IL-2 and mitigating TGFβ1 responses
Source: EMBO Rep. 2026 Apr 15;27(10):2581–613. doi: 10.1038/s44319-026-00745-0 (PMC13219468; doi:10.1038/s44319-026-00745-0)
Supplement: Supplementary file 9 — Source data Fig. 7 [file 44319_2026_745_MOESM9_ESM.zip › Figure 7/7I/7I_average of 10 donors.csv]

CD69	NKp44	LAIR1	NKp46	NKp30	CD132	KIR2DL1	KIR2DL2/L3	KIR3DL1	CD122	CD25	CCR5
99.9	98.55	94.3	59	93.8	30	8.675	16.95	6.03	4.395	0.175	1.029
100	99.8	79.05	66.3	98.65	51.5	8.5	12.6	14.15	1.245	0.078	1.205
99.65	95.4	89.1	50.95	70.55	43.1	15.75	19.55	0.105	13.8	0.29	0.71
99.95	99.95	80.45	86.1	5.7	35.6	17.2	11.95	0.345	5.235	0.455	0.615
99.65	97.5	89.2	51.5	84.45	38.5	9.845	18.2	15.45	8.985	0.165	0.2
100	99.6	92.55	73.55	98.55	20.25	8.59	18.75	18.35	16	0.09	0.17
99.9	97	79.85	46.4	88.9	56.8	21	13.7	6.78	6.155	0.125	0.225
95.85	96.85	95.85	72.8	45.4	33.25	8.935	4.81	6.67	3.44	0.38	0.37
93.4	99.4	93.4	58.8	73.25	31.6	13.4	8.61	5.1	3.25	0.027	0.405
78.85	94.3	78.85	55.45	63.95	21.35	43.45	8.405	7.62	0.25	0.185	0.405
