# Supplementary material for: PTPN1/PTPN2 inhibition improves NK cancer therapy by enhancing IL-2 and mitigating TGFβ1 responses
Source: EMBO Rep. 2026 Apr 15;27(10):2581–613. doi: 10.1038/s44319-026-00745-0 (PMC13219468; doi:10.1038/s44319-026-00745-0)
Supplement: Supplementary file 9 — Source data Fig. 7 [file 44319_2026_745_MOESM9_ESM.zip › Figure 7/7I/Raw/7I_March25_ImmunoPhenotype_10 donors.xlsx]

## Sheet: CD56, CD16
CD56 bright, CD16-	CD56 bright, CD16+	CD56 dim, CD16-	CD56 -, CD16-		% of Live NK Cells
67.1	23.1	3.26	6.32
62.5	19.1	4.4	13
67	12.2	11.1	9.36
66.4	7.28	18.5	6.99
55	31.9	8.78	2.2
63.3	24.2	9.92	1.66
33.7	53.7	3.25	5.71
64.3	52.9	5.02	10.3
62.4	4.11	10.7	9.07
48.5	18.8	17.8	6.9
66.8	23	9.15	2
64	4.24	9.25	3.03
67.8	17.7	6.26	5.01
67.2	24	16.2	15.2
54.2	24.1	13.7	4.17
60.9	20.1	23.6	3.5
35.4	12.1	5.49	4.83
63.2	6.77	17	15.4
62.1	32.5	15	4.16
46.7	26.2	24.1	3.73

## Sheet: NK Receptors
ID	CD69	NKp44	LAIR1	NKp46	NKp30	CD132	KIR2DL1	KIR2DL2/L3	KIR3DL1	CD122	CD25	CCR5		% of CD56 bright, CD16- NK cells
0301	99.9	98.5	93.8	58.7	93.7	30.1	8.69	16.9	6	4.42	0.16	2.02
0203	100	99.8	78.5	65.5	98.6	54.1	8.79	12.6	13.7	1.3	0.079	2.2
0204	99.7	95.4	90.5	52.6	69.7	40.9	15.7	19.6	0.089	14.9	0.4	0.73
0202	100	100	81.1	86.8	5.01	36.3	18	10.7	0.49	5.54	0.52	0.53
0103	99.6	97.2	89.6	49.9	84.7	36.1	9.49	17.6	14.9	9.62	0.16	0.17
0102	100	99.5	92.6	69.8	98.7	19.9	8.75	18.8	18.2	16.9	0.1	0.14
1202	99.9	97.1	79.6	47.4	88.1	48.2	16.3	14.1	6.15	4.65	0.14	0.25
0403	95.6	96.9	95.6	72.8	45.2	32.8	9.18	4.67	6.75	3.26	0.36	0.42
1104	93.7	99.4	93.7	57.9	73.4	32.4	13.9	8.75	5.2	3.13	0.021	0.41
0901	78.8	94.2	78.8	54.8	63.8	17.9	43.9	8.42	7.77	0.29	0.13	0.38
0301	99.9	98.6	94.8	59.3	93.9	29.9	8.66	17	6.06	4.37	0.19	0.037
0203	100	99.8	79.6	67.1	98.7	48.9	8.21	12.6	14.6	1.19	0.076	0.21
0204	99.6	95.4	87.7	49.3	71.4	45.3	15.8	19.5	0.12	12.7	0.18	0.69
0202	99.9	99.9	79.8	85.4	6.39	34.9	16.4	13.2	0.2	4.93	0.39	0.7
0103	99.7	97.8	88.8	53.1	84.2	40.9	10.2	18.8	16	8.35	0.17	0.23
0102	100	99.7	92.5	77.3	98.4	20.6	8.43	18.7	18.5	15.1	0.079	0.2
1202	99.9	96.9	80.1	45.4	89.7	65.4	25.7	13.3	7.41	7.66	0.11	0.2
0403	96.1	96.8	96.1	72.8	45.6	33.7	8.69	4.95	6.59	3.62	0.4	0.32
1104	93.1	99.4	93.1	59.7	73.1	30.8	12.9	8.47	5	3.37	0.033	0.4
0901	78.9	94.4	78.9	56.1	64.1	24.8	43	8.39	7.47	0.21	0.24	0.43

## Sheet: ID and NK receptors
ID	CD69	NKp44	LAIR1	NKp46	NKp30	CD132	KIR2DL1	KIR2DL2/L3	KIR3DL1	CD122	CD25	CCR5
0301	99.9	98.5	93.8	58.7	93.7	30.1	8.69	16.9	6	4.42	0.16	2.02
	99.9	98.6	94.8	59.3	93.9	29.9	8.66	17	6.06	4.37	0.19	2.2
Average	99.9	98.55	94.3	59	93.8	30	8.675	16.95	6.03	4.395	0.175	2.11
0203	100	99.8	78.5	65.5	98.6	54.1	8.79	12.6	13.7	1.3	0.079	0.73
	100	99.8	79.6	67.1	98.7	48.9	8.21	12.6	14.6	1.19	0.076	0.53
Average	100	99.8	79.05	66.3	98.65	51.5	8.5	12.6	14.15	1.245	0.0775	0.63
0204	99.7	95.4	90.5	52.6	69.7	40.9	15.7	19.6	0.089	14.9	0.4	0.17
	99.6	95.4	87.7	49.3	71.4	45.3	15.8	19.5	0.12	12.7	0.18	0.14
Average	99.65	95.4	89.1	50.95	70.55	43.1	15.75	19.55	0.1045	13.8	0.29	0.155
0202	100	100	81.1	86.8	5.01	36.3	18	10.7	0.49	5.54	0.52	0.25
	99.9	99.9	79.8	85.4	6.39	34.9	16.4	13.2	0.2	4.93	0.39	0.42
Average	99.95	99.95	80.45	86.1	5.7	35.6	17.2	11.95	0.345	5.235	0.455	0.335
0103	99.6	97.2	89.6	49.9	84.7	36.1	9.49	17.6	14.9	9.62	0.16	0.41
	99.7	97.8	88.8	53.1	84.2	40.9	10.2	18.8	16	8.35	0.17	0.38
Average	99.65	97.5	89.2	51.5	84.45	38.5	9.845	18.2	15.45	8.985	0.165	0.395
0102	100	99.5	92.6	69.8	98.7	19.9	8.75	18.8	18.2	16.9	0.1	0.037
	100	99.7	92.5	77.3	98.4	20.6	8.43	18.7	18.5	15.1	0.079	0.21
Average	100	99.6	92.55	73.55	98.55	20.25	8.59	18.75	18.35	16	0.0895	0.1235
1202	99.9	97.1	79.6	47.4	88.1	48.2	16.3	14.1	6.15	4.65	0.14	0.69
	99.9	96.9	80.1	45.4	89.7	65.4	25.7	13.3	7.41	7.66	0.11	0.7
Average	99.9	97	79.85	46.4	88.9	56.8	21	13.7	6.78	6.155	0.125	0.695
0403	95.6	96.9	95.6	72.8	45.2	32.8	9.18	4.67	6.75	3.26	0.36	0.23
	96.1	96.8	96.1	72.8	45.6	33.7	8.69	4.95	6.59	3.62	0.4	0.2
Average	95.85	96.85	95.85	72.8	45.4	33.25	8.935	4.81	6.67	3.44	0.38	0.215
1104	93.7	99.4	93.7	57.9	73.4	32.4	13.9	8.75	5.2	3.13	0.021	0.2
	93.1	99.4	93.1	59.7	73.1	30.8	12.9	8.47	5	3.37	0.033	0.32
Average	93.4	99.4	93.4	58.8	73.25	31.6	13.4	8.61	5.1	3.25	0.027	0.26
0901	78.8	94.2	78.8	54.8	63.8	17.9	43.9	8.42	7.77	0.29	0.13	0.4
	78.9	94.4	78.9	56.1	64.1	24.8	43	8.39	7.47	0.21	0.24	0.43
Average	78.85	94.3	78.85	55.45	63.95	21.35	43.45	8.405	7.62	0.25	0.185	0.415
0507	98	87.3	98.2	68.7	76.4	86	8.57	6.6	7.3	58.9	3.93	0.33
	98.2	86.3	98.3	67.4	76.6	87.6	10.2	6.19	8.04	59.5	4.09	0.31
Average	98.1	86.8	98.25	68.05	76.5	86.8	9.385	6.395	7.67	59.2	4.01	0.32
19665	98.8	90.1	97.6	64.4	66.6	89.3	13.4	9.89	9.84	71.3	2.78	1.04
	98.8	88.7	97.4	62.8	68.3	88.7	14.2	9.98	9.16	72.7	3.26	1.35
Average	98.8	89.4	97.5	63.6	67.45	89	13.8	9.935	9.5	72	3.02	1.195
0803	99.5	76.8	52.2	50.8	33	38.4	17.4	11	25.2	11.9	1.13	0.27
	99.1	72.5	39.3	49.2	34.9	37.2	17.8	5.75	25.9	9.66	0	0.19
	99.2	80.9	46	55.3	39.8	37.7	7.08	10.6	11.5	9.42	0	0.76
Average	99.15	76.7	42.65	52.25	37.35	37.45	12.44	8.175	18.7	9.54	0	0.475
