# Supplementary material for: PTPN1/PTPN2 inhibition improves NK cancer therapy by enhancing IL-2 and mitigating TGFβ1 responses
Source: EMBO Rep. 2026 Apr 15;27(10):2581–613. doi: 10.1038/s44319-026-00745-0 (PMC13219468; doi:10.1038/s44319-026-00745-0)
Supplement: Supplementary file 9 — Source data Fig. 7 [file 44319_2026_745_MOESM9_ESM.zip › Figure 7/7J/7J_ID 0517.csv]

Elapsed Time (hrs)	Control (Basal Death)	Control (Basal Death)	Control (Basal Death)	Vehicle Control	Vehicle Control	Vehicle Control	L598 (10 μM)	L598 (10 μM)	L598 (10 μM)
0:00:00	643164.9	562102.1	560644.4	640350.8	565131.5	551721.5	539167.8	588718.9	656696.6
2:25:00	817632.4	717712.4	712974.9	681267.5	681332.3	645267.6	619192.1	606874.9	774474.9
19:53:00	1015220	884963.8	919422.4	1057069	876441.5	1147816	754532	935486	1002676
40:25:00	697048.6	598766.3	751112.1	652569	522197	779923.3	426974.1	480109.3	583347.2
64:25:00	845248	542913.4	937045.8	662203.4	512314.6	832853.4	325727.9	383428.9	313780.1
88:25:00	1077110	918433.3	1246443	749295.8	501690.6	690478.5	305762.3	270524.5	326102.4
112:25:00	1431781	1473098	1726249	448965.4	295005.2	426270.2	84331.02	121524.2	102462.9
