# Supplementary material for: PTPN1/PTPN2 inhibition improves NK cancer therapy by enhancing IL-2 and mitigating TGFβ1 responses
Source: EMBO Rep. 2026 Apr 15;27(10):2581–613. doi: 10.1038/s44319-026-00745-0 (PMC13219468; doi:10.1038/s44319-026-00745-0)
Supplement: Supplementary file 9 — Source data Fig. 7 [file 44319_2026_745_MOESM9_ESM.zip › Figure 7/7J/Repeats/7J_0517.xlsx]

## Sheet: 0517
Vessel Name: p3-cbnk_Exp.4_2022-01-17_3ratios_IL-2
Metric: Total P3 Green Integrated Intensity (GCU x µm²/Image)
Cell Type:
Passage: 0
Notes:
Analysis: P3 Green TopHat 100um
Date Time	Elapsed	Ctrl (Basal Death) (B2)	Ctrl (Basal Death) (B9)	Ctrl (Basal Death) (B11)	Ctrl (Basal Death) (C11)	Ctrl (Basal Death) (D2)	Ctrl (Basal Death) (D9)	Ctrl (Basal Death) (D11)	Ctrl (Basal Death) (F9)	Ctrl (Basal Death) (G2)	E:T (10:1) Vehicle Ctrl (B7)	E:T (10:1) Vehicle Ctrl (C7)	E:T (10:1) Vehicle Ctrl (D7)	E:T (10:1) L598 (E7)	E:T (10:1) L598 (F7)	E:T (10:1) L598 (G7)
2022-01-17 15:54:00	0	606886	643165	626032	562102	560644	672198	640132	540690	595460	640351	565132	551722	539168	588719	656697
2022-01-17 18:19:00	2.41667	817591	817632	746058	717712	712975	740793	791220	664263	790228	681268	681332	645268	619192	606875	774475
2022-01-18 11:47:00	19.8833	931023	1015220	931160	884964	919422	935702	1024812	827266	947428	1057069	876442	1147816	754532	935486	1002676
2022-01-19 08:19:00	40.4167	759801	697049	636511	598766	751112	676738	676770	582144	731332	652569	522197	779923	426974	480109	583347
2022-01-20 08:19:00	64.4167	964516	845248	719275	542913	937046	870160	760122	725432	972081	662203	512315	832853	325728	383429	313780
2022-01-21 08:19:00	88.4167	1219955	1077110	888401	918433	1246443	1009127	846672	1004640	1243508	749296	501691	690478	305762	270524	326102
2022-01-22 08:19:00	112.417	1673209	1431781	1159033	1473098	1726249	1419439	1265584	1471549	1636266	448965	295005	426270	84331	121524	102463
2022-01-23 08:19:00	136.417	1780017	1598103	1351124	1594350	1645279	1350142	1451903	1745162	1681190	106997	87730.1	76359.4	29871.5	45455.1	23413.5
2022-01-23 18:19:00	146.417	1795911	1824334	1167988	1456302	1485596	1748456	1505568	1911939	1718140	69843.8	57728.1	51008.9	37176.4	48505.5	19233.5
