# Supplementary material for: PTPN1/PTPN2 inhibition improves NK cancer therapy by enhancing IL-2 and mitigating TGFβ1 responses
Source: EMBO Rep. 2026 Apr 15;27(10):2581–613. doi: 10.1038/s44319-026-00745-0 (PMC13219468; doi:10.1038/s44319-026-00745-0)
Supplement: Supplementary file 9 — Source data Fig. 7 [file 44319_2026_745_MOESM9_ESM.zip › Figure 7/7J/Repeats/7J_1223.xlsx]

## Sheet: 12H interval 1
Vessel Name: p3-cbnk_Exp.1_2021-12-23_3ratios
Metric: Total P3 Green Integrated Intensity (GCU x µm²/Image)
Cell Type:
Passage: 0
Notes:
Analysis: p3-cbnk TopHat
Replicates of 3
Date Time	Elapsed	Ctrl (Basal Death)	Ctrl (Basal Death) (Std Err Img)	E:T (10:1) Vehicle Ctrl	E:T (10:1) Vehicle Ctrl (Std Err Img)	E:T (10:1) L598	E:T (10:1) L598 (Std Err Img)
2021-12-23 17:04:00	0	2412672	107042	2279700	134117	1729332	47590.9
2021-12-23 20:05:00	3.01667	968046	189784	700832	50417.4	650458	23377.2
2021-12-24 00:05:00	7.01667	701647	181443	593566	31408.4	483238	43013.7
2021-12-24 14:05:00	21.0167	679320	108018	538549	58637.4	415138	41110
2021-12-24 20:05:00	27.0167	502580	180437	628249	115788	298200	50623.2
2021-12-25 08:05:00	39.0167	442679	34619.1	526622	46176.2	251514	6802.05
2021-12-25 20:05:00	51.0167	492922	28809.8	648868	87274.7	417866	41615.6
2021-12-26 08:05:00	63.0167	404792	20482	520318	122981	275192	33718.7
2021-12-26 20:05:00	75.0167	354709	25921.2	491638	66657	293894	34975.7
2021-12-27 08:05:00	87.0167	494558	43996.9	789004	71172.5	485502	36724.9
2021-12-27 20:05:00	99.0167	404967	15112.9	817161	107353	477444	47593.5
2021-12-28 08:05:00	111.017	361729	17912.2	884149	68827.9	516286	38443
2021-12-28 20:05:00	123.017	291374	37135	890223	92206.7	448179	49678.1
2021-12-29 08:05:00	135.017	269726	25890.3	840762	50856.5	471117	57462.1
